# Supplementary material for: The genetic heterogeneity and mutational burden of engineered melanomas in zebrafish models
Source: Genome Biol. 2013 Oct 23;14(10):R113. doi: 10.1186/gb-2013-14-10-r113 (PMC3983654; doi:10.1186/gb-2013-14-10-r113)
Supplement: Additional file 1: Tables S1 to S10 — Table S1: zebrafish tumors used in the exome study. Table S2: sequencing coverage and metrics. Table S3: somatic mutations identified in the 53 zebrafish melanomas. Table S4: copy number changes identified in the 53 zebrafish melanomas. Table S5: P-values of genes occurring in amplifications. Table S6: P-values of genes occurring in homozygous deletions. Table S7: insertion and deletions identified in the 53 zebrafish melanomas. Table S8: statistical analysis of mutation burden correlation. Table S9: significance of genes with respect to frequency and modality. Table S10 Mutated pathways and their significance from enrichment analysis. [file gb-2013-14-10-r113-S1.xlsx]

## Sheet: Index
Index
Table S	1	Zebrafish tumors used in the exome study
Table S	2	Sequencing coverage and metrics
Table S	3	Somatic mutations identified in the 53 zebrafish melanomas
Table S	4	Copy number changes identified in the 53 zebrafish melanomas
Table S	5	P-values of genes occurring in amplifications
Table S	6	P-values of genes occurring in homozygous deletions
Table S	7	Insertion and deletions identified in the 53 zebrafish melanomas
Table S	8	Statistical Analysis of Mutation Burden Correlation
Table S	9	Significance of genes with respect to frequency and modality
Table S	10	Pathway Enrichment Analysis

## Sheet: Table S1
Table S1. Zebrafish tumors used in the exome study
Sample	Genotype	Age at tumour collection (months)	Aberrant cell fraction (ASCAT)*	Tumour ploidy (ASCAT)*
ZD8a	mitf:BRAFV600E+/-;p53+/-	-	0.65	1.87
ZD7a	mitf:BRAFV600E;p53+/-; ptenahu1874 +/-	-	0.5	3.2
ZD36a	mitf:NRAS1Q61K;p53+/-;rps29+/-	22.26	0.85	2.73
ZD35a	mitf:NRAS1Q61K;p53+/-;rps29+/-	22.26	1	2.56
ZD34a	mitf:NRAS1Q61K;p53+/-;rps29+/-	22.26	0.77	1.98
ZD33a	mitf:NRAS1Q61K;p53+/-;rps29+/-	22.26	0.57	3.38
ZD32a	mitf:NRAS1Q61K;p53+/-	22.26	0.68	2.12
ZD31a	mitf:NRAS1Q61K	22.26	0.28	3.79
ZD30a	p53-/-	6	0.72	3.47
ZD29a	mitf:BRAFV600E+/-:mitfvc7	6	0.25	1.64
ZD28a	mitf:BRAFV600E+/-:mitfvc7	19	0.23	4.01
ZD27a	mitf:BRAFV600E+/-:mitfvc7	14	0.43	1.73
ZD25a	mitf:NRAS1Q61K;p53+/-	18.23	0.46	3.97
ZD24a	mitf:NRAS1Q61K;	18.16	0.59	1.96
ZD23a	mitf:NRAS1Q61K;p53+/-	18.23	0.74	4.82
ZD22a	mitf:NRAS1Q61K;p53+/-	19.2	0.68	2.22
ZD21a	mitf:NRAS1Q61K;p53-/-	-	0.8	2.5
ZD18a	mitf:NRAS1Q61K;p53-/-	-	0.37	2.99
ZD17a	mitf:NRAS1Q61K;p53-/-	-	0.51	2.3
ZD16a	mitf:NRAS1Q61K;p53+/-;rps29+/-	-	0.41	3.91
ZD15a	mitf:BRAFV600E;p53-/-;mitf-/-;mitf:MITF;mitf:SETDB1	-	0.38	3.54
ZD14a	mitf:NRAS1Q61K;p53-/-	-	0.37	2.16
ZD12a	mitf:BRAFV600E+/-:mitfvc7:p53+/-	-	0.4	2.62
ZD11a	mitf:BRAFV600E+/-:mitfvc7:p53+/-	-	0.55	2.03
ZD10a	mitf:BRAFV600E+/-:mitfvc7:p53+/-	-	0.79	3.86
ZD0068a	mitf:BRAFV600E+/+;mitf-/-;mitf:MITF;p53-/-	-	0.76	4.64
ZD0067a	mitf:BRAFV600E+/+;mitf-/-;p53-/-;mitf:MITF;mitf:EGFP	-	0.4	1.78
ZD0066a	mitf:BRAFV600E;p53-/-;mitf-/-;mitf:MITF;mitf:foxd3	-	0.98	3.5
ZD0064a	mitf:BRAFV600E;p53-/-;mitf-/-;mitf:MITF;mitf:krox20	5.8	0.78	2.75
ZD0063a	mitf:BRAFV600E;p53-/-;mitf-/-;mitf:MITF;mitf:krox20	6.7	0.74	3.88
ZD0062a	mitf:BRAFV600E;p53-/-;mitf-/-;mitf:MITF;mitf:krox20	5.8	0.37	4.86
ZD0061a	mitf:BRAFV600E;p53-/-;mitf-/-;mitf:MITF;mitf:foxd3	5	0.7	3.23
ZD0060a	mitf:BRAFV600E;p53-/-;mitf-/-;mitf:MITF;mitf:krox20	6.2	1	2.77
ZD0059a	mitf:BRAFV600E;p53-/-;mitf-/-;mitf:MITF;mitf:foxd3	8.25	0.66	2.55
ZD0058a	mitf:BRAFV600E;p53-/-;mitf-/-;mitf:MITF;mitf:MCR	5.29	0.25	4.39
ZD0057a	mitf:BRAFV600E;p53-/-;mitf-/-;mitf:MITF;mitf:krox20	5.8	0.27	3.37
ZD0056a	mitf:BRAFV600E;p53-/-;mitf-/-;mitf:MITF;mitf:krox20	5.8	0.48	4.5
ZD0054a	mitf:BRAFV600E;p53-/-;mitf-/-;mitf:MITF;mitf:MCR	5.29	0.57	3.77
ZD0053a	mitf:BRAFV600E;p53-/-;mitf-/-;mitf:MITF;mitf:krox20/foxd3/OCT	4.12	0.55	2.96
ZD0052a	mitf:BRAFV600E;p53-/-;mitf-/-;mitf:MITF;mitf:MCR	5.12	0.31	3.69
ZD0051a	mitf:BRAFV600E;p53-/-;mitf-/-;mitf:MITF;mitf:krox20	4.23	0.41	3.69
ZD0049a	mitf:BRAFV600E;p53-/-;mitf-/-;mitf:MITF;mitf:krox20	5.22	0.28	2.12
ZD0048a	mitf:BRAFV600E;p53-/-;mitf-/-;mitf:MITF;mitf:krox20	4.23	0.58	3.96
ZD0047a	mitf:BRAFV600E;p53-/-;mitf-/-;mitf:MITF;mitf:krox20	5.22	0.28	5.29
ZD0046a	mitf:BRAFV600E;p53-/-;mitf-/-;mitf:MITF;mitf:foxd3	-	0.56	2.72
ZD0045a	mitf:BRAFV600E;p53-/-;mitf-/-;mitf:MITF;mitf:MCR	5.1	0.82	1.93
ZD0044a	mitf:BRAFV600E;p53-/-;mitf-/-;mitf:MITF;mitf:krox20	6.2	1	2.31
ZD0043a	mitf:BRAFV600E;p53-/-;mitf-/-;mitf:MITF;mitf:MCR	5.16	0.52	3.12
ZD0042a	mitf:BRAFV600E;p53-/-;mitf-/-;mitf:MITF;mitf:krox20	5.22	0.78	2.09
ZD0041a	mitf:BRAFV600E+/-;p53+/-	4	0.41	1.78
ZD0040a	mitf:BRAFV600E+/-:mitfvc7	4	0.53	1.89
ZD0039a	mitf:BRAFV600E+/-:mitfvc7:p53+/-	4	0.29	1.77
ZD0038a	mitf:BRAFV600E+/-	17	0.58	4.47

## Sheet: Table S2
Table S2. Sequencing coverage and metrics
Sample	Tumour/Normal	SeqCov (X)	Unmapped (Gb)	Uniquely_Mapped (Gb)	Non_Uniquely_Mapped (Gb)	Physical Coverage (X)	20X	30X
ZD8b	Normal	1647.86	15.64	37.24	16.8	3457.61	70.94	69.69
ZD8a	Tumor	1738.52	16	39.29	20.19	3648.6	71.17	69.8
ZD7b	Normal	744.64	34.88	16.83	7.42	2035.8	71.12	69.79
ZD7a	Tumor	682.74	17.17		6.15	1431.11	70.92	69.51
ZD36b	Normal	395.81	16.94	8.95	2.95	823.28	72.86	61.64
ZD36a	Tumor	464.54	14.7	10.5	3.4	898.11	73.01	62.41
ZD35b	Normal	400.17	14.76	9.04	2.65	845.69	72.86	61.64
ZD35a	Tumor	506.39	15.61	11.44	3.75	979.01	76.09	66.6
ZD34b	Normal	518.42	14.72	11.72	3.72	1047.2	78.3	69.8
ZD34a	Tumor	507.02	16.61	11.46	3.94	1024.19	75.94	66.04
ZD33b	Normal	557.27	15.45	12.59	4.33	1129.41	78.89	70.77
ZD33a	Tumor	503.24	14.74	11.37	3.63	989.7	76.62	67.26
ZD32b	Normal	354.15	16.12	8	2.56	689.42	67.77	55.32
ZD32a	Tumor	467.64	15.29	10.57	3.49	904.11	74.84	64.82
ZD31b	Normal	495.72	15.95	11.2	3.77	998.05	76.55	67.4
ZD31a	Tumor	539.04	14.91	12.18	3.94	1042.15	78.67	70.55
ZD30b	Normal	932.8	13.41	21.08	7.45	1958.87	85.22	81.17
ZD30a	Tumor	896.87	13.94	20.27	7.39	1883.43	84.18	79.41
ZD29b	Normal	884.19	15.43	19.98	8.17	1856.8	84.01	79.89
ZD29a	Tumor	1222.06	16.41	27.62	15.7	2444.12	85.72	82.33
ZD28b	Normal	970.58	15.48	21.93	8.86	2038.22	85	81.11
ZD28a	Tumor	1322.47	15.27	29.89	16.11	2777.18	86.89	84.13
ZD27b	Normal	979.94	16.1	22.15	10.27	1959.87	84.79	80.89
ZD27a	Tumor	1215.58	15.64	27.47	15.72	2431.17	86.33	83.25
ZD25b	Normal	915.84	16.14	20.7	9.08	1923.27	84.04	79.54
ZD25a	Tumor	919.21	14.95	20.77	9.87	1930.35	85.07	80.43
ZD24b	Normal	896.26	15.9	20.25	9.08	1882.14	84.85	80.3
ZD24a	Tumor	928.76	15.59	20.99	10.47	1950.4	79.54	72.46
ZD23b	Normal	870.71	15.86	19.68	8.32	1741.42	82.49	76.87
ZD23a	Tumor	470.6	14.78	10.64	3.83	941.21	71.15	61.31
ZD22b	Normal	934.02	15.77	21.11	8.75	1961.44	84.47	79.84
ZD22a	Tumor	482.48	14.72	10.9	3.57	964.97	74.26	64.6
ZD21b	Normal	486.1	19.78	10.99	5.8	1004.6	68.94	64.17
ZD21a	Tumor	422.91	18.97	9.56	4.64	845.81	67.29	61.59
ZD18b	Normal	317.09	16.35	7.17	2.41	634.19	65.88	58.92
ZD18a	Tumor	446.74	16.76	10.1	3.64	893.48	69.76	64.98
ZD17b	Normal	374.01	17.01	8.45	2.69	760.49	69.16	63.63
ZD17a	Tumor	391.32	17.62	8.84	2.91	782.63	69.88	64.81
ZD16b	Normal	406.28	17.43	9.18	3.33	853.18	69.49	64.37
ZD16a	Tumor	565.28	17.87	12.77	5.05	1130.56	71.98	68.36
ZD15b	Normal	287.23	18.45	6.49	2.41	603.19	64.2	56.74
ZD15a	Tumor	287.23	18.45	6.49	2.41	603.19	62.86	54.93
ZD14b	Normal	302.66	17.25	6.84	2.28	605.32	65.22	58.01
ZD14a	Tumor	303.35	17.3	6.86	2.42	637.02	64.81	57.47
ZD12b	Normal	399.67	17.1	9.03	3.18	833.52	69.34	63.79
ZD12a	Tumor	376.19	16.48	8.5	2.85	784.56	68.59	62.8
ZD11b	Normal	1140.51	18.15	25.77	12.17	2389.61	70.07	68.46
ZD11a	Tumor	392.97	17.64	8.88	3.17	819.56	68.75	63.08
ZD10b	Normal	1201.56	17.04	27.15	12.86	2517.58	70.15	68.66
ZD10a	Tumor	1197.65	17.41	27.07	11.56	2509.93	69.54	67.79
ZD0068b	Normal	967.92	14.51	21.87	8.57	1974.56	84.22	79.7
ZD0068a	Tumor	455.41	15.97	10.29	3.83	907.78	73.38	63.11
ZD0067b	Normal	878.85	15.89	19.86	8.51	1716.69	83.73	78.7
ZD0067a	Tumor	623.76	15.19	14.1	5.08	1255.83	79.98	73.21
ZD0066b	Normal	570.55	15.51	12.89	4.31	1179.14	79.25	71.78
ZD0066a	Tumor	570.1	14.8	12.88	4.68	1121.19	76.03	67.37
ZD0065b	Normal	958.12	15.19	21.65	8.15	1980.11	84.67	80.5
ZD0065a	Tumor	489.54	15.85	11.06	3.83	946.44	75.41	66.42
ZD0064b	Normal	862.33	17.24	19.49	9.53	1661.42	84.39	79.85
ZD0064a	Tumor	612.65	15.17	13.85	4.56	1278.39	77.22	69.24
ZD0063b	Normal	612.65	15.17	13.85	4.56	1278.39	79.79	72.91
ZD0063a	Tumor	605.69	15.71	13.69	5.11	1191.19	78.1	70.62
ZD0062b	Normal	824.61	16.46	18.64	8.32	1715.19	84.14	79.44
ZD0062a	Tumor	648.11	14.63	14.65	5.21	1339.44	80.19	73.52
ZD0061b	Normal	631.49	15.5	14.27	4.9	1225.1	79.56	72.93
ZD0061a	Tumor	569.8	15.27	12.88	4.65	1139.59	76.64	68.67
ZD0060b	Normal	486.84	15.33	11	3.85	1009.38	78.6	71.68
ZD0060a	Tumor	818.74	16.73	18.5	8.74	1675.7	74.38	65.3
ZD0059b	Normal	522.3	15.35	11.8	3.87	1055.05	77.39	69.23
ZD0059a	Tumor	619.65	15.52	14	5.1	1197.99	78.73	71.36
ZD0058b	Normal	818.74	16.73	18.5	8.74	1675.7	83.78	79.11
ZD0058a	Tumor	487.58	16.16	11.02	4.05	981.67	73.86	64.39
ZD0057b	Normal	621.71	15.59	14.05	4.91	1201.97	79.23	72.03
ZD0057a	Tumor	659.65	15.52	14.91	5.44	1275.32	80.37	73.79
ZD0056b	Normal	922.45	16.46	20.85	9.82	1900.25	84.99	80.91
ZD0056a	Tumor	615.61	15.1	13.91	4.92	1268.17	79.88	72.75
ZD0054b	Normal	645.95	15.56	14.6	5.42	1248.83	80.13	73.54
ZD0054a	Tumor	645.95	15.75	10.27	3.52	935.76	73.14	63.31
ZD0053b	Normal	454.25	16.51	20.66	10.44	1779.49	85.12	81.15
ZD0053a	Tumor	914.12	15.02	12	4.07	1073.02	76.48	68.1
ZD0052b	Normal	531.2	15.05	14.76	4.7	1349.65	80.93	74.56
ZD0052a	Tumor	653.06	15.34	10.31	3.42	915.35	74.02	64.41
ZD0051b	Normal	456.16	15.13	14	4.63	1251.18	80.08	73.19
ZD0051a	Tumor	556.77	14.54	12.58	4.55	1106.11	76.84	68.71
ZD0049b	Normal	567.84	15.5	12.83	4.43	1177.32	78.77	71.05
ZD0049a	Tumor	451	15.38	10.19	3.41	877.95	74.3	64.82
ZD0048b	Normal	863.77	16.76	19.52	8.97	1756.32	84.35	79.85
ZD0048a	Tumor	611.59	14.44	13.82	5.08	1227.27	78.19	70.73
ZD0047b	Normal	555.82	15.58	12.56	4.09	1156.11	78.28	70.24
ZD0047a	Tumor	589.51	15.07	13.32	4.63	1186.87	78.65	71.23
ZD0046b	Normal	631.63	14.41	14.27	4.82	1326.42	80.74	74.18
ZD0046a	Tumor	483.42	14.73	10.92	3.53	999.06	74.71	65.43
ZD0045b	Normal	602.56	15	13.62	4.56	1221.19	79.77	72.77
ZD0045a	Tumor	520.96	15.09	11.77	4.1	1041.91	75.29	66.61
ZD0044b	Normal	589.06	14.75	13.31	4.24	1221.32	79.66	72.56
ZD0044a	Tumor	437.41	15.3	9.89	3.2	880.66	73.49	63.83
ZD0043b	Normal	607.23	15.31	13.72	4.59	1173.99	79.33	72.26
ZD0043a	Tumor	628.13	15.4	14.2	5.12	1214.38	79.34	72.46
ZD0042b	Normal	647.18	14.41	14.63	4.71	1290.05	80.96	74.73
ZD0042a	Tumor	481.4	14.99	10.88	3.46	969.21	75	65.66
ZD0041b	Normal	960.61	14.26	21.71	9.91	1921.22	83.5	78.32
ZD0041a	Tumor	734.08	14.73	16.59	5.58	1521.98	82.98	77.27
ZD0040b	Normal	993.86	15.19	22.46	10.31	1967.84	83.98	79.34
ZD0040a	Tumor	480.94	16.39	10.87	4.13	990.73	76.6	66.95
ZD0039b	Normal	939.99	16.74	21.24	10.76	2099.3	85.56	81.42
ZD0039a	Tumor	624.4	15.67	14.11	5.36	1248.81	79.98	73.22
ZD0038b	Normal	847.64	17.25	19.16	10.67	1746.14	84.64	80.11
ZD0038a	Tumor	555.85	17.19	12.56	5.47	1100.58	77.28	69.3

## Sheet: Table S3
Table S3. Substitutions identified in 53 zebrafish melanomas
Sample	CHR	POSITION	Gene	Transcript annotated	cDNA	Protein	Variant Class	Mutation consequence	WT	MT
ZD0038a	1	13199784	WFS1 (1 of 2)	ENSDART00000090025	c.2007-10C>A	p.?	Substitution	splice	G	T
ZD0038a	1	41679531	htt	ENSDART00000074777	c.8723-8C>G	p.?	Substitution	splice	G	C
ZD0038a	1	47203681	kpna3	ENSDART00000074519	c.17G>T	p.G6V	Substitution	missense	C	A
ZD0038a	2	11789141	cdc73	ENSDART00000013607	c.1409C>G	p.A470G	Substitution	missense	C	G
ZD0038a	2	15051355	ABCA4 (3 of 4)	ENSDART00000090760	c.853C>A	p.Q285K	Substitution	missense	C	A
ZD0038a	2	15081857	ABCA4 (3 of 4)	ENSDART00000090760	c.3163C>G	p.R1055G	Substitution	missense	C	G
ZD0038a	2	15081858	ABCA4 (3 of 4)	ENSDART00000090760	c.3164G>T	p.R1055L	Substitution	missense	G	T
ZD0038a	3	33554476	ccdc103	ENSDART00000075493	Non-coding	r.2147c>g	Substitution	3prime UTR	G	C
ZD0038a	3	33556778	ccdc103	ENSDART00000075493	Non-coding	r.79g>u	Substitution	5prime UTR	C	A
ZD0038a	3	33556785	ccdc103	ENSDART00000075493	Non-coding	r.72g>u	Substitution	5prime UTR	C	A
ZD0038a	3	40911590	foxk1	ENSDART00000055201	c.821C>A	p.A274E	Substitution	missense	G	T
ZD0038a	3	61236625	mfsd11	ENSDART00000060453	c.913C>G	p.L305V	Substitution	missense	C	G
ZD0038a	4	15405785	kera	ENSDART00000079521	Non-coding	r.2464g>u	Substitution	3prime UTR	C	A
ZD0038a	5	34409918	ier5l	ENSDART00000077189	c.642G>C	p.K214N	Substitution	missense	G	C
ZD0038a	6	13423302	gmppab	ENSDART00000032331	Non-coding	r.1896g>c	Substitution	3prime UTR	G	C
ZD0038a	6	48181028	CTTNBP2NL (2 of 2)	ENSDART00000075172	c.336G>T	p.Q112H	Substitution	missense	G	T
ZD0038a	7	20284524	kirrela	ENSDART00000109396	Non-coding	r.5902g>c	Substitution	3prime UTR	C	G
ZD0038a	7	30334335	DOK4	ENSDART00000113998	Non-coding	r.4908c>g	Substitution	3prime UTR	C	G
ZD0038a	7	61005110	pc	ENSDART00000073654	c.2162C>G	p.S721*	Substitution	nonsense	G	C
ZD0038a	8	45914633	STX2 (1 of 2)	ENSDART00000098525	c.171G>T	p.K57N	Substitution	missense	G	T
ZD0038a	8	52027039	hnrnpk	ENSDART00000147309	Non-coding	r.47c>a	Substitution	5prime UTR	G	T
ZD0038a	10	26160332	grik1a	ENSDART00000147089	c.197G>T	p.S66I	Substitution	missense	C	A
ZD0038a	11	26501189	mbd1	ENSDART00000033914	c.1647+7G>T	p.?	Substitution	splice	G	T
ZD0038a	12	28122219	BX324231.1	ENSDART00000039510	c.1314G>A	p.M438I	Substitution	missense	C	T
ZD0038a	12	48674407	fmn2b	ENSDART00000105328	c.2740C>A	p.P914T	Substitution	missense	G	T
ZD0038a	13	13783601	slc4a11	ENSDART00000127417	Non-coding	r.2611g>u	Substitution	3prime UTR	G	T
ZD0038a	13	15912824	ikzf1	ENSDART00000016430	c.1252G>T	p.G418*	Substitution	nonsense	C	A
ZD0038a	14	3081889	HMGXB3	ENSDART00000110721	c.1342C>G	p.L448V	Substitution	missense	G	C
ZD0038a	14	5943197	kctd8	ENSDART00000097144	Non-coding	r.33c>a	Substitution	5prime UTR	C	A
ZD0038a	14	9508342	msnb	ENSDART00000125355	c.1593G>C	p.L531F	Substitution	missense	G	C
ZD0038a	16	22101988	ahr1a	ENSDART00000049830	c.2037C>A	p.F679L	Substitution	missense	G	T
ZD0038a	18	18080431	-	ENSDART00000137288	c.2469G>T	p.R823S	Substitution	missense	G	T
ZD0038a	18	18080690	-	ENSDART00000137288	Non-coding	r.2928g>u	Substitution	3prime UTR	G	T
ZD0038a	18	18081404	-	ENSDART00000137288	Non-coding	r.3642g>u	Substitution	3prime UTR	G	T
ZD0038a	19	26864172	mylipa	ENSDART00000013497	Non-coding	r.2452g>u	Substitution	3prime UTR	G	T
ZD0038a	20	28963930	si:dkey-11e23.4	ENSDART00000062338	c.715-5C>A	p.?	Substitution	splice	C	A
ZD0038a	20	34278691	hmcn1	ENSDART00000020389	c.1434G>A	p.W478*	Substitution	nonsense	C	T
ZD0038a	20	45891080	gpcpd1	ENSDART00000124283	c.992+9C>G	p.?	Substitution	splice	G	C
ZD0038a	21	4514386	lrrc8a	ENSDART00000148138	Non-coding	r.73g>a	Substitution	5prime UTR	G	A
ZD0038a	21	16392291	rxraa	ENSDART00000124173	c.304G>A	p.V102I	Substitution	missense	G	A
ZD0038a	21	25053746	sumf2	ENSDART00000101203	c.617G>T	p.G206V	Substitution	missense	G	T
ZD0038a	23	13046120	si:dkey-150i13.2	ENSDART00000104815	Non-coding	r.1769g>u	Substitution	3prime UTR	G	T
ZD0038a	24	25718982	PHLDB2 (1 of 2)	ENSDART00000111552	c.2689-4C>G	p.?	Substitution	splice	G	C
ZD0038a	25	539755	MYO9A (2 of 2)	ENSDART00000028997	c.779G>C	p.R260P	Substitution	missense	C	G
ZD0038a	25	37642771	MAF (1 of 2)	ENSDART00000111861	c.723G>T	p.Q241H	Substitution	missense	C	A
ZD0038a	Zv9_NA303	64016	CABZ01074890.1	ENSDART00000082016	c.483G>A	p.P161P	Substitution	silent	G	A
ZD0038a	1	41595686	rgs12	ENSDART00000022546	Non-coding	p.	Substitution	3prime UTR	G	T
ZD0039a	25	38164211	DBNDD1	ENSDART00000124331	Non-coding	r.2478c>a	Substitution	3prime UTR	C	A
ZD0041a	3	36902193	CNTNAP1	ENSDART00000111981	c.3432A>G	p.Q1144Q	Substitution	silent	T	C
ZD0042a	3	37231146	SRCIN1 (1 of 2)	ENSDART00000083442	Non-coding	r.6597c>u	Substitution	3prime UTR	G	A
ZD0042a	3	59027183	nhp2l1a	ENSDART00000093031	Non-coding	r.773c>u	Substitution	3prime UTR	G	A
ZD0042a	13	28006605	asrgl1	ENSDART00000029521	Non-coding	r.1568a>g	Substitution	3prime UTR	A	G
ZD0042a	13	45358004	ZFAND3	ENSDART00000074761	Non-coding	r.168c>a	Substitution	start gained	G	T
ZD0042a	19	44176872	SYTL1	ENSDART00000102583	Non-coding	r.2353u>a	Substitution	3prime UTR	A	T
ZD0042a	21	30007915	crcp	ENSDART00000121946	Non-coding	r.509g>a	Substitution	3prime UTR	C	T
ZD0044a	10	26430079	POSTN (2 of 2)	ENSDART00000017240	c.389G>T	p.G130V	Substitution	missense	C	A
ZD0045a	16	11950316	MDC1	ENSDART00000121966	c.305A>T	p.K102M	Substitution	missense	A	T
ZD0045a	13	28874346	nt5c2a	ENSDART00000122754	Non-coding	r.2201a>u	Substitution	3prime UTR	T	A
ZD0046a	11	21606799	sez6l	ENSDART00000114839	c.2375G>C	p.G792A	Substitution	missense	C	G
ZD0046a	12	46827480	pax2b	ENSDART00000043210	Non-coding	r.267c>g	Substitution	5prime UTR	G	C
ZD0046a	13	36607956	slc8a3	ENSDART00000100204	c.1981A>G	p.I661V	Substitution	missense	T	C
ZD0046a	8	23743723	cacna1f	ENSDART00000041564	c.1451G>A	p.R484H	Substitution	missense	G	A
ZD0047a	22	24723021	ptprc	ENSDART00000105607	c.2026C>A	p.P676T	Substitution	missense	G	T
ZD0048a	8	15611178	bcar3	ENSDART00000110550	c.1839G>A	p.R613R	Substitution	silent	C	T
ZD0051a	12	5287859	KANSL1 (2 of 2)	ENSDART00000128145	c.1070G>A	p.R357H	Substitution	missense	C	T
ZD0051a	18	31751059	v2rh7	ENSDART00000059412	c.564C>A	p.T188T	Substitution	silent	C	A
ZD0051a	18	47329363	INTS4	ENSDART00000093103	c.525G>A	p.L175L	Substitution	silent	C	T
ZD0052a	3	8881807	trim35-10	ENSDART00000031885	c.1133G>A	p.G378D	Substitution	missense	G	A
ZD0052a	10	22706063	zgc:172339	ENSDART00000100497	c.157C>G	p.Q53E	Substitution	missense	G	C
ZD0053a	1	59507078	CABZ01084613.2	ENSDART00000123441	c.1707A>T	p.K569N	Substitution	missense	A	T
ZD0053a	7	25628503	nat8l	ENSDART00000121684	Non-coding	r.1666g>u	Substitution	3prime UTR	C	A
ZD0053a	12	6198938	itga3b	ENSDART00000105884	Non-coding	r.3520c>a	Substitution	3prime UTR	C	A
ZD0053a	14	40813535	diaph2	ENSDART00000147443	c.1030A>T	p.N344I	Substitution	missense	A	T
ZD0054a	16	14568798	u2af2a	ENSDART00000124875	c.898T>C	p.Y300H	Substitution	missense	T	C
ZD0056a	6	37769538	herc2	ENSDART00000110770	c.9820-7C>T	p.?	Substitution	splice	C	T
ZD0056a	9	44019416	ttna	ENSDART00000109099	c.55293C>G	p.I18431M	Substitution	missense	G	C
ZD0056a	19	26161781	asns	ENSDART00000124652	c.187C>T	p.R63*	Substitution	nonsense	G	A
ZD0056a	12	18671203	pms2	ENSDART00000111565	Non-coding	p.	Substitution	5prime UTR	A	G
ZD0057a	13	23128423	hk1	ENSDART00000057638	c.450G>A	p.V150V	Substitution	silent	C	T
ZD0058a	4	29043635	si:dkey-191j3.2	ENSDART00000127034	c.1784T>C	p.I595T	Substitution	missense	A	G
ZD0058a	10	42479272	AAK1 (1 of 2)	ENSDART00000058622	c.2056C>T	p.P686S	Substitution	missense	G	A
ZD0059a	3	40927284	foxk1	ENSDART00000055201	c.404G>C	p.R135T	Substitution	missense	C	G
ZD0059a	4	18719272	cacna2d1a	ENSDART00000105967	c.2063-6T>G	p.?	Substitution	splice	A	C
ZD0059a	6	54225880	pacsin1b	ENSDART00000128456	Non-coding	r.1850g>a	Substitution	3prime UTR	G	A
ZD0059a	7	11822877	FAM108C1	ENSDART00000081323	Non-coding	r.1740c>a	Substitution	3prime UTR	C	A
ZD0059a	7	66972165	tmem41b	ENSDART00000110614	c.148G>A	p.V50I	Substitution	missense	C	T
ZD0059a	8	26826598	si:dkey-72l14.3	ENSDART00000135456	c.1492C>T	p.L498L	Substitution	silent	G	A
ZD0059a	9	9023620	ankrd10b	ENSDART00000102562	c.885G>T	p.E295D	Substitution	missense	G	T
ZD0059a	9	52776901	tbr1b	ENSDART00000006612	Non-coding	r.3646c>u	Substitution	3prime UTR	G	A
ZD0059a	12	14763160	CR847562.1	ENSDART00000066359	c.179G>T	p.G60V	Substitution	missense	G	T
ZD0059a	12	44354507	RGAG1	ENSDART00000124492	c.2227A>G	p.S743G	Substitution	missense	A	G
ZD0059a	13	3611478	LRRC73	ENSDART00000092646	c.408G>A	p.L136L	Substitution	silent	G	A
ZD0059a	15	31395106	DCHS1 (2 of 2)	ENSDART00000102424	c.3090G>T	p.K1030N	Substitution	missense	G	T
ZD0059a	17	31670736	HAUS2	ENSDART00000053408	c.19G>A	p.D7N	Substitution	missense	C	T
ZD0059a	20	7244113	sirt5	ENSDART00000040793	Non-coding	r.228a>g	Substitution	5prime UTR	T	C
ZD0059a	20	30400507	rps7	ENSDART00000126229	c.155A>G	p.E52G	Substitution	missense	T	C
ZD0059a	20	53929132	myh6	ENSDART00000126983	c.1770G>A	p.A590A	Substitution	silent	G	A
ZD0059a	21	20041531	RICTOR (1 of 3)	ENSDART00000058311	c.876G>A	p.S292S	Substitution	silent	G	A
ZD0059a	7	58050648	si:ch211-146m13.3-001	ENSDART00000082842	c.946G>T	p.H316N	Substitution	missense	G	T
ZD0059a	9	16840389	epha3l	ENSDART00000006787	c.348G>T	p.G117C	Substitution	missense	G	T
ZD0059a	18	10269089	mical3a	ENSDART00000028938	c.T>C	p.	Substitution	splice	T	C
ZD0061a	7	7472032	pnp5a	ENSDART00000102681	Non-coding	r.1720a>c	Substitution	3prime UTR	A	C
ZD0061a	7	7472034	pnp5a	ENSDART00000102681	Non-coding	r.1722c>g	Substitution	3prime UTR	C	G
ZD0061a	11	32473975	FAM126B (1 of 3)	ENSDART00000128903	c.45G>T	p.E15D	Substitution	missense	G	T
ZD0061a	12	4923732	zgc:92313	ENSDART00000059298	c.561C>T	p.I187I	Substitution	silent	G	A
ZD0061a	13	12550780	eif4eb	ENSDART00000010517	Non-coding	r.1207a>u	Substitution	3prime UTR	A	T
ZD0061a	13	29449881	unc5b	ENSDART00000109546	Non-coding	r.5070u>c	Substitution	3prime UTR	T	C
ZD0061a	14	37865203	CABZ01075273.1	ENSDART00000125634	c.1449C>G	p.D483E	Substitution	missense	C	G
ZD0061a	20	33680891	rock2b	ENSDART00000137837	c.3256G>T	p.E1086*	Substitution	nonsense	C	A
ZD0061a	20	46930535	adcy3b	ENSDART00000016530	c.1706C>A	p.A569D	Substitution	missense	C	A
ZD0061a	21	4562583	lrrc8a	ENSDART00000148138	Non-coding	r.2670g>a	Substitution	3prime UTR	G	A
ZD0061a	21	13846641	mmp11b	ENSDART00000010160	c.552T>G	p.F184L	Substitution	missense	A	C
ZD0061a	10	24754953	pitpnab	ENSDART00000149362	Non-coding	p.	Substitution	3prime UTR	G	A
ZD0062a	22	11767755	METTL21A	ENSDART00000025198	c.429C>T	p.A143A	Substitution	silent	G	A
ZD0063a	11	26413104	opn1lw1	ENSDART00000065941	Non-coding	r.1207a>c	Substitution	3prime UTR	A	C
ZD0063a	14	34256222	zgc:63637	ENSDART00000075056	Non-coding	r.1995u>c	Substitution	3prime UTR	A	G
ZD0063a	15	35029391	NYAP2 (1 of 2)	ENSDART00000110003	c.1397G>A	p.R466H	Substitution	missense	G	A
ZD0063a	25	19460981	tdg	ENSDART00000017299	c.489C>A	p.V163V	Substitution	silent	C	A
ZD0064a	14	17892337	olfcg4	ENSDART00000104798	c.1789G>C	p.D597H	Substitution	missense	G	C
ZD0064a	16	26980607	ZNF70	ENSDART00000114505	c.2307G>A	p.W769*	Substitution	nonsense	G	A
ZD0066a	6	11036056	myo10l1	ENSDART00000113347	c.3553A>C	p.K1185Q	Substitution	missense	T	G
ZD0066a	8	5266840	ADRA1A (1 of 2)	ENSDART00000030938	c.876C>T	p.I292I	Substitution	silent	C	T
ZD0066a	11	30756511	grpr	ENSDART00000079150	Non-coding	r.3718c>a	Substitution	3prime UTR	C	A
ZD0067a	6	50957902	ptprt	ENSDART00000108571	Non-coding	r.8075a>c	Substitution	3prime UTR	T	G
ZD0067a	7	62638507	plaa	ENSDART00000130739	c.455C>T	p.A152V	Substitution	missense	G	A
ZD0067a	13	27434263	slc24a3	ENSDART00000022110	Non-coding	r.2363u>a	Substitution	3prime UTR	T	A
ZD0067a	14	14199670	mgat4b	ENSDART00000001159	c.1103T>G	p.V368G	Substitution	missense	A	C
ZD0067a	15	26715136	tbx2b	ENSDART00000122101	c.625G>T	p.G209*	Substitution	nonsense	G	T
ZD0067a	16	34187747	CABZ01053484.1	ENSDART00000122049	c.247T>C	p.C83R	Substitution	missense	A	G
ZD0068a	1	20722100	FRMPD1 (1 of 6)	ENSDART00000114719	c.1829A>C	p.D610A	Substitution	missense	T	G
ZD0068a	3	26222434	pigq	ENSDART00000143710	c.1446G>A	p.L482L	Substitution	silent	G	A
ZD0068a	3	36660088	si:dkeyp-72e1.9	ENSDART00000123009	c.379G>C	p.A127P	Substitution	missense	C	G
ZD0068a	3	49389998	fn3krp	ENSDART00000033538	Non-coding	r.1244a>u	Substitution	3prime UTR	A	T
ZD0068a	6	4433470	pou4f1	ENSDART00000025031	c.612G>T	p.L204L	Substitution	silent	G	T
ZD0068a	6	9111821	usp40	ENSDART00000105098	Non-coding	r.4412a>u	Substitution	3prime UTR	T	A
ZD0068a	7	14869467	furina	ENSDART00000091468	Non-coding	r.177g>c	Substitution	5prime UTR	G	C
ZD0068a	8	47282971	CR376751.1	ENSDART00000112823	c.553A>T	p.M185L	Substitution	missense	T	A
ZD0068a	8	53611437	KANSL3	ENSDART00000060633	c.621G>T	p.M207I	Substitution	missense	C	A
ZD0068a	10	42251102	bmp1b	ENSDART00000059795	c.1398G>A	p.E466E	Substitution	silent	C	T
ZD0068a	12	48745764	grem2	ENSDART00000024960	c.68A>G	p.K23R	Substitution	missense	T	C
ZD0068a	13	25995557	pdlim1	ENSDART00000046981	c.241G>C	p.D81H	Substitution	missense	C	G
ZD0068a	13	31951095	prkcha	ENSDART00000034745	c.433G>A	p.A145T	Substitution	missense	G	A
ZD0068a	16	30491718	si:dkey-12j5.1	ENSDART00000121671	c.83A>G	p.D28G	Substitution	missense	T	C
ZD0068a	17	21125410	ENO4	ENSDART00000103845	c.170A>G	p.Y57C	Substitution	missense	A	G
ZD0068a	17	24445882	rpl13a	ENSDART00000128758	c.466G>A	p.A156T	Substitution	missense	G	A
ZD0068a	20	1747809	si:dkey-126h10.1	ENSDART00000109269	c.697G>C	p.A233P	Substitution	missense	C	G
ZD0068a	20	33765344	ppil6	ENSDART00000061789	c.631G>T	p.E211*	Substitution	nonsense	G	T
ZD0068a	20	52882138	pycrl	ENSDART00000002787	c.795G>A	p.A265A	Substitution	silent	G	A
ZD0068a	21	41582605	zcchc10	ENSDART00000121725	Non-coding	r.1579c>a	Substitution	3prime UTR	C	A
ZD0068a	22	20460644	eef2a.1	ENSDART00000143641	Non-coding	r.2715a>u	Substitution	3prime UTR	A	T
ZD0068a	22	26037319	AARS2	ENSDART00000084612	c.501+6G>T	p.?	Substitution	splice	G	T
ZD0068a	23	46250177	CABZ01071903.1	ENSDART00000030004	c.1236T>A	p.P412P	Substitution	silent	A	T
ZD0068a	24	3241247	cyb5a	ENSDART00000078028	Non-coding	r.1045c>u	Substitution	3prime UTR	C	T
ZD0068a	24	17764913	mllt10	ENSDART00000121821	Non-coding	r.4593a>g	Substitution	3prime UTR	A	G
ZD10a	7	59470970	CR354540.2	ENSDART00000054056	c.326G>A	p.R109K	Substitution	missense	C	T
ZD10a	12	7875858	ipmkb	ENSDART00000048866	c.582G>A	p.G194G	Substitution	silent	C	A
ZD10a	6	23399767	mtmr14	ENSDART00000083085	c.715G>T	p.D239Y	Substitution	missense	G	T
ZD10a	9	43856480	ttnb	ENSDART00000002299	c.39993C>A	p.F13331L	Substitution	missense	G	T
ZD10a	4	10018098	si:ch211-161n3.4-001	ENSDART00000150478 2419 2288 763 S/F tCc/tTc -		p.S763F	Substitution	missense	C	T
ZD15a	9	48538838	TNS1 (1 of 2)	ENSDART00000015159	c.4526-10T>C	p.?	Substitution	splice	A	G
ZD15a	18	39202893	pglyrp5	ENSDART00000064848	c.100T>C	p.S34P	Substitution	missense	A	G
ZD15a	22	26903234	si:dkeyp-101g1.3	ENSDART00000105099	c.842G>A	p.R281K	Substitution	missense	C	T
ZD15a	25	886405	irak4	ENSDART00000124530	c.192T>C	p.S64S	Substitution	silent	A	G
ZD16a	5	19567435	CHFR	ENSDART00000115227	c.362G>A	p.S121N	Substitution	missense	G	A
ZD16a	7	51096363	hrasb	ENSDART00000015040	Non-coding	r.2017u>a	Substitution	3prime UTR	A	T
ZD16a	10	33617988	rad51c	ENSDART00000138460	Non-coding	r.18a>u	Substitution	5prime UTR	A	T
ZD16a	19	4735584	map7d1b	ENSDART00000127812	c.1245G>A	p.P415P	Substitution	silent	C	T
ZD16a	21	39507408	elnb	ENSDART00000137696	c.4358G>T	p.G1453V	Substitution	missense	C	A
ZD16a	21	42554916	CABZ01024764.1	ENSDART00000092536	c.57A>C	p.T19T	Substitution	silent	T	G
ZD16a	21	42554918	CABZ01024764.1	ENSDART00000092536	c.55A>T	p.T19S	Substitution	missense	T	A
ZD16a	22	10013379	BX539307.2	ENSDART00000081436	c.976C>T	p.R326*	Substitution	nonsense	G	A
ZD16a	22	10032789	blf	ENSDART00000063318	c.819A>G	p.K273K	Substitution	silent	A	G
ZD17a	2	37597368	si:ch211-284o19.8	ENSDART00000075947	c.251A>C	p.K84T	Substitution	missense	T	G
ZD17a	5	7886051	lifra	ENSDART00000062985	Non-coding	r.3616u>a	Substitution	3prime UTR	T	A
ZD17a	5	31349800	AK8	ENSDART00000043096	Non-coding	r.1973u>c	Substitution	3prime UTR	T	C
ZD17a	5	52823749	C9orf174	ENSDART00000130660	c.3078C>T	p.V1026V	Substitution	silent	G	A
ZD17a	12	10736344	AL732629.1	ENSDART00000109521	c.2034C>T	p.H678H	Substitution	silent	C	T
ZD17a	25	28740750	IQUB	ENSDART00000088817	c.211A>G	p.I71V	Substitution	missense	A	G
ZD18a	7	47629407	ccne1	ENSDART00000133570	Non-coding	r.53c>u	Substitution	5prime UTR	C	T
ZD18a	7	51937517	ADAMTSL5	ENSDART00000073910	c.1161G>A	p.P387P	Substitution	silent	C	T
ZD18a	10	10383113	sardh	ENSDART00000080904	c.939A>T	p.S313S	Substitution	silent	A	T
ZD18a	12	43301378	kif5bb	ENSDART00000084802	c.1848C>T	p.S616S	Substitution	silent	G	A
ZD21a	2	56945342	ARMC6	ENSDART00000085964	c.12A>T	p.A4A	Substitution	silent	T	A
ZD21a	8	48814053	tas1r2.2	ENSDART00000082509	c.1979G>A	p.G660E	Substitution	missense	C	T
ZD21a	18	16562127	SWAP70 (1 of 2)	ENSDART00000100105	c.477A>G	p.L145P	Substitution	missense	A	G
ZD22a	1	16405990	si:ch211-197n1.2	ENSDART00000114386	c.968C>T	p.S323L	Substitution	missense	G	A
ZD22a	1	48183841	sh3pxd2aa	ENSDART00000109244	Non-coding	r.6900u>c	Substitution	3prime UTR	T	C
ZD22a	2	33135091	slc6a9	ENSDART00000077462	Non-coding	r.4127a>u	Substitution	3prime UTR	A	T
ZD22a	2	38436109	CABZ01011032.1	ENSDART00000056588	c.201C>T	p.H67H	Substitution	silent	C	T
ZD22a	3	40816933	wipi2	ENSDART00000128655	c.1230C>T	p.D410D	Substitution	silent	G	A
ZD22a	5	30512371	NPDC1 (1 of 2)	ENSDART00000078592	c.751A>G	p.T251A	Substitution	missense	T	C
ZD22a	5	50584423	gpr98	ENSDART00000008043	c.9606C>A	p.G3202G	Substitution	silent	C	A
ZD22a	11	7107563	CR925817.1	ENSDART00000077406	c.804T>A	p.T268T	Substitution	silent	A	T
ZD22a	17	2474546	SPATA7	ENSDART00000109582	Non-coding	r.3220g>a	Substitution	3prime UTR	C	T
ZD22a	17	17270703	nrxn3a	ENSDART00000109034	Non-coding	r.1566c>a	Substitution	3prime UTR	G	T
ZD22a	17	25694877	acss1	ENSDART00000044328	Non-coding	r.2483c>u	Substitution	3prime UTR	C	T
ZD22a	18	48098939	si:ch211-136a13.1	ENSDART00000086350	Non-coding	r.4681c>a	Substitution	3prime UTR	C	A
ZD22a	19	33833703	atxn1a	ENSDART00000088265	c.1266C>G	p.I422M	Substitution	missense	C	G
ZD22a	19	36571751	bmp8a	ENSDART00000103253	c.1007A>T	p.E336V	Substitution	missense	T	A
ZD22a	20	38265693	ehd3	ENSDART00000022694	c.1286G>C	p.G429A	Substitution	missense	G	C
ZD22a	23	6877112	FP102169.1	ENSDART00000125393	c.54C>G	p.L18L	Substitution	silent	G	C
ZD22a	24	39455673	metrn	ENSDART00000041805	c.377C>T	p.P126L	Substitution	missense	G	A
ZD22a	Zv9_NA824	88030	SYNDIG1	ENSDART00000110840	c.1A>G	p.M1V	Substitution	missense	T	C
ZD22a	10	15682407	mamdc2b	ENSDART00000109231	c.C>G	p.	Substitution	splice	C	G
ZD23a	1	47641536	zgc:136614	ENSDART00000063529	c.871A>G	p.N291D	Substitution	missense	T	C
ZD23a	9	30092361	MRAS (1 of 2)	ENSDART00000113727	Non-coding	r.1165c>u	Substitution	3prime UTR	C	T
ZD23a	1	47658933	zgc:64115	ENSDART00000053153	c.64+8G>T	p.?	Substitution	splice	C	A
ZD23a	1	47658965	zgc:64115	ENSDART00000053153	c.40G>C	p.V14L	Substitution	missense	C	G
ZD23a	1	47659083	zgc:64115	ENSDART00000053153	Non-coding	r.21a>u	Substitution	5prime UTR	T	A
ZD23a	1	47659085	zgc:64115	ENSDART00000053153	Non-coding	r.19u>g	Substitution	5prime UTR	A	C
ZD23a	1	52630040	rnf11	ENSDART00000018817	c.270-2A>T	p.?	Substitution	essential splice	A	T
ZD23a	4	11157589	braf	ENSDART00000131168	c.270C>T	p.Y90Y	Substitution	silent	G	A
ZD23a	4	13543013	plxnb2a	ENSDART00000048821	c.1947-5A>T	p.?	Substitution	splice	T	A
ZD23a	6	49730477	ctsz	ENSDART00000063251	c.669C>T	p.S223S	Substitution	silent	C	T
ZD23a	8	3610609	CTU1	ENSDART00000017850	Non-coding	r.69a>g	Substitution	5prime UTR	T	C
ZD23a	8	3610613	CTU1	ENSDART00000017850	Non-coding	r.65a>g	Substitution	5prime UTR	T	C
ZD23a	8	46169200	rimbp2	ENSDART00000136269	c.2153A>T	p.H718L	Substitution	missense	A	T
ZD23a	8	53180140	CABZ01071153.1	ENSDART00000098135	c.934G>C	p.D312H	Substitution	missense	C	G
ZD23a	12	20296389	SLC16A8	ENSDART00000078325	Non-coding	r.3072c>u	Substitution	3prime UTR	C	T
ZD23a	12	21904468	AMZ2 (2 of 2)	ENSDART00000125050	c.229C>G	p.H77D	Substitution	missense	C	G
ZD23a	13	28993434	prom2	ENSDART00000101633	c.2268A>G	p.T756T	Substitution	silent	A	G
ZD23a	14	20012170	mxd3	ENSDART00000080103	c.70+1G>T	p.?	Substitution	essential splice	C	A
ZD23a	15	27759562	pitpnaa	ENSDART00000132028	Non-coding	r.15g>c	Substitution	5prime UTR	G	C
ZD23a	17	33068050	prox1a	ENSDART00000077476	c.902C>G	p.S301C	Substitution	missense	G	C
ZD23a	18	9129536	PCLO (2 of 2)	ENSDART00000048657	c.8910G>T	p.K2970N	Substitution	missense	G	T
ZD23a	18	43924695	cngb1a	ENSDART00000098585	c.950+1G>A	p.?	Substitution	essential splice	G	A
ZD23a	23	19949804	abhd6b	ENSDART00000127901	c.555C>T	p.N185N	Substitution	silent	C	T
ZD23a	24	17894764	ezh2	ENSDART00000024722	Non-coding	r.139g>c	Substitution	5prime UTR	G	C
ZD23a	24	34453726	CR391995.2	ENSDART00000123911	c.1C>T	p.Q1*	Substitution	nonsense	C	T
ZD23a	24	34453741	CR391995.2	ENSDART00000123911	c.16C>T	p.Q6*	Substitution	nonsense	C	T
ZD23a	25	7979547	phf21ab	ENSDART00000126499	Non-coding	r.5637g>a	Substitution	3prime UTR	C	T
ZD23a	25	25316839	B4GALNT4 (2 of 2)	ENSDART00000083407	c.1327G>A	p.E443K	Substitution	missense	G	A
ZD23a	Zv9_scaffold3486	148961	CU468684.1	ENSDART00000123796	c.245C>A	p.A82D	Substitution	missense	G	T
ZD23a	4	4762905	ptprz1b	ENSDART00000130818	c.788C>A	p.S218Y	Substitution	missense	C	A
ZD23a	17	31041726	eml1	ENSDART00000126414	c.1974C>G	p.K658N	Substitution	missense	C	G
ZD24a	19	46825463	CU694368.2	ENSDART00000067497	c.86C>T	p.A29V	Substitution	missense	C	T
ZD24a	1	16374841	si:ch211-197n1.2	ENSDART00000114386	c.1626-3C>A	p.?	Substitution	splice	G	T
ZD24a	1	24909100	si:ch211-145b13.6	ENSDART00000102346	c.348C>T	p.Y116Y	Substitution	silent	G	A
ZD24a	1	49134396	SORCS1	ENSDART00000114711	c.1168G>A	p.D390N	Substitution	missense	C	T
ZD24a	1	60021074	WFIKKN1	ENSDART00000065642	Non-coding	r.1694a>u	Substitution	3prime UTR	T	A
ZD24a	2	8613114	ZZZ3	ENSDART00000114471	c.2139G>A	p.T713T	Substitution	silent	G	A
ZD24a	3	4201582	plbd1	ENSDART00000092393	c.1225T>G	p.F409V	Substitution	missense	T	G
ZD24a	3	8016073	BX927317.3	ENSDART00000111519	c.4734T>A	p.D1578E	Substitution	missense	A	T
ZD24a	3	8866164	trim35-9	ENSDART00000036266	c.711C>A	p.S237R	Substitution	missense	G	T
ZD24a	3	19604059	tlk2	ENSDART00000006490	Non-coding	r.2832g>a	Substitution	3prime UTR	G	A
ZD24a	5	34563589	lmo4a	ENSDART00000085219	Non-coding	r.1331c>u	Substitution	3prime UTR	C	T
ZD24a	6	3081254	ptprfa	ENSDART00000026738	Non-coding	r.6833u>g	Substitution	3prime UTR	T	G
ZD24a	7	61750795	RELL1	ENSDART00000098610	c.29C>G	p.A10G	Substitution	missense	G	C
ZD24a	11	37695041	cacna1da	ENSDART00000089956	c.2688C>A	p.N896K	Substitution	missense	G	T
ZD24a	12	18271635	rnls	ENSDART00000014536	c.352C>A	p.H118N	Substitution	missense	C	A
ZD24a	15	23504485	pipox	ENSDART00000077980	c.1086C>T	p.P362P	Substitution	silent	G	A
ZD24a	16	24484186	si:dkey-92i15.4	ENSDART00000115086	c.1740A>C	p.E580D	Substitution	missense	T	G
ZD24a	16	51098234	CSMD3 (3 of 4)	ENSDART00000006458	c.2501C>A	p.S834*	Substitution	nonsense	G	T
ZD24a	17	1966903	HCN1	ENSDART00000113932	c.26C>G	p.S9W	Substitution	missense	G	C
ZD24a	18	13860313	mlycd	ENSDART00000124678	c.511G>A	p.A171T	Substitution	missense	C	T
ZD24a	18	49380578	ubl7	ENSDART00000098390	c.57G>C	p.L19L	Substitution	silent	G	C
ZD24a	19	28842833	NRSN2	ENSDART00000079092	c.323C>A	p.S108Y	Substitution	missense	G	T
ZD24a	21	16484947	DNAI1 (1 of 2)	ENSDART00000080431	c.1851C>T	p.R617R	Substitution	silent	C	T
ZD24a	21	27447745	nrxn2a	ENSDART00000141629	c.2496C>A	p.T832T	Substitution	silent	G	T
ZD24a	23	25106855	syt6a	ENSDART00000112493	c.894G>T	p.S298S	Substitution	silent	C	A
ZD24a	23	28011629	mll2	ENSDART00000053863	c.1925G>A	p.S642N	Substitution	missense	G	A
ZD24a	24	21827563	boc	ENSDART00000111025	c.1647C>T	p.A549A	Substitution	silent	G	A
ZD24a	9	42751968	si:ch211-195m20.1-002	ENSDART00000138473	Non-coding	p.	Substitution	3prime UTR	T	C
ZD25a	6	40597055	eno1b	ENSDART00000103842	c.1056G>A	p.E352E	Substitution	silent	G	A
ZD25a	9	29266872	fzd5	ENSDART00000031761	c.741C>A	p.F247L	Substitution	missense	C	A
ZD25a	12	16618196	si:dkeyp-94b4.1	ENSDART00000055604	c.684G>C	p.E228D	Substitution	missense	G	C
ZD25a	13	32004697	hif1aa	ENSDART00000044282	c.1902C>A	p.F634L	Substitution	missense	C	A
ZD25a	13	43875315	CDH23	ENSDART00000016602	c.7746C>T	p.I2582I	Substitution	silent	C	T
ZD25a	14	12591674	cx31.7	ENSDART00000080876	c.670G>A	p.A224T	Substitution	missense	G	A
ZD25a	14	30664652	C14H4orf47	ENSDART00000054006	Non-coding	r.1382g>u	Substitution	3prime UTR	G	T
ZD25a	18	45792209	-	ENSDART00000060219	Non-coding	r.2844a>u	Substitution	3prime UTR	A	T
ZD25a	21	17737686	smpd4	ENSDART00000130519	c.1256T>C	p.M419T	Substitution	missense	T	C
ZD25a	23	6146919	zgc:66097	ENSDART00000139834	c.608-9T>A	p.?	Substitution	splice	T	A
ZD25a	23	7640695	tm9sf4	ENSDART00000011554	c.884C>A	p.P295H	Substitution	missense	C	A
ZD25a	23	12320396	sycp2	ENSDART00000128746	c.134A>G	p.E45G	Substitution	missense	A	G
ZD25a	24	24447277	rrs1	ENSDART00000125190	c.310C>G	p.P104A	Substitution	missense	G	C
ZD25a	Zv9_NA774	53883	MUC2 (1 of 2)	ENSDART00000046576	c.3210C>G	p.C1070W	Substitution	missense	C	G
ZD25a	1	52662671	best2	ENSDART00000111165	c.830T>G	p.I277S	Substitution	missense	T	G
ZD25a	17	19862833	ryr2b1	ENSDART00000149737	c.2358G>A	p.N786N	Substitution	silent	G	A
ZD27a	3	37783858	rps11	ENSDART00000075028	c.448C>T	p.I126I	Substitution	silent	C	T
ZD28a	6	55352152	SLC12A5 (1 of 2)	ENSDART00000057258	c.2034G>T	p.Q678H	Substitution	missense	C	A
ZD28a	15	24617582	pafah1b1a	ENSDART00000042218	c.117G>A	p.M39I	Substitution	missense	C	T
ZD28a	17	20044453	MGMT	ENSDART00000063523	Non-coding	r.974a>u	Substitution	3prime UTR	T	A
ZD28a	19	30175599	EPB41 (1 of 2)	ENSDART00000103810	c.458A>G	p.K153R	Substitution	missense	T	C
ZD29a	5	75058365	nup214	ENSDART00000115182	c.2553G>A	p.P851P	Substitution	silent	G	A
ZD29a	7	17771304	NAV2	ENSDART00000113332	c.4950G>T	p.P1650P	Substitution	silent	G	T
ZD29a	13	17518407	znf503	ENSDART00000008906	c.333C>A	p.S111S	Substitution	silent	C	A
ZD29a	15	24804477	pak4	ENSDART00000009545	c.1290G>T	p.Q430H	Substitution	missense	G	T
ZD30a	9	43864525	ttnb	ENSDART00000002299	c.34054+3A>T	p.?	Substitution	splice	T	A
ZD30a	13	7987281	socs5b	ENSDART00000125735	Non-coding	r.2700g>a	Substitution	3prime UTR	G	A
ZD30a	15	35238506	col4a4	ENSDART00000061186	c.3337+10A>T	p.?	Substitution	splice	T	A
ZD30a	1	24977202	-	ENSDART00000141043	Non-coding	r.1961c>a	Substitution	3prime UTR	C	A
ZD30a	1	29332497	C1H3orf70 (1 of 2)	ENSDART00000125759	Non-coding	r.3435g>a	Substitution	3prime UTR	C	T
ZD30a	1	55234449	C1H16orf88	ENSDART00000077578	Non-coding	r.2674c>a	Substitution	3prime UTR	C	A
ZD30a	3	40070	JMJD8	ENSDART00000127925	c.186-8T>A	p.?	Substitution	splice	T	A
ZD30a	3	12841641	GLIS2 (1 of 2)	ENSDART00000113447	c.169T>C	p.S57P	Substitution	missense	A	G
ZD30a	5	29054742	hdr	ENSDART00000005025	c.730G>A	p.E244K	Substitution	missense	G	A
ZD30a	5	51927875	KIAA0825	ENSDART00000110431	c.1906G>A	p.E636K	Substitution	missense	C	T
ZD30a	6	7605593	ttc26	ENSDART00000032494	Non-coding	r.2140c>a	Substitution	3prime UTR	G	T
ZD30a	6	28403911	lpp	ENSDART00000126203	Non-coding	r.5550g>c	Substitution	3prime UTR	G	C
ZD30a	6	38705300	ube3a	ENSDART00000078128	Non-coding	r.152a>g	Substitution	5prime UTR	A	G
ZD30a	6	41973537	parp3	ENSDART00000022949	c.933T>C	p.T311T	Substitution	silent	A	G
ZD30a	6	57565724	NECAB3	ENSDART00000114146	c.835T>C	p.F279L	Substitution	missense	T	C
ZD30a	7	14553640	CLPX (1 of 3)	ENSDART00000032899	c.612T>C	p.G204G	Substitution	silent	A	G
ZD30a	9	46031978	ITGB2	ENSDART00000048901	c.1971G>A	p.K657K	Substitution	silent	C	T
ZD30a	10	529627	npffr1l3	ENSDART00000128275	c.363T>C	p.N121N	Substitution	silent	T	C
ZD30a	10	7070065	NFKBIL1	ENSDART00000059017	c.237T>C	p.H79H	Substitution	silent	A	G
ZD30a	12	6201103	itga3b	ENSDART00000105884	Non-coding	r.5685a>g	Substitution	3prime UTR	A	G
ZD30a	13	33317475	zfyve26	ENSDART00000075953	c.3015G>T	p.K1005N	Substitution	missense	C	A
ZD30a	13	38070272	PHF3	ENSDART00000043440	c.5030C>T	p.S1677L	Substitution	missense	C	T
ZD30a	14	23444687	atp7a	ENSDART00000054977	Non-coding	r.7372u>c	Substitution	3prime UTR	T	C
ZD30a	14	32760468	GPR101	ENSDART00000057296	c.726C>T	p.P242P	Substitution	silent	G	A
ZD30a	16	27787352	mylipb	ENSDART00000077436	c.1231-10C>G	p.?	Substitution	splice	C	G
ZD30a	17	35022677	kidins220a	ENSDART00000021128	c.3291A>G	p.P1097P	Substitution	silent	T	C
ZD30a	18	43266474	arfgap2	ENSDART00000097328	Non-coding	r.11a>g	Substitution	5prime UTR	A	G
ZD30a	18	45504798	CABZ01039304.1	ENSDART00000129391	c.207C>T	p.G69G	Substitution	silent	G	A
ZD30a	21	39937007	STC2 (2 of 2)	ENSDART00000128119	Non-coding	r.3627a>g	Substitution	3prime UTR	A	G
ZD30a	21	39937015	STC2 (2 of 2)	ENSDART00000128119	Non-coding	r.3635u>c	Substitution	3prime UTR	T	C
ZD30a	21	39937051	STC2 (2 of 2)	ENSDART00000128119	Non-coding	r.3671a>g	Substitution	3prime UTR	A	G
ZD30a	22	2080781	si:dkey-20i20.5	ENSDART00000106237	c.1929A>G	p.V643V	Substitution	silent	A	G
ZD30a	24	17537590	eif2s3	ENSDART00000023833	c.492A>G	p.S164S	Substitution	silent	A	G
ZD30a	24	18995602	sec61g	ENSDART00000144203	Non-coding	r.108c>u	Substitution	5prime UTR	G	A
ZD30a	24	20801246	myd88	ENSDART00000011143	Non-coding	r.203u>a	Substitution	5prime UTR	A	T
ZD30a	25	19709015	acanb	ENSDART00000046249	c.544A>G	p.M182V	Substitution	missense	T	C
ZD30a	25	36211615	hist2h3ca1	ENSDART00000108895	Non-coding	r.652a>c	Substitution	3prime UTR	T	G
ZD30a	1	16420250	slc25a4-001	ENSDART00000030665	c.779G>A	p.R235R	Substitution	silent	G	A
ZD30a	4	16641261	nrip2-001	ENSDART00000108814	Non-coding	p.	Substitution	3prime UTR	T	A
ZD30a	25	14882665	nav2b	ENSDART00000143666	c.486C>T	p.R162R	Substitution	silent	C	T
ZD30a	6	28627549	tp63	ENSDART0000006513	Non-coding	p.	Substitution	3prime UTR	T	A
ZD31a	6	14223963	TMEM182 (2 of 2)	ENSDART00000129491	Non-coding	r.1786g>a	Substitution	3prime UTR	G	A
ZD32a	5	42554816	PDZD2	ENSDART00000083515	Non-coding	r.8728g>c	Substitution	3prime UTR	C	G
ZD32a	12	32234663	casp7	ENSDART00000124035	Non-coding	r.1727a>g	Substitution	3prime UTR	T	C
ZD33a	8	7180209	si:ch211-145m1.1	ENSDART00000064186	Non-coding	r.2502c>a	Substitution	3prime UTR	C	A
ZD33a	13	1178361	OLIG3	ENSDART00000111052	Non-coding	r.1620a>c	Substitution	3prime UTR	T	G
ZD33a	17	5352727	enpp4	ENSDART00000004043	Non-coding	r.38g>c	Substitution	5prime UTR	C	G
ZD33a	17	12269327	ANKRD5 (2 of 2)	ENSDART00000084606	c.673G>A	p.A225T	Substitution	missense	C	T
ZD33a	18	6768028	ANO2 (2 of 2)	ENSDART00000022998	c.2168C>G	p.S723C	Substitution	missense	C	G
ZD33a	18	19257462	lctlb	ENSDART00000130329	c.619-9G>T	p.?	Substitution	splice	C	A
ZD33a	20	34897095	ANKRD5 (1 of 2)	ENSDART00000023655	c.395G>A	p.R132H	Substitution	missense	G	A
ZD33a	21	35287301	GABRQ	ENSDART00000064718	c.970G>T	p.E324*	Substitution	nonsense	G	T
ZD33a	21	38040175	CPD (2 of 2)	ENSDART00000113607	c.978-7C>T	p.?	Substitution	splice	C	T
ZD33a	21	38040176	CPD (2 of 2)	ENSDART00000113607	c.978-6C>T	p.?	Substitution	splice	C	T
ZD33a	23	36966139	ube2j2	ENSDART00000113325	Non-coding	r.857g>u	Substitution	3prime UTR	C	A
ZD33a	24	21751304	GRAMD1C	ENSDART00000110559	c.597G>T	p.L199F	Substitution	missense	C	A
ZD34a	3	3890890	TNRC6B (3 of 3)	ENSDART00000109428	c.420C>T	p.S140S	Substitution	silent	G	A
ZD34a	3	23647501	RAPGEFL1	ENSDART00000114723	c.1007G>C	p.R336P	Substitution	missense	C	G
ZD34a	4	5102128	cecr1b	ENSDART00000005218	c.1099C>G	p.L367V	Substitution	missense	G	C
ZD34a	9	56426615	RAD50	ENSDART00000075927	c.2177G>A	p.R726H	Substitution	missense	C	T
ZD34a	13	33767358	JAG2 (2 of 2)	ENSDART00000025007	c.2737G>T	p.D913Y	Substitution	missense	G	T
ZD34a	22	13649811	cntnap5b	ENSDART00000110136	c.1597C>T	p.Q533*	Substitution	nonsense	G	A
ZD35a	1	42283871	si:dkey-37g12.1	ENSDART00000084735	c.2046C>G	p.D682E	Substitution	missense	C	G
ZD35a	4	11849268	irak3	ENSDART00000067131	c.1276C>T	p.L426L	Substitution	silent	G	A
ZD35a	5	859062	tie2	ENSDART00000055681	c.2719C>T	p.R907C	Substitution	missense	C	T
ZD35a	8	13088554	FIBCD1 (1 of 2)	ENSDART00000114118	c.843A>G	p.G281G	Substitution	silent	T	C
ZD35a	9	128675	zgc:158320	ENSDART00000103052	c.558T>A	p.T186T	Substitution	silent	T	A
ZD35a	14	31230286	pdgfrl	ENSDART00000007022	c.828A>G	p.S276S	Substitution	silent	T	C
ZD35a	17	25079971	arhgef10	ENSDART00000110451	c.2734G>A	p.A912T	Substitution	missense	G	A
ZD35a	17	52587676	tgfb3	ENSDART00000019766	Non-coding	r.2012c>a	Substitution	3prime UTR	G	T
ZD35a	25	24468611	si:ch211-236l14.4	ENSDART00000089278	c.5C>G	p.P2R	Substitution	missense	G	C
ZD35a	25	36356420	fancf	ENSDART00000018107	c.984T>C	p.T328T	Substitution	silent	A	G
ZD35a	Zv9_scaffold3522	61010	vstm2l	ENSDART00000064157	Non-coding	r.775a>g	Substitution	3prime UTR	A	G
ZD35a	Zv9_scaffold3522	61011	vstm2l	ENSDART00000064157	Non-coding	r.776c>u	Substitution	3prime UTR	C	T
ZD35a	24	29181572	zgc:153329-003	ENSDART00000149589	c.81C>T	p.A28T	Substitution	missense	C	T
ZD36a	5	32057377	ATF5 (1 of 2)	ENSDART00000098285	Non-coding	r.145a>g	Substitution	5prime UTR	T	C
ZD36a	7	72418398	frem1a	ENSDART00000090165	c.3481G>A	p.E1161K	Substitution	missense	G	A
ZD36a	10	40671202	KCNJ1 (3 of 7)	ENSDART00000019267	c.948C>T	p.I316I	Substitution	silent	C	T
ZD36a	15	574239	CU469509.2	ENSDART00000124170	c.25G>A	p.V9I	Substitution	missense	C	T
ZD36a	17	29895662	esrrga	ENSDART00000126966	c.877G>C	p.V293L	Substitution	missense	C	G	*example of kataegis. Not included in list of coding substitution.
ZD36a	21	31319808	adamts22	ENSDART00000114158	c.1549G>T	p.D517Y	Substitution	missense	C	A
ZD36a	24	38303022	dcakd	ENSDART00000088130	c.506G>A	p.R169H	Substitution	missense	C	T
ZD7a	9	43995578	ttna	ENSDART00000109099	c.75861C>T	p.G25287G	Substitution	silent	G	A
ZD7a	11	8200413	ttll7	ENSDART00000101561	c.1199G>A	p.R400H	Substitution	missense	C	T
ZD7a	16	33749154	ck2a1	ENSDART00000008297	c.366+6A>C	p.?	Substitution	splice	T	G
ZD7a	19	27773185	SH3BP5L (1 of 2)	ENSDART00000141203	c.784G>A	p.R262Q	Substitution	missense	C	T
ZD7a	Zv9_NA761	5148	ADAMTS20	ENSDART00000110939	c.1303G>C	p.V435L	Substitution	missense	C	G
ZD8a	4	13993170	psmc2	ENSDART00000019647	c.225G>A	p.P75P	Substitution	silent	G	A
ZD8a	6	25800526	CU019652.1	ENSDART00000089121	c.525G>A	p.K175K	Substitution	silent	C	T
ZD8a	9	1955476	hoxd9a	ENSDART00000082354	c.644T>A	p.L215H	Substitution	missense	A	T
ZD8a	9	1956518	hoxd9a	ENSDART00000082354	Non-coding	r.9a>c	Substitution	5prime UTR	T	G
ZD8a	9	1960318	hoxd10a	ENSDART00000130837	c.415G>A	p.V139I	Substitution	missense	C	T
ZD8a	9	1960358	hoxd10a	ENSDART00000130837	c.375G>A	p.E125E	Substitution	silent	C	T
ZD8a	9	1960365	hoxd10a	ENSDART00000130837	c.368C>G	p.S123W	Substitution	missense	G	C
ZD8a	9	1960438	hoxd10a	ENSDART00000130837	c.295T>G	p.C99G	Substitution	missense	A	C
ZD8a	9	1960557	hoxd10a	ENSDART00000130837	c.176G>T	p.G59V	Substitution	missense	C	A
ZD8a	9	1960621	hoxd10a	ENSDART00000130837	c.112A>G	p.T38A	Substitution	missense	T	C
ZD8a	9	1960634	hoxd10a	ENSDART00000130837	c.99C>A	p.Y33*	Substitution	nonsense	G	T
ZD8a	9	1960644	hoxd10a	ENSDART00000130837	c.89G>A	p.S30N	Substitution	missense	C	T
ZD8a	9	1960716	hoxd10a	ENSDART00000130837	c.17G>A	p.S6N	Substitution	missense	C	T
ZD8a	10	5700551	psd3l	ENSDART00000075211	c.1095C>T	p.S365S	Substitution	silent	C	T
ZD8a	10	17711407	drg1	ENSDART00000057500	Non-coding	r.114g>u	Substitution	5prime UTR	G	T
ZD8a	10	17711459	drg1	ENSDART00000057500	Non-coding	r.166u>a	Substitution	5prime UTR	T	A
ZD8a	10	17716622	drg1	ENSDART00000057500	c.793C>T	p.H265Y	Substitution	missense	C	T
ZD8a	10	17716650	drg1	ENSDART00000057500	c.821G>A	p.R274H	Substitution	missense	G	A
ZD8a	10	17716654	drg1	ENSDART00000057500	c.825G>A	p.W275*	Substitution	nonsense	G	A
ZD8a	10	17720982	drg1	ENSDART00000057500	Non-coding	-	Substitution	intronic	G	A
ZD8a	10	17721006	drg1	ENSDART00000057500	c.1002-10C>T	p.?	Substitution	splice	C	T
ZD8a	11	25278378	rbm39a	ENSDART00000017973	c.1499C>T	p.P500L	Substitution	missense	C	T
ZD8a	12	20084575	l3mbtl2	ENSDART00000078494	Non-coding	r.2961a>u	Substitution	3prime UTR	A	T
ZD8a	13	47523138	ANAPC1	ENSDART00000109247	c.2255C>T	p.P752L	Substitution	missense	C	T
ZD8a	21	2503406	PDCD1LG2	ENSDART00000082395	c.1485T>G	p.H495Q	Substitution	missense	T	G
ZD8a	21	29222078	snx12	ENSDART00000003335	Non-coding	r.801c>u	Substitution	3prime UTR	C	T
ZD8a	23	27515633	scn8aa	ENSDART00000022042	c.3477C>T	p.T1159T	Substitution	silent	G	A
ZD8a	23	30017512	pik3cd	ENSDART00000006120	c.2059G>A	p.E687K	Substitution	missense	C	T
ZD8a	25	32266319	myod1	ENSDART00000027661	c.233G>T	p.R78I	Substitution	missense	C	A
		1960716

## Sheet: Table S4
Table S4. Insertion and deletions identified in 53 zebrafish melanomas
Sample	Genotype	Gene	Type	Location	No. Nucleotides	Nucleotides	Transcript	Amino Acids
ZD0038a	mitf:BRAFV600E+/-	dmd	Insertion	1:10134155-10134156	1	T	ENSDART00000102903	P1483fs*5
ZD0038a	mitf:BRAFV600E+/-	CU633744.1	Deletion	25:539729-539729	1	c	ENSDART00000028997	A269fs*44
ZD0038a	mitf:BRAFV600E+/-	si:dkeyp-94b4.1	Deletion	12:16652860-16652861	2	ga	ENSDART00000055604	E1266fs*34
ZD0038a	mitf:BRAFV600E+/-	dpy19l3	Deletion	7:48747609-48747609	1	c	ENSDART00000114669	G18fs*5
ZD0068a	mitf:BRAFV600E+/+;mitf:/-(nacre);p53-/-	pik3ip1	Deletion	5:22657387-22657387	1	c	ENSDART00000134697	V170fs*6
ZD0047a	mitf:BRAFV600E+/+;mitf:/-(nacre);p53-/-;mitf:krox20	LOC793309	Insertion	11:317788-317789	1	G	ENSDART00000066178	V90fs*45
ZD0052a	mitf:BRAFV600E+/+;mitf:/-(nacre);p53-/-;mitf:MCR	AL935044.2	Insertion	24:16428020-16428021	1	A	ENSDART00000106571	L556fs*33
ZD0059a	mitf:BRAFV600E+/+;mitf:/-(nacre);p53-/-;mitf:foxd3	cnot1	Deletion	25:17693650-17693650	1	t	ENSDART00000017536	F736fs*45
ZD24a	mitf:NRAS1Q61K;	zmiz1	Insertion	13:30776537-30776538	2	TT	ENSDART00000113617	S262fs*1
ZD23a	mitf:NRAS1Q61K;p53+/-	CR376751.1	Deletion	8:47282298-47282298	1	g	ENSDART00000112823	P409fs*70
ZD30a	mitf:NRAS1Q61K;p53-/-	bach1	Deletion	10:26006082-26006082	1	g	ENSDART00000047541	A52fs*55
ZD36a	mitf:NRAS1Q61K;p53+/-;rps29+/-	hsd3b7	Deletion	3:32900476-32900478	3	aga	ENSDART00000053684	K98delK
ZD16a	mitf:NRAS1Q61K;p53+/-;rps29+/-	LOC100149817	Insertion	1:37485533-37485534	1	A	ENSDART00000122490	K58fs*1

## Sheet: Table S5
Table S5. Copy number changes identified in 53 zebrafish melanomas
Amplifications
Sample	Ploidy	Chromosome	Start position (bp)	End position (bp)	Copies of major allele	Copies of minor allele	Total_Copynumber	Genes_in_region	Stable_id_and_location
ZD0038a	4.47	1	12857662	12860748	6	3	9	elf2b	ENSDARG00000079626,1:12841965-12860838:-1
ZD0038a	4.47	5	75048707	75049065	8	7	15	nup214	ENSDARG00000016212,5:74986957-75084806:1
ZD0038a	4.47	6	22781585	22781660	8	0	8	speg	ENSDARG00000039256,6:22780194-22839527:1
ZD0038a	4.47	8	24724725	33271572	5	5	10	srpk1a	ENSDARG00000073997,8:24714404-24732338:1
ZD0038a	4.47	8	24724725	33271572	5	5	10	lhfpl5b	ENSDARG00000056458,8:24733925-24737255:-1
ZD0038a	4.47	8	24724725	33271572	5	5	10	si:ch211-180j19.1	ENSDARG00000061466,8:24769590-24929787:1
ZD0038a	4.47	8	24724725	33271572	5	5	10	si:ch211-36i19.1	ENSDARG00000094586,8:24770531-24773659:1
ZD0038a	4.47	8	24724725	33271572	5	5	10	AL928881.1	ENSDARG00000080214,8:24917153-24917238:1
ZD0038a	4.47	8	24724725	33271572	5	5	10	dclre1b	ENSDARG00000068833,8:24961402-24966518:-1
ZD0038a	4.47	8	24724725	33271572	5	5	10	adora1	ENSDARG00000075694,8:24975441-24988114:-1
ZD0038a	4.47	8	24724725	33271572	5	5	10	zgc:110353	ENSDARG00000039443,8:25099602-25105876:-1
ZD0038a	4.47	8	24724725	33271572	5	5	10	mmp9	ENSDARG00000042816,8:25134455-25148890:1
ZD0038a	4.47	8	24724725	33271572	5	5	10	ZNF335	ENSDARG00000076920,8:25152277-25178298:1
ZD0038a	4.47	8	24724725	33271572	5	5	10	CR450805.4	ENSDARG00000095597,8:25205662-25207768:-1
ZD0038a	4.47	8	24724725	33271572	5	5	10	CR450805.1	ENSDARG00000077277,8:25216787-25219669:-1
ZD0038a	4.47	8	24724725	33271572	5	5	10	CR450805.3	ENSDARG00000094552,8:25227920-25230042:-1
ZD0038a	4.47	8	24724725	33271572	5	5	10	CR450805.2	ENSDARG00000093733,8:25275336-25277481:-1
ZD0038a	4.47	8	24724725	33271572	5	5	10	BX296549.3	ENSDARG00000092690,8:25327806-25329925:-1
ZD0038a	4.47	8	24724725	33271572	5	5	10	BX296549.1	ENSDARG00000077814,8:25353059-25355167:-1
ZD0038a	4.47	8	24724725	33271572	5	5	10	BX296549.4	ENSDARG00000093330,8:25364162-25366272:-1
ZD0038a	4.47	8	24724725	33271572	5	5	10	BX296549.5	ENSDARG00000095489,8:25407180-25409308:-1
ZD0038a	4.47	8	24724725	33271572	5	5	10	BX296549.2	ENSDARG00000092016,8:25425315-25427433:-1
ZD0038a	4.47	8	24724725	33271572	5	5	10	BX324132.4	ENSDARG00000092403,8:25498909-25501024:-1
ZD0038a	4.47	8	24724725	33271572	5	5	10	BX324132.2	ENSDARG00000069881,8:25517456-25518224:-1
ZD0038a	4.47	8	24724725	33271572	5	5	10	BX324132.1	ENSDARG00000068809,8:25547643-25549755:-1
ZD0038a	4.47	8	24724725	33271572	5	5	10	si:dkey-176g4.5	ENSDARG00000095822,8:25559494-25564082:1
ZD0038a	4.47	8	24724725	33271572	5	5	10	prok1	ENSDARG00000073948,8:25567676-25583128:-1
ZD0038a	4.47	8	24724725	33271572	5	5	10	si:dkey-176g4.4	ENSDARG00000068792,8:25569945-25576755:1
ZD0038a	4.47	8	24724725	33271572	5	5	10	HBXIP	ENSDARG00000090194,8:25583063-25597233:1
ZD0038a	4.47	8	24724725	33271572	5	5	10	slc16a4	ENSDARG00000042807,8:25597984-25632338:1
ZD0038a	4.47	8	24724725	33271572	5	5	10	rbm15	ENSDARG00000073847,8:25641454-25644018:-1
ZD0038a	4.47	8	24724725	33271572	5	5	10	ALX3	ENSDARG00000091086,8:25649690-25660880:-1
ZD0038a	4.47	8	24724725	33271572	5	5	10	slc6a17	ENSDARG00000068787,8:25714207-25743935:1
ZD0038a	4.47	8	24724725	33271572	5	5	10	si:dkey-71l10.3	ENSDARG00000095917,8:25719928-25761886:-1
ZD0038a	4.47	8	24724725	33271572	5	5	10	kcnc4	ENSDARG00000061288,8:25779021-25818251:-1
ZD0038a	4.47	8	24724725	33271572	5	5	10	si:ch211-199o1.2	ENSDARG00000056210,8:25821041-25823733:-1
ZD0038a	4.47	8	24724725	33271572	5	5	10	ahcyl1	ENSDARG00000056331,8:25824833-25864100:-1
ZD0038a	4.47	8	24724725	33271572	5	5	10	5S_rRNA	ENSDARG00000085195,8:25832863-25832979:1
ZD0038a	4.47	8	24724725	33271572	5	5	10	nfyal	ENSDARG00000001621,8:25872485-25887354:-1
ZD0038a	4.47	8	24724725	33271572	5	5	10	NGRN	ENSDARG00000061314,8:25887472-25893705:1
ZD0038a	4.47	8	24724725	33271572	5	5	10	sort1b	ENSDARG00000056252,8:25894656-25927809:-1
ZD0038a	4.47	8	24724725	33271572	5	5	10	sypl2b	ENSDARG00000000690,8:25932413-25943401:1
ZD0038a	4.47	8	24724725	33271572	5	5	10	atxn7l2b	ENSDARG00000056268,8:25944350-25959625:1
ZD0038a	4.47	8	24724725	33271572	5	5	10	amigo1	ENSDARG00000079620,8:25969961-25973174:-1
ZD0038a	4.47	8	24724725	33271572	5	5	10	gnai3	ENSDARG00000030644,8:25998407-26073900:1
ZD0038a	4.47	8	24724725	33271572	5	5	10	gpr61	ENSDARG00000055570,8:26026260-26030738:1
ZD0038a	4.47	8	24724725	33271572	5	5	10	gnat2	ENSDARG00000042529,8:26078533-26100227:-1
ZD0038a	4.47	8	24724725	33271572	5	5	10	ampd2	ENSDARG00000029952,8:26100188-26144559:1
ZD0038a	4.47	8	24724725	33271572	5	5	10	gstm	ENSDARG00000042533,8:26148103-26150871:1
ZD0038a	4.47	8	24724725	33271572	5	5	10	zgc:173994	ENSDARG00000029473,8:26152012-26154745:1
ZD0038a	4.47	8	24724725	33271572	5	5	10	gstm3	ENSDARG00000088116,8:26155115-26159957:1
ZD0038a	4.47	8	24724725	33271572	5	5	10	eps8l3	ENSDARG00000005704,8:26160946-26182910:-1
ZD0038a	4.47	8	24724725	33271572	5	5	10	atp5f1	ENSDARG00000011553,8:26182436-26191652:-1
ZD0038a	4.47	8	24724725	33271572	5	5	10	si:dkey-183p4.9	ENSDARG00000095412,8:26192460-26194431:1
ZD0038a	4.47	8	24724725	33271572	5	5	10	TRAF3IP3	ENSDARG00000086708,8:26195160-26202205:1
ZD0038a	4.47	8	24724725	33271572	5	5	10	dnase1l3l	ENSDARG00000023861,8:26204806-26210202:1
ZD0038a	4.47	8	24724725	33271572	5	5	10	si:dkey-183p4.10	ENSDARG00000077907,8:26212508-26219738:1
ZD0038a	4.47	8	24724725	33271572	5	5	10	si:dkey-183p4.10	ENSDARG00000095871,8:26214725-26216881:1
ZD0038a	4.47	8	24724725	33271572	5	5	10	KCNQ2 (3 of 3)	ENSDARG00000075307,8:26220977-26275134:-1
ZD0038a	4.47	8	24724725	33271572	5	5	10	PREX1	ENSDARG00000075793,8:26277004-26422863:-1
ZD0038a	4.47	8	24724725	33271572	5	5	10	TMEM81	ENSDARG00000042536,8:26422846-26425014:1
ZD0038a	4.47	8	24724725	33271572	5	5	10	stk38a	ENSDARG00000019973,8:26443784-26458480:-1
ZD0038a	4.47	8	24724725	33271572	5	5	10	si:dkey-48j7.5	ENSDARG00000009901,8:26468724-26478746:1
ZD0038a	4.47	8	24724725	33271572	5	5	10	wasa	ENSDARG00000015149,8:26482665-26496875:1
ZD0038a	4.47	8	24724725	33271572	5	5	10	sema3ga	ENSDARG00000042545,8:26503172-26550222:-1
ZD0038a	4.47	8	24724725	33271572	5	5	10	TSPYL1	ENSDARG00000005015,8:26561010-26569017:-1
ZD0038a	4.47	8	24724725	33271572	5	5	10	foxp3a	ENSDARG00000055750,8:26569253-26582486:-1
ZD0038a	4.47	8	24724725	33271572	5	5	10	si:ch211-167b20.7	ENSDARG00000094262,8:26583955-26587878:-1
ZD0038a	4.47	8	24724725	33271572	5	5	10	si:ch211-167b20.8	ENSDARG00000093587,8:26587870-26593825:1
ZD0038a	4.47	8	24724725	33271572	5	5	10	suv39h1b	ENSDARG00000055753,8:26603906-26614487:-1
ZD0038a	4.47	8	24724725	33271572	5	5	10	tmem9	ENSDARG00000055757,8:26614597-26619618:1
ZD0038a	4.47	8	24724725	33271572	5	5	10	cacna1sb	ENSDARG00000042552,8:26620553-26661346:1
ZD0038a	4.47	8	24724725	33271572	5	5	10	TAF10	ENSDARG00000068641,8:26664835-26670049:-1
ZD0038a	4.47	8	24724725	33271572	5	5	10	efhd2	ENSDARG00000055759,8:26671565-26699131:-1
ZD0038a	4.47	8	24724725	33271572	5	5	10	si:dkey-72l14.7	ENSDARG00000030867,8:26711167-26727369:-1
ZD0038a	4.47	8	24724725	33271572	5	5	10	tmem115	ENSDARG00000055763,8:26745520-26758967:1
ZD0038a	4.47	8	24724725	33271572	5	5	10	rhoab	ENSDARG00000094673,8:26752992-26758969:1
ZD0038a	4.47	8	24724725	33271572	5	5	10	sema3h	ENSDARG00000042616,8:26766808-26804749:1
ZD0038a	4.47	8	24724725	33271572	5	5	10	C8H17orf59	ENSDARG00000061023,8:26812883-26824495:1
ZD0038a	4.47	8	24724725	33271572	5	5	10	si:dkey-72l14.3	ENSDARG00000061044,8:26826094-26833637:-1
ZD0038a	4.47	8	24724725	33271572	5	5	10	dre-mir-135b	ENSDARG00000082598,8:26858531-26858612:1
ZD0038a	4.47	8	24724725	33271572	5	5	10	xpc	ENSDARG00000039754,8:26860933-26883893:1
ZD0038a	4.47	8	24724725	33271572	5	5	10	arih2	ENSDARG00000012848,8:26887566-26910344:1
ZD0038a	4.47	8	24724725	33271572	5	5	10	impdh2	ENSDARG00000006900,8:26912620-26932083:1
ZD0038a	4.47	8	24724725	33271572	5	5	10	dre-mir-462	ENSDARG00000082377,8:26935251-26935352:1
ZD0038a	4.47	8	24724725	33271572	5	5	10	dre-mir-731	ENSDARG00000080568,8:26935477-26935566:1
ZD0038a	4.47	8	24724725	33271572	5	5	10	DALRD3	ENSDARG00000068602,8:26936751-26951018:1
ZD0038a	4.47	8	24724725	33271572	5	5	10	celsr3	ENSDARG00000055825,8:26978161-27063981:1
ZD0038a	4.47	8	24724725	33271572	5	5	10	5S_rRNA	ENSDARG00000084940,8:27050816-27050930:1
ZD0038a	4.47	8	24724725	33271572	5	5	10	si:dkey-20d21.6	ENSDARG00000092715,8:27075913-27082739:-1
ZD0038a	4.47	8	24724725	33271572	5	5	10	WDR6	ENSDARG00000078571,8:27083014-27093431:1
ZD0038a	4.47	8	24724725	33271572	5	5	10	slc26a6	ENSDARG00000055835,8:27106465-27141060:1
ZD0038a	4.47	8	24724725	33271572	5	5	10	mgll	ENSDARG00000036820,8:27145503-27179444:1
ZD0038a	4.47	8	24724725	33271572	5	5	10	prkar2aa	ENSDARG00000033184,8:27183220-27222058:1
ZD0038a	4.47	8	24724725	33271572	5	5	10	NAT6	ENSDARG00000068590,8:27225193-27229241:1
ZD0038a	4.47	8	24724725	33271572	5	5	10	hyal3	ENSDARG00000036818,8:27226092-27234248:1
ZD0038a	4.47	8	24724725	33271572	5	5	10	si:dkey-20d21.12	ENSDARG00000092123,8:27235547-27241033:-1
ZD0038a	4.47	8	24724725	33271572	5	5	10	amt	ENSDARG00000010862,8:27249495-27261613:1
ZD0038a	4.47	8	24724725	33271572	5	5	10	ifrd2	ENSDARG00000036811,8:27263140-27280254:1
ZD0038a	4.47	8	24724725	33271572	5	5	10	si:dkey-16c7.4	ENSDARG00000094240,8:27280492-27281124:1
ZD0038a	4.47	8	24724725	33271572	5	5	10	zgc:136971	ENSDARG00000055970,8:27285582-27302774:1
ZD0038a	4.47	8	24724725	33271572	5	5	10	sema3bl	ENSDARG00000007560,8:27374956-27426906:1
ZD0038a	4.47	8	24724725	33271572	5	5	10	si:ch211-106g4.2	ENSDARG00000011672,8:27439427-27462202:-1
ZD0038a	4.47	8	24724725	33271572	5	5	10	tmem51a	ENSDARG00000068575,8:27553981-27562902:-1
ZD0038a	4.47	8	24724725	33271572	5	5	10	RPS11 (2 of 2)	ENSDARG00000093606,8:27555622-27556178:-1
ZD0038a	4.47	8	24724725	33271572	5	5	10	KAZN (3 of 3)	ENSDARG00000076923,8:27567475-27645855:-1
ZD0038a	4.47	8	24724725	33271572	5	5	10	si:ch211-156j16.1	ENSDARG00000092035,8:27671389-27691788:1
ZD0038a	4.47	8	24724725	33271572	5	5	10	prdm2a	ENSDARG00000090721,8:27712582-27717170:1
ZD0038a	4.47	8	24724725	33271572	5	5	10	rimkla	ENSDARG00000016830,8:27721048-27740251:1
ZD0038a	4.47	8	24724725	33271572	5	5	10	zymnd12	ENSDARG00000017055,8:27755301-27771459:-1
ZD0038a	4.47	8	24724725	33271572	5	5	10	slc16a1	ENSDARG00000068572,8:27776556-27814722:-1
ZD0038a	4.47	8	24724725	33271572	5	5	10	si:dkey-114b16.1	ENSDARG00000095503,8:28029819-28033808:1
ZD0038a	4.47	8	24724725	33271572	5	5	10	si:dkey-114b16.2	ENSDARG00000095043,8:28036229-28039329:-1
ZD0038a	4.47	8	24724725	33271572	5	5	10	si:dkey-114b16.3	ENSDARG00000092613,8:28044523-28047625:1
ZD0038a	4.47	8	24724725	33271572	5	5	10	si:dkey-114b16.4	ENSDARG00000092205,8:28050046-28054047:-1
ZD0038a	4.47	8	24724725	33271572	5	5	10	si:dkey-114b16.5	ENSDARG00000095393,8:28056269-28059877:-1
ZD0038a	4.47	8	24724725	33271572	5	5	10	si:ch211-254n4.3	ENSDARG00000020292,8:28214630-28368483:-1
ZD0038a	4.47	8	24724725	33271572	5	5	10	CT027576.1	ENSDARG00000068569,8:28263034-28266920:-1
ZD0038a	4.47	8	24724725	33271572	5	5	10	rhoad	ENSDARG00000018328,8:28408257-28477272:1
ZD0038a	4.47	8	24724725	33271572	5	5	10	si:ch211-254n4.1	ENSDARG00000093578,8:28424536-28427026:-1
ZD0038a	4.47	8	24724725	33271572	5	5	10	si:ch211-254n4.4	ENSDARG00000093641,8:28449378-28459896:-1
ZD0038a	4.47	8	24724725	33271572	5	5	10	mov10b.2	ENSDARG00000056065,8:28483635-28509708:-1
ZD0038a	4.47	8	24724725	33271572	5	5	10	mov10b.1	ENSDARG00000061177,8:28512187-28540038:-1
ZD0038a	4.47	8	24724725	33271572	5	5	10	wnt2bb	ENSDARG00000032234,8:28596493-28621728:1
ZD0038a	4.47	8	24724725	33271572	5	5	10	capza1b	ENSDARG00000056090,8:28660917-28669785:1
ZD0038a	4.47	8	24724725	33271572	5	5	10	cttnbp2nl	ENSDARG00000056091,8:28675955-28711408:-1
ZD0038a	4.47	8	24724725	33271572	5	5	10	kcnd3	ENSDARG00000056101,8:28919006-29089412:1
ZD0038a	4.47	8	24724725	33271572	5	5	10	si:dkey-193l3.7	ENSDARG00000095929,8:29060297-29081206:-1
ZD0038a	4.47	8	24724725	33271572	5	5	10	ddx20	ENSDARG00000061204,8:29096169-29112722:-1
ZD0038a	4.47	8	24724725	33271572	5	5	10	inka2	ENSDARG00000073900,8:29112460-29118961:1
ZD0038a	4.47	8	24724725	33271572	5	5	10	rap1a	ENSDARG00000012553,8:29120489-29127495:-1
ZD0038a	4.47	8	24724725	33271572	5	5	10	si:dkey-193l3.9	ENSDARG00000095898,8:29147419-29148739:-1
ZD0038a	4.47	8	24724725	33271572	5	5	10	lmod1	ENSDARG00000056111,8:29150009-29157477:-1
ZD0038a	4.47	8	24724725	33271572	5	5	10	kdm5bb	ENSDARG00000003098,8:29159482-29195509:-1
ZD0038a	4.47	8	24724725	33271572	5	5	10	tuba8l	ENSDARG00000042708,8:29198441-29202948:-1
ZD0038a	4.47	8	24724725	33271572	5	5	10	klhl12	ENSDARG00000018430,8:29204010-29225770:-1
ZD0038a	4.47	8	24724725	33271572	5	5	10	adipor1b	ENSDARG00000042717,8:29228567-29240284:-1
ZD0038a	4.47	8	24724725	33271572	5	5	10	ptpn1	ENSDARG00000007923,8:29243750-29259257:1
ZD0038a	4.47	8	24724725	33271572	5	5	10	cebpb	ENSDARG00000042725,8:29301377-29302892:-1
ZD0038a	4.47	8	24724725	33271572	5	5	10	tmem189	ENSDARG00000042732,8:29306638-29318415:1
ZD0038a	4.47	8	24724725	33271572	5	5	10	slc52a3	ENSDARG00000042737,8:29321021-29329625:1
ZD0038a	4.47	8	24724725	33271572	5	5	10	5S_rRNA	ENSDARG00000084757,8:29360323-29360438:1
ZD0038a	4.47	8	24724725	33271572	5	5	10	scrt2	ENSDARG00000056175,8:29375632-29382076:1
ZD0038a	4.47	8	24724725	33271572	5	5	10	srxn1	ENSDARG00000079160,8:29395592-29398800:1
ZD0038a	4.47	8	24724725	33271572	5	5	10	par1	ENSDARG00000067544,8:29441749-29443533:1
ZD0038a	4.47	8	24724725	33271572	5	5	10	mc3r	ENSDARG00000021369,8:29502331-29503380:-1
ZD0038a	4.47	8	24724725	33271572	5	5	10	slc13a3	ENSDARG00000069478,8:29515278-29542335:1
ZD0038a	4.47	8	24724725	33271572	5	5	10	C8H20orf123	ENSDARG00000022139,8:29543956-29551358:1
ZD0038a	4.47	8	24724725	33271572	5	5	10	FAM190A	ENSDARG00000075919,8:29572734-29644061:1
ZD0038a	4.47	8	24724725	33271572	5	5	10	grid2	ENSDARG00000055302,8:29748731-30435745:1
ZD0038a	4.47	8	24724725	33271572	5	5	10	atoh1a	ENSDARG00000055294,8:30442028-30443657:1
ZD0038a	4.47	8	24724725	33271572	5	5	10	AL807792.1	ENSDARG00000092755,8:30442039-30442927:1
ZD0038a	4.47	8	24724725	33271572	5	5	10	SMARCAD1 (1 of 2)	ENSDARG00000014041,8:30484010-30500457:1
ZD0038a	4.47	8	24724725	33271572	5	5	10	MPEG1 (2 of 3)	ENSDARG00000078569,8:30503990-30506219:-1
ZD0038a	4.47	8	24724725	33271572	5	5	10	PRF1 (8 of 8)	ENSDARG00000024522,8:30518569-30525344:-1
ZD0038a	4.47	8	24724725	33271572	5	5	10	si:ch211-103n10.3	ENSDARG00000093227,8:30536553-30546324:-1
ZD0038a	4.47	8	24724725	33271572	5	5	10	PRF1 (7 of 8)	ENSDARG00000037598,8:30549470-30554924:-1
ZD0038a	4.47	8	24724725	33271572	5	5	10	mpeg1	ENSDARG00000055290,8:30558152-30561663:-1
ZD0038a	4.47	8	24724725	33271572	5	5	10	HIST1H1T	ENSDARG00000077504,8:30566734-30567435:-1
ZD0038a	4.47	8	24724725	33271572	5	5	10	zgc:100919	ENSDARG00000024540,8:30574662-30582993:1
ZD0038a	4.47	8	24724725	33271572	5	5	10	mapk4	ENSDARG00000017681,8:30590279-30612509:1
ZD0038a	4.47	8	24724725	33271572	5	5	10	SLC20A2	ENSDARG00000060796,8:30618140-30699748:-1
ZD0038a	4.47	8	24724725	33271572	5	5	10	hsd17b3	ENSDARG00000023287,8:30700395-30724455:1
ZD0038a	4.47	8	24724725	33271572	5	5	10	C8H9orf102	ENSDARG00000012403,8:30746754-30778901:-1
ZD0038a	4.47	8	24724725	33271572	5	5	10	5S_rRNA	ENSDARG00000089558,8:30760676-30760792:1
ZD0038a	4.47	8	24724725	33271572	5	5	10	ptch1	ENSDARG00000016404,8:30811066-30918608:1
ZD0038a	4.47	8	24724725	33271572	5	5	10	ptch1	ENSDARG00000095859,8:30811066-30814327:1
ZD0038a	4.47	8	24724725	33271572	5	5	10	fancc	ENSDARG00000055232,8:30960666-31004159:1
ZD0038a	4.47	8	24724725	33271572	5	5	10	C8H9orf3	ENSDARG00000068461,8:31007371-31164478:-1
ZD0038a	4.47	8	24724725	33271572	5	5	10	dre-mir-24-3	ENSDARG00000080599,8:31010534-31010675:-1
ZD0038a	4.47	8	24724725	33271572	5	5	10	dre-mir-27b	ENSDARG00000080833,8:31015477-31015567:-1
ZD0038a	4.47	8	24724725	33271572	5	5	10	CR847548.1	ENSDARG00000081915,8:31015666-31015752:-1
ZD0038a	4.47	8	24724725	33271572	5	5	10	5S_rRNA	ENSDARG00000085207,8:31021733-31021847:1
ZD0038a	4.47	8	24724725	33271572	5	5	10	5S_rRNA	ENSDARG00000080246,8:31024847-31024964:1
ZD0038a	4.47	8	24724725	33271572	5	5	10	dock8	ENSDARG00000055225,8:31173944-31272224:-1
ZD0038a	4.47	8	24724725	33271572	5	5	10	si:ch211-100p3.1	ENSDARG00000092006,8:31216773-31220285:1
ZD0038a	4.47	8	24724725	33271572	5	5	10	cbwd	ENSDARG00000004318,8:31273742-31298114:1
ZD0038a	4.47	8	24724725	33271572	5	5	10	foxd5	ENSDARG00000042485,8:31300987-31302137:1
ZD0038a	4.47	8	24724725	33271572	5	5	10	pgm5	ENSDARG00000060745,8:31304203-31342659:1
ZD0038a	4.47	8	24724725	33271572	5	5	10	BCR (1 of 2)	ENSDARG00000042329,8:31349212-31441693:1
ZD0038a	4.47	8	24724725	33271572	5	5	10	specc1la	ENSDARG00000006719,8:31467961-31509755:1
ZD0038a	4.47	8	24724725	33271572	5	5	10	adora2aa	ENSDARG00000033706,8:31512119-31529898:1
ZD0038a	4.47	8	24724725	33271572	5	5	10	upb1	ENSDARG00000011521,8:31547471-31578717:1
ZD0038a	4.47	8	24724725	33271572	5	5	10	C8H22orf13	ENSDARG00000068438,8:31578670-31590275:-1
ZD0038a	4.47	8	24724725	33271572	5	5	10	snrpd3	ENSDARG00000013800,8:31590940-31593640:1
ZD0038a	4.47	8	24724725	33271572	5	5	10	p2rx4b	ENSDARG00000042452,8:31595982-31604019:1
ZD0038a	4.47	8	24724725	33271572	5	5	10	p2rx7	ENSDARG00000042440,8:31606211-31627143:-1
ZD0038a	4.47	8	24724725	33271572	5	5	10	si:ch211-42d10.5	ENSDARG00000095177,8:31626247-31626543:1
ZD0038a	4.47	8	24724725	33271572	5	5	10	tas2r200.2	ENSDARG00000074066,8:31629027-31630131:1
ZD0038a	4.47	8	24724725	33271572	5	5	10	tas2r200.1	ENSDARG00000079880,8:31631970-31633062:1
ZD0038a	4.47	8	24724725	33271572	5	5	10	gstt1a	ENSDARG00000042428,8:31635153-31639308:-1
ZD0038a	4.47	8	24724725	33271572	5	5	10	mmp11a	ENSDARG00000026325,8:31645405-31673457:1
ZD0038a	4.47	8	24724725	33271572	5	5	10	derl3	ENSDARG00000033871,8:31769445-31777680:1
ZD0038a	4.47	8	24724725	33271572	5	5	10	smarcb1a	ENSDARG00000033647,8:31777746-31792533:-1
ZD0038a	4.47	8	24724725	33271572	5	5	10	RALGDS (2 of 3)	ENSDARG00000042409,8:31794474-31835626:-1
ZD0038a	4.47	8	24724725	33271572	5	5	10	5S_rRNA	ENSDARG00000090662,8:31847956-31848070:-1
ZD0038a	4.47	8	24724725	33271572	5	5	10	ptgesl	ENSDARG00000068415,8:31856329-31861706:1
ZD0038a	4.47	8	24724725	33271572	5	5	10	ODF2 (2 of 2)	ENSDARG00000020702,8:31864222-31879576:1
ZD0038a	4.47	8	24724725	33271572	5	5	10	SNRNP200	ENSDARG00000077536,8:31878655-31901914:-1
ZD0038a	4.47	8	24724725	33271572	5	5	10	slc20a1a	ENSDARG00000020114,8:31905157-31923057:-1
ZD0038a	4.47	8	24724725	33271572	5	5	10	vgll4l	ENSDARG00000068409,8:31947306-31955579:-1
ZD0038a	4.47	8	24724725	33271572	5	5	10	syn1	ENSDARG00000060368,8:31967590-31996361:1
ZD0038a	4.47	8	24724725	33271572	5	5	10	CR376723.1	ENSDARG00000075425,8:32060654-32066616:1
ZD0038a	4.47	8	24724725	33271572	5	5	10	5S_rRNA	ENSDARG00000085259,8:32069081-32069199:1
ZD0038a	4.47	8	24724725	33271572	5	5	10	C9orf172 (2 of 2)	ENSDARG00000076873,8:32097009-32102411:1
ZD0038a	4.47	8	24724725	33271572	5	5	10	gadd45g	ENSDARG00000019417,8:32215712-32217186:-1
ZD0038a	4.47	8	24724725	33271572	5	5	10	creb3l3l	ENSDARG00000020926,8:32223170-32232649:-1
ZD0038a	4.47	8	24724725	33271572	5	5	10	AL929453.1	ENSDARG00000074087,8:32233446-32241471:-1
ZD0038a	4.47	8	24724725	33271572	5	5	10	znf131	ENSDARG00000068400,8:32254506-32265181:-1
ZD0038a	4.47	8	24724725	33271572	5	5	10	sepp1a	ENSDARG00000093549,8:32283494-32291376:1
ZD0038a	4.47	8	24724725	33271572	5	5	10	ghra	ENSDARG00000054771,8:32307225-32454556:-1
ZD0038a	4.47	8	24724725	33271572	5	5	10	FBXO4	ENSDARG00000074170,8:32494046-32549199:-1
ZD0038a	4.47	8	24724725	33271572	5	5	10	C8H5orf51	ENSDARG00000054777,8:32552666-32564344:-1
ZD0038a	4.47	8	24724725	33271572	5	5	10	oxct1a	ENSDARG00000013063,8:32565217-32666958:1
ZD0038a	4.47	8	24724725	33271572	5	5	10	5S_rRNA	ENSDARG00000085283,8:32576134-32576248:1
ZD0038a	4.47	8	24724725	33271572	5	5	10	plcxd3	ENSDARG00000054794,8:32669438-32710896:1
ZD0038a	4.47	8	24724725	33271572	5	5	10	C7 (2 of 2)	ENSDARG00000042172,8:32721034-32748758:1
ZD0038a	4.47	8	24724725	33271572	5	5	10	rgs7bpa	ENSDARG00000060601,8:32749360-32767666:-1
ZD0038a	4.47	8	24724725	33271572	5	5	10	RNF180 (1 of 2)	ENSDARG00000073720,8:32771900-32786414:-1
ZD0038a	4.47	8	24724725	33271572	5	5	10	htr1aa	ENSDARG00000093745,8:32789692-32791477:1
ZD0038a	4.47	8	24724725	33271572	5	5	10	BX571721.1	ENSDARG00000089526,8:32789794-32790978:1
ZD0038a	4.47	8	24724725	33271572	5	5	10	IPO11	ENSDARG00000054224,8:32876766-33202724:-1
ZD0038a	4.47	8	24724725	33271572	5	5	10	lipg	ENSDARG00000031044,8:33224978-33234084:-1
ZD0038a	4.47	8	24724725	33271572	5	5	10	mthfd2l	ENSDARG00000054199,8:33237880-33251868:1
ZD0038a	4.47	8	24724725	33271572	5	5	10	BX545917.1	ENSDARG00000040194,8:33263614-33276772:-1
ZD0038a	4.47	8	33330782	35888928	5	5	10	BX548021.3	ENSDARG00000089418,8:33330787-33345623:-1
ZD0038a	4.47	8	33330782	35888928	5	5	10	RFESD (1 of 2)	ENSDARG00000042159,8:33349447-33352001:-1
ZD0038a	4.47	8	33330782	35888928	5	5	10	ncs1b	ENSDARG00000054186,8:33364202-33447900:1
ZD0038a	4.47	8	33330782	35888928	5	5	10	BX548021.2	ENSDARG00000086060,8:33471628-33543267:1
ZD0038a	4.47	8	33330782	35888928	5	5	10	hmcn2	ENSDARG00000079327,8:33554295-33633685:1
ZD0038a	4.47	8	33330782	35888928	5	5	10	si:ch211-204c5.6	ENSDARG00000092658,8:33635892-33642518:-1
ZD0038a	4.47	8	33330782	35888928	5	5	10	zgc:194839	ENSDARG00000078550,8:33649860-33653256:-1
ZD0038a	4.47	8	33330782	35888928	5	5	10	si:dkey-56i24.1	ENSDARG00000078152,8:33724451-33742245:-1
ZD0038a	4.47	8	33330782	35888928	5	5	10	ralgps1	ENSDARG00000068370,8:33762668-33962244:-1
ZD0038a	4.47	8	33330782	35888928	5	5	10	5S_rRNA	ENSDARG00000084402,8:33779685-33779801:-1
ZD0038a	4.47	8	33330782	35888928	5	5	10	angptl2	ENSDARG00000068369,8:33883747-33899395:1
ZD0038a	4.47	8	33330782	35888928	5	5	10	si:dkey-191c17.2	ENSDARG00000095445,8:33954016-33957172:1
ZD0038a	4.47	8	33330782	35888928	5	5	10	zbtb34	ENSDARG00000013492,8:33980544-34002719:-1
ZD0038a	4.47	8	33330782	35888928	5	5	10	lmx1b.1	ENSDARG00000068365,8:34108286-34229955:-1
ZD0038a	4.47	8	33330782	35888928	5	5	10	si:ch211-81g2.1	ENSDARG00000094498,8:34230829-34248136:-1
ZD0038a	4.47	8	33330782	35888928	5	5	10	fam125bb	ENSDARG00000079478,8:34268719-34417006:-1
ZD0038a	4.47	8	33330782	35888928	5	5	10	si:ch211-244l7.1	ENSDARG00000094865,8:34521573-34524823:-1
ZD0038a	4.47	8	33330782	35888928	5	5	10	si:ch211-155k12.1	ENSDARG00000094452,8:34565770-34567875:1
ZD0038a	4.47	8	33330782	35888928	5	5	10	5S_rRNA	ENSDARG00000089760,8:34631480-34631596:-1
ZD0038a	4.47	8	33330782	35888928	5	5	10	PBX3	ENSDARG00000013615,8:34751686-34906339:-1
ZD0038a	4.47	8	33330782	35888928	5	5	10	pbx3b	ENSDARG00000096203,8:34761168-34779302:-1
ZD0038a	4.47	8	33330782	35888928	5	5	10	GAPVD1 (1 of 2)	ENSDARG00000090183,8:35171216-35256670:-1
ZD0038a	4.47	8	33330782	35888928	5	5	10	si:busm1-37i06.3	ENSDARG00000091039,8:35264283-35265416:1
ZD0038a	4.47	8	33330782	35888928	5	5	10	si:busm1-37i06.3	ENSDARG00000094032,8:35268611-35269813:1
ZD0038a	4.47	8	33330782	35888928	5	5	10	si:busm1-37i06.3	ENSDARG00000094717,8:35273318-35274520:1
ZD0038a	4.47	8	33330782	35888928	5	5	10	zgc:77614	ENSDARG00000093481,8:35278029-35279541:1
ZD0038a	4.47	8	33330782	35888928	5	5	10	si:busm1-37i06.3	ENSDARG00000092675,8:35305988-35312699:1
ZD0038a	4.47	8	33330782	35888928	5	5	10	zgc:77614	ENSDARG00000091883,8:35316215-35317727:1
ZD0038a	4.47	8	33330782	35888928	5	5	10	si:busm1-37i06.3	ENSDARG00000095028,8:35356798-35358000:1
ZD0038a	4.47	8	33330782	35888928	5	5	10	si:busm1-37i06.3	ENSDARG00000094765,8:35361513-35362715:1
ZD0038a	4.47	8	33330782	35888928	5	5	10	si:busm1-37i06.3	ENSDARG00000093508,8:35392542-35393744:1
ZD0038a	4.47	8	33330782	35888928	5	5	10	si:busm1-37i06.3	ENSDARG00000092670,8:35397222-35398417:1
ZD0038a	4.47	8	33330782	35888928	5	5	10	si:busm1-37i06.3	ENSDARG00000095285,8:35401918-35403120:1
ZD0038a	4.47	8	33330782	35888928	5	5	10	si:busm1-37i06.3	ENSDARG00000093654,8:35468254-35469456:1
ZD0038a	4.47	8	33330782	35888928	5	5	10	si:busm1-37i06.3	ENSDARG00000094733,8:35472962-35474164:1
ZD0038a	4.47	8	33330782	35888928	5	5	10	zgc:77614	ENSDARG00000094864,8:35477637-35479142:1
ZD0038a	4.47	8	33330782	35888928	5	5	10	si:busm1-37i06.3	ENSDARG00000092821,8:35523067-35524262:1
ZD0038a	4.47	8	33330782	35888928	5	5	10	BX247865.1	ENSDARG00000086942,8:35581659-35582430:1
ZD0038a	4.47	8	33330782	35888928	5	5	10	si:busm1-37i06.3	ENSDARG00000093439,8:35586001-35587203:1
ZD0038a	4.47	8	33330782	35888928	5	5	10	si:busm1-37i06.3	ENSDARG00000094940,8:35642236-35643438:1
ZD0038a	4.47	8	33330782	35888928	5	5	10	BX005361.1	ENSDARG00000094167,8:35744756-35745958:1
ZD0038a	4.47	8	33330782	35888928	5	5	10	zgc:77614	ENSDARG00000095575,8:35749466-35750978:1
ZD0038a	4.47	8	33330782	35888928	5	5	10	si:busm1-37i06.3	ENSDARG00000095172,8:35754186-35755388:1
ZD0038a	4.47	8	33330782	35888928	5	5	10	si:busm1-37i06.3	ENSDARG00000094532,8:35810242-35811444:1
ZD0038a	4.47	8	33330782	35888928	5	5	10	zgc:77614	ENSDARG00000056266,8:35820268-35820911:1
ZD0038a	4.47	8	33330782	35888928	5	5	10	zgc:77614	ENSDARG00000090522,8:35854375-35855887:1
ZD0038a	4.47	8	33330782	35888928	5	5	10	hpdb	ENSDARG00000044935,8:35868758-35879010:1
ZD0038a	4.47	8	33330782	35888928	5	5	10	setd1bb	ENSDARG00000077244,8:35881255-35898143:-1
ZD0038a	4.47	8	35889155	37390327	8	0	8	setd1bb	ENSDARG00000077244,8:35881255-35898143:-1
ZD0038a	4.47	8	35889155	37390327	8	0	8	si:busm1-160c18.3	ENSDARG00000093706,8:35956336-36146143:1
ZD0038a	4.47	8	35889155	37390327	8	0	8	si:busm1-160c18.3	ENSDARG00000053738,8:35956359-35959768:1
ZD0038a	4.47	8	35889155	37390327	8	0	8	CT583723.1	ENSDARG00000074887,8:36069450-36125062:-1
ZD0038a	4.47	8	35889155	37390327	8	0	8	si:busm1-160c18.1	ENSDARG00000053739,8:36131728-36140054:-1
ZD0038a	4.47	8	35889155	37390327	8	0	8	si:busm1-48c11.3	ENSDARG00000055441,8:36283500-36286998:-1
ZD0038a	4.47	8	35889155	37390327	8	0	8	si:busm1-194e12.12	ENSDARG00000055447,8:36288188-36289984:1
ZD0038a	4.47	8	35889155	37390327	8	0	8	si:dkeyp-14d3.1	ENSDARG00000075277,8:36548015-37095020:1
ZD0038a	4.47	8	35889155	37390327	8	0	8	5S_rRNA	ENSDARG00000085069,8:36690824-36690939:1
ZD0038a	4.47	8	35889155	37390327	8	0	8	5S_rRNA	ENSDARG00000085571,8:36711059-36711173:-1
ZD0038a	4.47	8	35889155	37390327	8	0	8	slc15a4	ENSDARG00000000384,8:37148083-37375493:-1
ZD0038a	4.47	8	35889155	37390327	8	0	8	GLT1D1	ENSDARG00000091241,8:37379207-37452039:1
ZD0038a	4.47	9	56326014	56339321	4	4	8	RBM27	ENSDARG00000060521,9:56323415-56366880:1
ZD0038a	4.47	11	20353469	20492189	7	2	9	cadpsa	ENSDARG00000043661,11:20201419-20463289:1
ZD0038a	4.47	11	20353469	20492189	7	2	9	5S_rRNA	ENSDARG00000085527,11:20353411-20353527:-1
ZD0038a	4.47	11	20353469	20492189	7	2	9	fezf2	ENSDARG00000070677,11:20477076-20479751:1
ZD0038a	4.47	11	20353469	20492189	7	2	9	C3orf14	ENSDARG00000086324,11:20489382-20491982:-1
ZD0038a	4.47	11	20514789	21283403	7	2	9	ogfrl2	ENSDARG00000024815,11:20511782-20518122:-1
ZD0038a	4.47	11	20514789	21283403	7	2	9	cdh4	ENSDARG00000070680,11:20746609-20750209:1
ZD0038a	4.47	11	20514789	21283403	7	2	9	CDH4	ENSDARG00000015002,11:21011516-21202573:1
ZD0038a	4.47	11	20514789	21283403	7	2	9	CU633621.1	ENSDARG00000083946,11:21054525-21054626:1
ZD0038a	4.47	11	20514789	21283403	7	2	9	TAF4 (2 of 2)	ENSDARG00000036750,11:21264070-21266548:-1
ZD0038a	4.47	11	20514789	21283403	7	2	9	CNNM3	ENSDARG00000074853,11:21273156-21287616:-1
ZD0038a	4.47	11	21692358	23405131	7	2	9	OGFR (3 of 4)	ENSDARG00000087971,11:21692194-21693317:1
ZD0038a	4.47	11	21692358	23405131	7	2	9	OGFR (2 of 4)	ENSDARG00000057933,11:21694272-21701421:1
ZD0038a	4.47	11	21692358	23405131	7	2	9	ogfrl2	ENSDARG00000057923,11:21747377-21748605:1
ZD0038a	4.47	11	21692358	23405131	7	2	9	TAF4 (1 of 2)	ENSDARG00000068192,11:21791593-21820579:-1
ZD0038a	4.47	11	21692358	23405131	7	2	9	SLC6A14	ENSDARG00000029866,11:21827228-21847773:-1
ZD0038a	4.47	11	21692358	23405131	7	2	9	FMOD (1 of 2)	ENSDARG00000044895,11:21859098-21864974:-1
ZD0038a	4.47	11	21692358	23405131	7	2	9	zgc:113307	ENSDARG00000044894,11:21883527-21894767:1
ZD0038a	4.47	11	21692358	23405131	7	2	9	5S_rRNA	ENSDARG00000084886,11:21885429-21885545:1
ZD0038a	4.47	11	21692358	23405131	7	2	9	PRELP	ENSDARG00000070597,11:21917309-21920185:1
ZD0038a	4.47	11	21692358	23405131	7	2	9	il34	ENSDARG00000090344,11:21929589-21932934:1
ZD0038a	4.47	11	21692358	23405131	7	2	9	il10	ENSDARG00000078147,11:21971149-21972704:1
ZD0038a	4.47	11	21692358	23405131	7	2	9	mapkapk2a	ENSDARG00000002552,11:21987879-22051373:-1
ZD0038a	4.47	11	21692358	23405131	7	2	9	DYRK3	ENSDARG00000070600,11:22094626-22099967:-1
ZD0038a	4.47	11	21692358	23405131	7	2	9	RASSF5	ENSDARG00000070601,11:22116265-22196884:-1
ZD0038a	4.47	11	21692358	23405131	7	2	9	ikbke	ENSDARG00000070606,11:22197809-22237245:-1
ZD0038a	4.47	11	21692358	23405131	7	2	9	srgap2a	ENSDARG00000032161,11:22239998-22418377:-1
ZD0038a	4.47	11	21692358	23405131	7	2	9	FAM72B	ENSDARG00000070621,11:22419536-22431726:1
ZD0038a	4.47	11	21692358	23405131	7	2	9	5S_rRNA	ENSDARG00000084301,11:22483723-22483839:1
ZD0038a	4.47	11	21692358	23405131	7	2	9	CR812468.2	ENSDARG00000091562,11:22540229-22540321:1
ZD0038a	4.47	11	21692358	23405131	7	2	9	CR812468.1	ENSDARG00000088278,11:22540810-22540902:-1
ZD0038a	4.47	11	21692358	23405131	7	2	9	5S_rRNA	ENSDARG00000088528,11:22585676-22585790:-1
ZD0038a	4.47	11	21692358	23405131	7	2	9	foxp4	ENSDARG00000076120,11:22743953-22927597:1
ZD0038a	4.47	11	21692358	23405131	7	2	9	MDFI	ENSDARG00000089564,11:22944255-22997866:1
ZD0038a	4.47	11	21692358	23405131	7	2	9	tfeb	ENSDARG00000010794,11:23121290-23145334:-1
ZD0038a	4.47	11	21692358	23405131	7	2	9	tmem183a	ENSDARG00000044899,11:23196844-23205273:-1
ZD0038a	4.47	11	21692358	23405131	7	2	9	ppfia4	ENSDARG00000053205,11:23207954-23415636:1
ZD0038a	4.47	11	23826071	25434865	6	2	8	mdm4	ENSDARG00000057513,11:23825393-23851008:-1
ZD0038a	4.47	11	23826071	25434865	6	2	8	atp2b4	ENSDARG00000044902,11:23855471-24015349:-1
ZD0038a	4.47	11	23826071	25434865	6	2	8	5S_rRNA	ENSDARG00000082746,11:24093568-24093686:-1
ZD0038a	4.47	11	23826071	25434865	6	2	8	optc	ENSDARG00000014358,11:24140268-24153746:-1
ZD0038a	4.47	11	23826071	25434865	6	2	8	csf1a	ENSDARG00000075343,11:24199536-24231571:1
ZD0038a	4.47	11	23826071	25434865	6	2	8	kiss1	ENSDARG00000075829,11:24246556-24248357:-1
ZD0038a	4.47	11	23826071	25434865	6	2	8	GOLT1A	ENSDARG00000088933,11:24262176-24266966:-1
ZD0038a	4.47	11	23826071	25434865	6	2	8	PLEKHA6	ENSDARG00000020328,11:24277502-24393171:-1
ZD0038a	4.47	11	23826071	25434865	6	2	8	PIK3C2B	ENSDARG00000086927,11:24515191-24607990:-1
ZD0038a	4.47	11	23826071	25434865	6	2	8	SCARNA15	ENSDARG00000086888,11:24573119-24573247:-1
ZD0038a	4.47	11	23826071	25434865	6	2	8	nfasca	ENSDARG00000061099,11:24630839-24802491:1
ZD0038a	4.47	11	23826071	25434865	6	2	8	cntn2	ENSDARG00000000472,11:24880281-24902464:1
ZD0038a	4.47	11	23826071	25434865	6	2	8	HDAC11 (1 of 2)	ENSDARG00000037346,11:24910200-24947336:-1
ZD0038a	4.47	11	23826071	25434865	6	2	8	5S_rRNA	ENSDARG00000083924,11:24911953-24912067:-1
ZD0038a	4.47	11	23826071	25434865	6	2	8	trib3	ENSDARG00000016200,11:24994383-24999045:1
ZD0038a	4.47	11	23826071	25434865	6	2	8	maf1	ENSDARG00000013122,11:25000972-25011400:-1
ZD0038a	4.47	11	23826071	25434865	6	2	8	ZC3H11A	ENSDARG00000009754,11:25013444-25023175:-1
ZD0038a	4.47	11	23826071	25434865	6	2	8	OVGP1 (4 of 4)	ENSDARG00000075745,11:25025737-25029795:-1
ZD0038a	4.47	11	23826071	25434865	6	2	8	chia.3	ENSDARG00000009612,11:25040784-25043717:1
ZD0038a	4.47	11	23826071	25434865	6	2	8	SOX12	ENSDARG00000025847,11:25123721-25125485:-1
ZD0038a	4.47	11	23826071	25434865	6	2	8	5S_rRNA	ENSDARG00000087848,11:25183972-25184086:1
ZD0038a	4.47	11	23826071	25434865	6	2	8	pnp4a	ENSDARG00000057575,11:25223687-25231258:1
ZD0038a	4.47	11	23826071	25434865	6	2	8	C11H20orf96	ENSDARG00000094037,11:25232488-25235904:1
ZD0038a	4.47	11	23826071	25434865	6	2	8	rem1	ENSDARG00000020544,11:25247488-25264875:1
ZD0038a	4.47	11	23826071	25434865	6	2	8	rbm39a	ENSDARG00000011613,11:25272921-25278982:1
ZD0038a	4.47	11	23826071	25434865	6	2	8	si:ch211-15p9.2	ENSDARG00000062241,11:25279256-25281203:-1
ZD0038a	4.47	11	23826071	25434865	6	2	8	nfs1	ENSDARG00000062237,11:25281984-25289624:1
ZD0038a	4.47	11	23826071	25434865	6	2	8	dvl1b	ENSDARG00000055552,11:25294303-25361878:-1
ZD0038a	4.47	11	23826071	25434865	6	2	8	mxra8a	ENSDARG00000062222,11:25363482-25392345:-1
ZD0038a	4.47	11	23826071	25434865	6	2	8	plekhg5a	ENSDARG00000025902,11:25398965-25471874:-1
ZD0038a	4.47	11	25900271	25998225	6	2	8	sulf2	ENSDARG00000018423,11:25841028-25926784:1
ZD0038a	4.47	11	25900271	25998225	6	2	8	5S_rRNA	ENSDARG00000085375,11:25901330-25901446:-1
ZD0038a	4.47	11	25900271	25998225	6	2	8	zgc:92107	ENSDARG00000044874,11:25928264-25975363:1
ZD0038a	4.47	11	25900271	25998225	6	2	8	phf20a	ENSDARG00000002750,11:25977642-25995750:1
ZD0038a	4.47	11	25900271	25998225	6	2	8	ndrg3a	ENSDARG00000013087,11:25998078-26072620:1
ZD0038a	4.47	11	26864366	27211951	7	2	9	KAZN (1 of 3)	ENSDARG00000006601,11:26816176-26974154:-1
ZD0038a	4.47	11	26864366	27211951	7	2	9	5S_rRNA	ENSDARG00000087069,11:27011506-27011620:1
ZD0038a	4.47	11	26864366	27211951	7	2	9	prdm2b	ENSDARG00000076451,11:27125007-27140673:-1
ZD0038a	4.47	11	26864366	27211951	7	2	9	FOXJ3	ENSDARG00000075774,11:27167503-27245282:-1
ZD0038a	4.47	11	27675427	28796200	7	2	9	CR847934.1	ENSDARG00000016551,11:27637741-27990634:-1
ZD0038a	4.47	11	27675427	28796200	7	2	9	5S_rRNA	ENSDARG00000083954,11:27681850-27681987:-1
ZD0038a	4.47	11	27675427	28796200	7	2	9	HDAC11 (2 of 2)	ENSDARG00000087573,11:28072424-28074192:1
ZD0038a	4.47	11	27675427	28796200	7	2	9	fbln2	ENSDARG00000015156,11:28153322-28260572:1
ZD0038a	4.47	11	27675427	28796200	7	2	9	wnt7aa	ENSDARG00000044827,11:28363425-28377297:-1
ZD0038a	4.47	11	27675427	28796200	7	2	9	dre-let-7f	ENSDARG00000082942,11:28379857-28379972:-1
ZD0038a	4.47	11	27675427	28796200	7	2	9	dre-let-7a-1	ENSDARG00000083258,11:28380072-28380160:-1
ZD0038a	4.47	11	27675427	28796200	7	2	9	ptpdc1	ENSDARG00000061656,11:28388117-28414501:-1
ZD0038a	4.47	11	27675427	28796200	7	2	9	5S_rRNA	ENSDARG00000080781,11:28397296-28397413:1
ZD0038a	4.47	11	27675427	28796200	7	2	9	barx1	ENSDARG00000007407,11:28419933-28422559:1
ZD0038a	4.47	11	27675427	28796200	7	2	9	phf2	ENSDARG00000018691,11:28523515-28579618:-1
ZD0038a	4.47	11	27675427	28796200	7	2	9	C11H9orf129	ENSDARG00000075021,11:28583419-28615329:-1
ZD0038a	4.47	11	27675427	28796200	7	2	9	CASS4	ENSDARG00000006775,11:28622919-28655487:-1
ZD0038a	4.47	11	27675427	28796200	7	2	9	cstf1	ENSDARG00000044820,11:28694916-28704368:-1
ZD0038a	4.47	11	27675427	28796200	7	2	9	EIF4G3 (2 of 2)	ENSDARG00000077215,11:28706450-28750992:-1
ZD0038a	4.47	11	28796252	28808119	6	2	8	ECE1	ENSDARG00000061737,11:28797176-28927399:-1
ZD0038a	4.47	11	28796252	28808119	6	2	8	5S_rRNA	ENSDARG00000085546,11:28798508-28798624:-1
ZD0038a	4.47	11	28808142	29016837	9	2	11	ECE1	ENSDARG00000061737,11:28797176-28927399:-1
ZD0038a	4.47	11	28808142	29016837	9	2	11	alp	ENSDARG00000015546,11:28845674-28887240:1
ZD0038a	4.47	11	28808142	29016837	9	2	11	BX248318.1	ENSDARG00000022570,11:28986391-28999128:1
ZD0038a	4.47	11	28808142	29016837	9	2	11	LACTBL1 (1 of 2)	ENSDARG00000070467,11:29005025-29033922:-1
ZD0038a	4.47	12	6290924	6321888	6	3	9	ABI3 (2 of 2)	ENSDARG00000063283,12:6281101-6293478:1
ZD0038a	4.47	13	10364707	10740119	4	4	8	lrpprc	ENSDARG00000043970,13:10364595-10487747:1
ZD0038a	4.47	13	10364707	10740119	4	4	8	abcg8	ENSDARG00000063059,13:10492335-10510484:-1
ZD0038a	4.47	13	10364707	10740119	4	4	8	abcg5	ENSDARG00000063078,13:10510533-10533803:1
ZD0038a	4.47	13	10364707	10740119	4	4	8	dync2li1	ENSDARG00000039770,13:10535810-10546900:1
ZD0038a	4.47	13	10364707	10740119	4	4	8	CEP170 (1 of 2)	ENSDARG00000006128,13:10548463-10638162:-1
ZD0038a	4.47	13	10364707	10740119	4	4	8	sdccag8	ENSDARG00000078947,13:10638511-10731532:1
ZD0038a	4.47	13	10740191	11490480	6	2	8	AKT3 (1 of 2)	ENSDARG00000063400,13:10741639-11075674:-1
ZD0038a	4.47	13	10740191	11490480	6	2	8	akt3a	ENSDARG00000095428,13:11068633-11093885:-1
ZD0038a	4.47	13	10740191	11490480	6	2	8	ZNF238	ENSDARG00000028228,13:11155882-11158428:1
ZD0038a	4.47	13	10740191	11490480	6	2	8	adss	ENSDARG00000002071,13:11205446-11252444:-1
ZD0038a	4.47	13	10740191	11490480	6	2	8	pppde1	ENSDARG00000004460,13:11265947-11286063:1
ZD0038a	4.47	13	10740191	11490480	6	2	8	CR556710.1	ENSDARG00000088329,13:11292919-11293770:-1
ZD0038a	4.47	13	10740191	11490480	6	2	8	dctn1b	ENSDARG00000056753,13:11302134-11360338:-1
ZD0038a	4.47	13	10740191	11490480	6	2	8	NAT8	ENSDARG00000078991,13:11393399-11394064:-1
ZD0038a	4.47	13	10740191	11490480	6	2	8	SLC39A8 (1 of 2)	ENSDARG00000056757,13:11406376-11426319:-1
ZD0038a	4.47	13	10740191	11490480	6	2	8	MANBA (2 of 2)	ENSDARG00000008238,13:11435203-11459593:-1
ZD0038a	4.47	13	10740191	11490480	6	2	8	ube2d3	ENSDARG00000038473,13:11461907-11478686:-1
ZD0038a	4.47	13	10740191	11490480	6	2	8	CR559945.3	ENSDARG00000056829,13:11481997-11512980:-1
ZD0038a	4.47	13	52000786	52317531	8	2	10	gpib	ENSDARG00000005161,13:51999268-52020986:1
ZD0038a	4.47	13	52000786	52317531	8	2	10	wtip	ENSDARG00000063666,13:52035437-52091780:-1
ZD0038a	4.47	13	52000786	52317531	8	2	10	SDR42E1	ENSDARG00000003397,13:52098789-52102915:-1
ZD0038a	4.47	13	52000786	52317531	8	2	10	NEDD4 (1 of 2)	ENSDARG00000039778,13:52105009-52207985:1
ZD0038a	4.47	13	52000786	52317531	8	2	10	PRTG (1 of 2)	ENSDARG00000059269,13:52216863-52257930:1
ZD0038a	4.47	13	52000786	52317531	8	2	10	pygo1	ENSDARG00000044963,13:52269335-52277342:1
ZD0038a	4.47	13	52000786	52317531	8	2	10	dyx1c1	ENSDARG00000007792,13:52285611-52297590:1
ZD0038a	4.47	13	52000786	52317531	8	2	10	ccpg1	ENSDARG00000044962,13:52307649-52314696:1
ZD0038a	4.47	16	15431710	15431771	6	2	8	UBE2S	ENSDARG00000031775,16:15424189-15432113:-1
ZD0038a	4.47	16	55559413	55564953	5	3	8	SEC16A	ENSDARG00000063300,16:55548084-55591614:-1
ZD0038a	4.47	18	1543252	1678443	9	2	11	unc13c	ENSDARG00000069731,18:1515822-1571757:1
ZD0038a	4.47	18	1543252	1678443	9	2	11	si:ch211-147n12.2	ENSDARG00000094814,18:1628295-1631683:-1
ZD0038a	4.47	18	1678510	1680754	6	3	9	rab27a	ENSDARG00000040532,18:1680683-1697696:-1
ZD0038a	4.47	18	1681055	4644363	9	2	11	rab27a	ENSDARG00000040532,18:1680683-1697696:-1
ZD0038a	4.47	18	1681055	4644363	9	2	11	CABZ01112548.1	ENSDARG00000090925,18:1752655-1805103:-1
ZD0038a	4.47	18	1681055	4644363	9	2	11	UNC13C (2 of 4)	ENSDARG00000087669,18:1865111-1942404:1
ZD0038a	4.47	18	1681055	4644363	9	2	11	CABZ01070631.1	ENSDARG00000089928,18:1946128-2054889:-1
ZD0038a	4.47	18	1681055	4644363	9	2	11	5S_rRNA	ENSDARG00000084978,18:2012085-2012222:-1
ZD0038a	4.47	18	1681055	4644363	9	2	11	P2RY2 (1 of 3)	ENSDARG00000063545,18:2060719-2070819:1
ZD0038a	4.47	18	1681055	4644363	9	2	11	P2RY2 (3 of 3)	ENSDARG00000075370,18:2091372-2092343:1
ZD0038a	4.47	18	1681055	4644363	9	2	11	P2RY2 (2 of 3)	ENSDARG00000063549,18:2099809-2100834:1
ZD0038a	4.47	18	1681055	4644363	9	2	11	relt	ENSDARG00000007921,18:2109407-2174751:-1
ZD0038a	4.47	18	1681055	4644363	9	2	11	ARHGEF17	ENSDARG00000063558,18:2187946-2254885:-1
ZD0038a	4.47	18	1681055	4644363	9	2	11	LRCH3	ENSDARG00000075769,18:2379502-2445558:-1
ZD0038a	4.47	18	1681055	4644363	9	2	11	zgc:56419	ENSDARG00000025493,18:2448953-2453073:-1
ZD0038a	4.47	18	1681055	4644363	9	2	11	EIF2A	ENSDARG00000044479,18:2453804-2489534:1
ZD0038a	4.47	18	1681055	4644363	9	2	11	CU928071.1	ENSDARG00000088150,18:2460058-2460759:1
ZD0038a	4.47	18	1681055	4644363	9	2	11	dcun1d5	ENSDARG00000096391,18:2472837-2489538:1
ZD0038a	4.47	18	1681055	4644363	9	2	11	5S_rRNA	ENSDARG00000083808,18:2490213-2490329:1
ZD0038a	4.47	18	1681055	4644363	9	2	11	si:ch73-338a16.3	ENSDARG00000096246,18:2492059-2494618:-1
ZD0038a	4.47	18	1681055	4644363	9	2	11	capn5a	ENSDARG00000069717,18:2497701-2551007:1
ZD0038a	4.47	18	1681055	4644363	9	2	11	ompa	ENSDARG00000044475,18:2523296-2526398:-1
ZD0038a	4.47	18	1681055	4644363	9	2	11	fam168a	ENSDARG00000063564,18:2585609-2683721:1
ZD0038a	4.47	18	1681055	4644363	9	2	11	P2RY6	ENSDARG00000042595,18:2711904-2712887:1
ZD0038a	4.47	18	1681055	4644363	9	2	11	CABZ01039580.2	ENSDARG00000091766,18:2726425-2730886:1
ZD0038a	4.47	18	1681055	4644363	9	2	11	SLITRK3 (1 of 2)	ENSDARG00000078123,18:2756555-2759167:1
ZD0038a	4.47	18	1681055	4644363	9	2	11	SI	ENSDARG00000075118,18:2817706-2934138:1
ZD0038a	4.47	18	1681055	4644363	9	2	11	5S_rRNA	ENSDARG00000087073,18:3045661-3045777:1
ZD0038a	4.47	18	1681055	4644363	9	2	11	5S_rRNA	ENSDARG00000085047,18:3304392-3304506:1
ZD0038a	4.47	18	1681055	4644363	9	2	11	U6	ENSDARG00000086386,18:3544955-3545064:1
ZD0038a	4.47	18	1681055	4644363	9	2	11	si:ch211-146g19.1	ENSDARG00000094185,18:3967884-3968806:1
ZD0038a	4.47	18	1681055	4644363	9	2	11	si:ch211-146g19.2	ENSDARG00000094070,18:3980626-4001547:-1
ZD0038a	4.47	18	1681055	4644363	9	2	11	si:dkey-12n16.1	ENSDARG00000093815,18:4041803-4051936:-1
ZD0038a	4.47	18	1681055	4644363	9	2	11	ZBBX	ENSDARG00000069723,18:4099246-4155631:-1
ZD0038a	4.47	18	1681055	4644363	9	2	11	5S_rRNA	ENSDARG00000085043,18:4200017-4200132:1
ZD0038a	4.47	18	1681055	4644363	9	2	11	si:dkey-81n9.2	ENSDARG00000094934,18:4246642-4250783:-1
ZD0038a	4.47	18	1681055	4644363	9	2	11	CABZ01071283.1	ENSDARG00000075662,18:4274426-4275356:-1
ZD0038a	4.47	18	1681055	4644363	9	2	11	pdcd10a	ENSDARG00000035054,18:4285184-4308975:-1
ZD0038a	4.47	18	1681055	4644363	9	2	11	serpini1	ENSDARG00000034168,18:4334991-4343344:1
ZD0038a	4.47	18	1681055	4644363	9	2	11	CABZ01071923.1	ENSDARG00000089599,18:4356366-4361999:1
ZD0038a	4.47	18	1681055	4644363	9	2	11	si:ch73-167i17.7	ENSDARG00000090009,18:4399225-4406488:1
ZD0038a	4.47	18	1681055	4644363	9	2	11	RGS9BP	ENSDARG00000086756,18:4416770-4417498:-1
ZD0038a	4.47	18	1681055	4644363	9	2	11	zdhhc7	ENSDARG00000019484,18:4449572-4465993:1
ZD0038a	4.47	18	1681055	4644363	9	2	11	5S_rRNA	ENSDARG00000084486,18:4455325-4455453:-1
ZD0038a	4.47	18	1681055	4644363	9	2	11	nip7	ENSDARG00000059075,18:4479877-4486355:-1
ZD0038a	4.47	18	1681055	4644363	9	2	11	cog8	ENSDARG00000002798,18:4486402-4495076:1
ZD0038a	4.47	18	1681055	4644363	9	2	11	NOB1	ENSDARG00000016080,18:4495891-4510780:-1
ZD0038a	4.47	18	1681055	4644363	9	2	11	WDR59	ENSDARG00000088817,18:4510776-4609878:1
ZD0038a	4.47	18	1681055	4644363	9	2	11	GLG1 (2 of 2)	ENSDARG00000013780,18:4531600-4588784:1
ZD0038a	4.47	18	1681055	4644363	9	2	11	slc24a5	ENSDARG00000024771,18:4644226-4660255:1
ZD0038a	4.47	18	5086631	10955447	8	2	10	GCSH (1 of 3)	ENSDARG00000091655,18:5103166-5106285:1
ZD0038a	4.47	18	5086631	10955447	8	2	10	CU611050.1	ENSDARG00000088549,18:5109404-5124138:-1
ZD0038a	4.47	18	5086631	10955447	8	2	10	si:ch73-386h18.1	ENSDARG00000073944,18:5169594-5197185:-1
ZD0038a	4.47	18	5086631	10955447	8	2	10	si:ch73-25i22.2	ENSDARG00000087357,18:5223550-5228478:1
ZD0038a	4.47	18	5086631	10955447	8	2	10	gcsha	ENSDARG00000016717,18:5231152-5240917:-1
ZD0038a	4.47	18	5086631	10955447	8	2	10	si:dkeyp-27b10.2	ENSDARG00000088750,18:5277236-5350670:1
ZD0038a	4.47	18	5086631	10955447	8	2	10	si:dkeyp-27b10.1	ENSDARG00000092963,18:5386453-5391510:1
ZD0038a	4.47	18	5086631	10955447	8	2	10	ptprq	ENSDARG00000008849,18:5405292-5492454:1
ZD0038a	4.47	18	5086631	10955447	8	2	10	IQSEC3 (2 of 2)	ENSDARG00000093091,18:5508373-5545947:-1
ZD0038a	4.47	18	5086631	10955447	8	2	10	wash	ENSDARG00000063457,18:5565808-5588950:1
ZD0038a	4.47	18	5086631	10955447	8	2	10	DDX11	ENSDARG00000011072,18:5588286-5620361:-1
ZD0038a	4.47	18	5086631	10955447	8	2	10	5S_rRNA	ENSDARG00000085996,18:5610621-5610735:1
ZD0038a	4.47	18	5086631	10955447	8	2	10	fkbp4	ENSDARG00000008447,18:5622138-5636223:1
ZD0038a	4.47	18	5086631	10955447	8	2	10	B4GALNT3 (1 of 3)	ENSDARG00000058939,18:5644183-5703465:1
ZD0038a	4.47	18	5086631	10955447	8	2	10	zgc:153662	ENSDARG00000042559,18:5711193-5720269:-1
ZD0038a	4.47	18	5086631	10955447	8	2	10	zgc:92130	ENSDARG00000076350,18:5724883-5738259:1
ZD0038a	4.47	18	5086631	10955447	8	2	10	si:ch73-30n17.4	ENSDARG00000094590,18:5727336-5789455:1
ZD0038a	4.47	18	5086631	10955447	8	2	10	lmf2a	ENSDARG00000078094,18:5792077-5815843:1
ZD0038a	4.47	18	5086631	10955447	8	2	10	miox	ENSDARG00000002764,18:5818132-5828224:-1
ZD0038a	4.47	18	5086631	10955447	8	2	10	ADM2 (2 of 2)	ENSDARG00000078875,18:5839614-5852323:-1
ZD0038a	4.47	18	5086631	10955447	8	2	10	si:dkey-266m15.5	ENSDARG00000076548,18:5871408-5889361:-1
ZD0038a	4.47	18	5086631	10955447	8	2	10	PPP6R2 (2 of 2)	ENSDARG00000069654,18:5894755-5941928:-1
ZD0038a	4.47	18	5086631	10955447	8	2	10	dnaja2l	ENSDARG00000010745,18:5943008-5955293:1
ZD0038a	4.47	18	5086631	10955447	8	2	10	si:dkey-266m15.7	ENSDARG00000093117,18:5955130-5958521:-1
ZD0038a	4.47	18	5086631	10955447	8	2	10	si:dkey-266m15.6	ENSDARG00000078508,18:5984289-6067917:-1
ZD0038a	4.47	18	5086631	10955447	8	2	10	si:dkey-88e18.6	ENSDARG00000095956,18:6071813-6080062:1
ZD0038a	4.47	18	5086631	10955447	8	2	10	calub	ENSDARG00000005115,18:6101217-6117380:-1
ZD0038a	4.47	18	5086631	10955447	8	2	10	utp15	ENSDARG00000002720,18:6123286-6142697:-1
ZD0038a	4.47	18	5086631	10955447	8	2	10	si:dkey-88e18.3	ENSDARG00000095847,18:6147754-6148798:-1
ZD0038a	4.47	18	5086631	10955447	8	2	10	IL12B (3 of 3)	ENSDARG00000069504,18:6159067-6174319:1
ZD0038a	4.47	18	5086631	10955447	8	2	10	C18H15orf26	ENSDARG00000018281,18:6176857-6183340:-1
ZD0038a	4.47	18	5086631	10955447	8	2	10	cd9a	ENSDARG00000005842,18:6208514-6229857:-1
ZD0038a	4.47	18	5086631	10955447	8	2	10	vwf	ENSDARG00000077231,18:6236081-6314031:1
ZD0038a	4.47	18	5086631	10955447	8	2	10	si:ch1073-464i19.2	ENSDARG00000093495,18:6282069-6287231:-1
ZD0038a	4.47	18	5086631	10955447	8	2	10	CABZ01015106.1	ENSDARG00000090089,18:6322867-6348949:1
ZD0038a	4.47	18	5086631	10955447	8	2	10	pak1	ENSDARG00000074186,18:6355779-6371778:1
ZD0038a	4.47	18	5086631	10955447	8	2	10	gdpd4a	ENSDARG00000078196,18:6395511-6439471:1
ZD0038a	4.47	18	5086631	10955447	8	2	10	myo7aa	ENSDARG00000061937,18:6455368-6543712:-1
ZD0038a	4.47	18	5086631	10955447	8	2	10	PAK1 (1 of 2)	ENSDARG00000042624,18:6588218-6625532:1
ZD0038a	4.47	18	5086631	10955447	8	2	10	GDPD4 (2 of 3)	ENSDARG00000074361,18:6678642-6699581:1
ZD0038a	4.47	18	5086631	10955447	8	2	10	CR352290.3	ENSDARG00000088488,18:6712181-6712924:-1
ZD0038a	4.47	18	5086631	10955447	8	2	10	CR352290.4	ENSDARG00000089592,18:6720861-6726048:-1
ZD0038a	4.47	18	5086631	10955447	8	2	10	ANO2 (2 of 2)	ENSDARG00000003210,18:6728017-6768995:1
ZD0038a	4.47	18	5086631	10955447	8	2	10	CERS3 (2 of 2)	ENSDARG00000036337,18:6772525-6789193:1
ZD0038a	4.47	18	5086631	10955447	8	2	10	caps2	ENSDARG00000058486,18:6786916-6806300:-1
ZD0038a	4.47	18	5086631	10955447	8	2	10	glipr1b	ENSDARG00000030078,18:6808792-6818600:1
ZD0038a	4.47	18	5086631	10955447	8	2	10	si:dkey-30c15.17	ENSDARG00000058492,18:6826617-6837437:1
ZD0038a	4.47	18	5086631	10955447	8	2	10	bbs10	ENSDARG00000069515,18:6839298-6845378:-1
ZD0038a	4.47	18	5086631	10955447	8	2	10	si:dkey-30c15.15	ENSDARG00000094555,18:6844999-6845369:-1
ZD0038a	4.47	18	5086631	10955447	8	2	10	syt1b	ENSDARG00000042350,18:6850465-6857041:1
ZD0038a	4.47	18	5086631	10955447	8	2	10	C18H14orf176	ENSDARG00000069524,18:6859044-6863450:-1
ZD0038a	4.47	18	5086631	10955447	8	2	10	si:dkey-30c15.12	ENSDARG00000058546,18:6864304-6886162:-1
ZD0038a	4.47	18	5086631	10955447	8	2	10	si:dkey-30c15.10	ENSDARG00000088130,18:6891215-6903416:-1
ZD0038a	4.47	18	5086631	10955447	8	2	10	si:dkey-30c15.9	ENSDARG00000058569,18:6906822-6911319:-1
ZD0038a	4.47	18	5086631	10955447	8	2	10	pdp2	ENSDARG00000058571,18:6916184-6919753:-1
ZD0038a	4.47	18	5086631	10955447	8	2	10	si:dkey-30c15.5	ENSDARG00000058587,18:6919972-6941527:1
ZD0038a	4.47	18	5086631	10955447	8	2	10	si:dkey-238c7.16	ENSDARG00000069537,18:6942576-6944411:-1
ZD0038a	4.47	18	5086631	10955447	8	2	10	NETO2 (2 of 2)	ENSDARG00000063293,18:6961495-6975138:1
ZD0038a	4.47	18	5086631	10955447	8	2	10	si:dkey-30c15.2	ENSDARG00000069540,18:6985452-7002587:-1
ZD0038a	4.47	18	5086631	10955447	8	2	10	arf5	ENSDARG00000070472,18:7006539-7016488:1
ZD0038a	4.47	18	5086631	10955447	8	2	10	ARF5 (2 of 2)	ENSDARG00000042382,18:7017446-7026435:1
ZD0038a	4.47	18	5086631	10955447	8	2	10	si:dkey-238c7.12	ENSDARG00000095556,18:7029382-7031332:1
ZD0038a	4.47	18	5086631	10955447	8	2	10	si:dkeyp-1h4.9	ENSDARG00000094719,18:7032704-7035514:1
ZD0038a	4.47	18	5086631	10955447	8	2	10	si:dkeyp-1h4.8	ENSDARG00000092833,18:7039261-7044569:1
ZD0038a	4.47	18	5086631	10955447	8	2	10	si:dkey-238c7.13	ENSDARG00000092191,18:7047761-7050665:1
ZD0038a	4.47	18	5086631	10955447	8	2	10	si:dkeyp-1h4.6	ENSDARG00000093936,18:7054756-7056956:1
ZD0038a	4.47	18	5086631	10955447	8	2	10	zgc:77752	ENSDARG00000042387,18:7057387-7072548:1
ZD0038a	4.47	18	5086631	10955447	8	2	10	odf3b	ENSDARG00000042391,18:7074673-7083233:1
ZD0038a	4.47	18	5086631	10955447	8	2	10	trim35-30	ENSDARG00000042396,18:7085415-7094676:-1
ZD0038a	4.47	18	5086631	10955447	8	2	10	rabl2	ENSDARG00000063321,18:7102776-7112095:1
ZD0038a	4.47	18	5086631	10955447	8	2	10	shank3a	ENSDARG00000063332,18:7127177-7294650:-1
ZD0038a	4.47	18	5086631	10955447	8	2	10	5S_rRNA	ENSDARG00000084531,18:7275776-7275891:-1
ZD0038a	4.47	18	5086631	10955447	8	2	10	SHANK3 (1 of 2)	ENSDARG00000062144,18:7417459-7594260:1
ZD0038a	4.47	18	5086631	10955447	8	2	10	5S_rRNA	ENSDARG00000083529,18:7448832-7448953:-1
ZD0038a	4.47	18	5086631	10955447	8	2	10	CU138508.1	ENSDARG00000068066,18:7472104-7473645:1
ZD0038a	4.47	18	5086631	10955447	8	2	10	5S_rRNA	ENSDARG00000087918,18:7564641-7564755:-1
ZD0038a	4.47	18	5086631	10955447	8	2	10	5S_rRNA	ENSDARG00000087928,18:7572989-7573106:-1
ZD0038a	4.47	18	5086631	10955447	8	2	10	arsa	ENSDARG00000042270,18:7695741-7708141:1
ZD0038a	4.47	18	5086631	10955447	8	2	10	mapk8ip2	ENSDARG00000063157,18:7719868-7777750:-1
ZD0038a	4.47	18	5086631	10955447	8	2	10	chkb	ENSDARG00000063167,18:7784768-7803549:1
ZD0038a	4.47	18	5086631	10955447	8	2	10	cpt1b	ENSDARG00000058285,18:7811523-7832169:1
ZD0038a	4.47	18	5086631	10955447	8	2	10	sephs1	ENSDARG00000058292,18:7832205-7844723:-1
ZD0038a	4.47	18	5086631	10955447	8	2	10	BEND7	ENSDARG00000063186,18:7848822-7866635:-1
ZD0038a	4.47	18	5086631	10955447	8	2	10	5S_rRNA	ENSDARG00000084660,18:7861812-7861928:1
ZD0038a	4.47	18	5086631	10955447	8	2	10	prpf18	ENSDARG00000058306,18:7866732-7873121:1
ZD0038a	4.47	18	5086631	10955447	8	2	10	FRMD4A	ENSDARG00000042249,18:7959828-8119764:-1
ZD0038a	4.47	18	5086631	10955447	8	2	10	impdh1a	ENSDARG00000042336,18:8270014-8307421:1
ZD0038a	4.47	18	5086631	10955447	8	2	10	PRRT4	ENSDARG00000088343,18:8310173-8321263:-1
ZD0038a	4.47	18	5086631	10955447	8	2	10	si:dkey-95h12.1	ENSDARG00000040100,18:8337058-8350395:-1
ZD0038a	4.47	18	5086631	10955447	8	2	10	si:dkey-95h12.2	ENSDARG00000092923,18:8337529-8341680:-1
ZD0038a	4.47	18	5086631	10955447	8	2	10	si:dkey-5i3.6	ENSDARG00000095058,18:8354491-8357400:1
ZD0038a	4.47	18	5086631	10955447	8	2	10	si:dkey-5i3.5	ENSDARG00000058345,18:8366449-8374538:1
ZD0038a	4.47	18	5086631	10955447	8	2	10	C18H7orf23 (2 of 2)	ENSDARG00000042214,18:8376716-8380603:1
ZD0038a	4.47	18	5086631	10955447	8	2	10	si:ch211-233h19.2	ENSDARG00000042213,18:8382369-8420176:1
ZD0038a	4.47	18	5086631	10955447	8	2	10	si:dkey-5i3.1	ENSDARG00000092762,18:8402321-8407765:1
ZD0038a	4.47	18	5086631	10955447	8	2	10	5S_rRNA	ENSDARG00000083909,18:8429028-8429142:-1
ZD0038a	4.47	18	5086631	10955447	8	2	10	grm3	ENSDARG00000031712,18:8436830-8511408:-1
ZD0038a	4.47	18	5086631	10955447	8	2	10	5S_rRNA	ENSDARG00000084559,18:8576419-8576535:1
ZD0038a	4.47	18	5086631	10955447	8	2	10	sema3d	ENSDARG00000017369,18:8636381-8703278:1
ZD0038a	4.47	18	5086631	10955447	8	2	10	5S_rRNA	ENSDARG00000085638,18:8689016-8689131:1
ZD0038a	4.47	18	5086631	10955447	8	2	10	5S_rRNA	ENSDARG00000085064,18:8720897-8721012:-1
ZD0038a	4.47	18	5086631	10955447	8	2	10	sema3ab	ENSDARG00000042210,18:8836681-8893756:1
ZD0038a	4.47	18	5086631	10955447	8	2	10	sema3e	ENSDARG00000036571,18:8947554-9030612:1
ZD0038a	4.47	18	5086631	10955447	8	2	10	PCLO (2 of 2)	ENSDARG00000012482,18:9086068-9172989:1
ZD0038a	4.47	18	5086631	10955447	8	2	10	CACNA2D1 (1 of 3)	ENSDARG00000073752,18:9186038-9329339:1
ZD0038a	4.47	18	5086631	10955447	8	2	10	5S_rRNA	ENSDARG00000085972,18:9258181-9258297:-1
ZD0038a	4.47	18	5086631	10955447	8	2	10	5S_rRNA	ENSDARG00000085521,18:9264853-9264985:1
ZD0038a	4.47	18	5086631	10955447	8	2	10	HGF (1 of 2)	ENSDARG00000063316,18:9365832-9400048:-1
ZD0038a	4.47	18	5086631	10955447	8	2	10	5S_rRNA	ENSDARG00000084729,18:9382861-9382979:-1
ZD0038a	4.47	18	5086631	10955447	8	2	10	CACNA2D1 (2 of 3)	ENSDARG00000040406,18:9455464-9507450:-1
ZD0038a	4.47	18	5086631	10955447	8	2	10	hgfb	ENSDARG00000079076,18:9522961-9523165:1
ZD0038a	4.47	18	5086631	10955447	8	2	10	5S_rRNA	ENSDARG00000087179,18:9540617-9540731:-1
ZD0038a	4.47	18	5086631	10955447	8	2	10	lrrc4.2	ENSDARG00000003020,18:9756856-9758790:-1
ZD0038a	4.47	18	5086631	10955447	8	2	10	5S_rRNA	ENSDARG00000085853,18:9889379-9889494:-1
ZD0038a	4.47	18	5086631	10955447	8	2	10	5S_rRNA	ENSDARG00000084025,18:10009145-10009261:1
ZD0038a	4.47	18	5086631	10955447	8	2	10	BX927136.1	ENSDARG00000089649,18:10118683-10118800:1
ZD0038a	4.47	18	5086631	10955447	8	2	10	lepa	ENSDARG00000091085,18:10137808-10138401:1
ZD0038a	4.47	18	5086631	10955447	8	2	10	rbm28	ENSDARG00000025332,18:10140981-10161450:-1
ZD0038a	4.47	18	5086631	10955447	8	2	10	5S_rRNA	ENSDARG00000085056,18:10190085-10190199:1
ZD0038a	4.47	18	5086631	10955447	8	2	10	mical3a	ENSDARG00000021979,18:10232766-10372507:1
ZD0038a	4.47	18	5086631	10955447	8	2	10	si:ch211-59c24.3	ENSDARG00000095496,18:10333032-10369976:1
ZD0038a	4.47	18	5086631	10955447	8	2	10	TTC38	ENSDARG00000042188,18:10374233-10407465:1
ZD0038a	4.47	18	5086631	10955447	8	2	10	si:ch211-59c24.1	ENSDARG00000042189,18:10410440-10443479:-1
ZD0038a	4.47	18	5086631	10955447	8	2	10	tspan9a	ENSDARG00000025299,18:10464239-10508929:-1
ZD0038a	4.47	18	5086631	10955447	8	2	10	si:dkey-101p2.2	ENSDARG00000094024,18:10729629-10765017:-1
ZD0038a	4.47	18	5086631	10955447	8	2	10	5S_rRNA	ENSDARG00000080790,18:10905249-10905366:1
ZD0038a	4.47	18	10955555	11360600	9	2	11	PRMT8 (1 of 2)	ENSDARG00000040633,18:10955469-11003852:1
ZD0038a	4.47	18	10955555	11360600	9	2	11	EFCAB4B (1 of 2)	ENSDARG00000068231,18:11007232-11034939:-1
ZD0038a	4.47	18	10955555	11360600	9	2	11	TMTC2 (1 of 2)	ENSDARG00000035273,18:11164423-11362040:1
ZD0038a	4.47	18	11483140	12312472	9	2	11	zgc:110789	ENSDARG00000052497,18:11483337-11500484:-1
ZD0038a	4.47	18	11483140	12312472	9	2	11	bicd1a	ENSDARG00000079496,18:11506755-11566641:1
ZD0038a	4.47	18	11483140	12312472	9	2	11	fgd4a	ENSDARG00000011830,18:11596323-11681537:1
ZD0038a	4.47	18	11483140	12312472	9	2	11	nup205	ENSDARG00000042530,18:11684599-11719423:-1
ZD0038a	4.47	18	11483140	12312472	9	2	11	fam107b	ENSDARG00000026865,18:11725120-11776031:-1
ZD0038a	4.47	18	11483140	12312472	9	2	11	si:ch211-1e14.1	ENSDARG00000063361,18:11813286-11900325:-1
ZD0038a	4.47	18	11483140	12312472	9	2	11	si:ch211-1e14.4	ENSDARG00000091975,18:11900262-11902103:-1
ZD0038a	4.47	18	11483140	12312472	9	2	11	hipk2	ENSDARG00000042518,18:11910098-12102227:-1
ZD0038a	4.47	18	11483140	12312472	9	2	11	5S_rRNA	ENSDARG00000082414,18:11980599-11980713:-1
ZD0038a	4.47	18	11483140	12312472	9	2	11	tbxas1	ENSDARG00000002249,18:12104314-12321906:1
ZD0038a	4.47	18	11483140	12312472	9	2	11	si:dkey-16j24.1	ENSDARG00000095548,18:12209355-12214005:-1
ZD0038a	4.47	18	11483140	12312472	9	2	11	parp12a	ENSDARG00000042496,18:12287679-12306569:-1
ZD0038a	4.47	18	11483140	12312472	9	2	11	SRGAP1 (1 of 2)	ENSDARG00000007461,18:12311302-12505454:-1
ZD0038a	4.47	18	12312905	12316121	6	2	8	tbxas1	ENSDARG00000002249,18:12104314-12321906:1
ZD0038a	4.47	18	12312905	12316121	6	2	8	SRGAP1 (1 of 2)	ENSDARG00000007461,18:12311302-12505454:-1
ZD0038a	4.47	18	12316282	12770227	8	2	10	tbxas1	ENSDARG00000002249,18:12104314-12321906:1
ZD0038a	4.47	18	12316282	12770227	8	2	10	SRGAP1 (1 of 2)	ENSDARG00000007461,18:12311302-12505454:-1
ZD0038a	4.47	18	12316282	12770227	8	2	10	5S_rRNA	ENSDARG00000090517,18:12394170-12394284:-1
ZD0038a	4.47	18	12316282	12770227	8	2	10	TMEM5	ENSDARG00000063414,18:12511863-12599686:-1
ZD0038a	4.47	18	12316282	12770227	8	2	10	GAN	ENSDARG00000087650,18:12548503-12561385:-1
ZD0038a	4.47	18	12316282	12770227	8	2	10	C18H19orf12 (2 of 4)	ENSDARG00000058857,18:12602011-12610809:-1
ZD0038a	4.47	18	12316282	12770227	8	2	10	tat	ENSDARG00000069630,18:12640431-12657213:1
ZD0038a	4.47	18	12316282	12770227	8	2	10	zgc:56622	ENSDARG00000031014,18:12660381-12669534:1
ZD0038a	4.47	18	12316282	12770227	8	2	10	klhl36	ENSDARG00000030251,18:12670927-12680077:-1
ZD0038a	4.47	18	12316282	12770227	8	2	10	cotl1	ENSDARG00000026829,18:12680507-12693348:1
ZD0038a	4.47	18	12316282	12770227	8	2	10	si:ch211-260p9.6	ENSDARG00000062951,18:12712931-12722451:1
ZD0038a	4.47	18	12316282	12770227	8	2	10	plcg2	ENSDARG00000068763,18:12725632-12772003:1
ZD0038a	4.47	18	12770343	12958087	7	3	10	plcg2	ENSDARG00000068763,18:12725632-12772003:1
ZD0038a	4.47	18	12770343	12958087	7	3	10	PLCG2 (2 of 2)	ENSDARG00000092862,18:12777444-12797738:1
ZD0038a	4.47	18	12770343	12958087	7	3	10	CMIP	ENSDARG00000062933,18:12800816-12836782:-1
ZD0038a	4.47	18	12770343	12958087	7	3	10	si:dkey-203o14.2	ENSDARG00000091938,18:12953778-12954898:-1
ZD0038a	4.47	18	12958172	14317654	8	2	10	5S_rRNA	ENSDARG00000085469,18:13020926-13021043:-1
ZD0038a	4.47	18	12958172	14317654	8	2	10	cdh13	ENSDARG00000014215,18:13281050-13621750:1
ZD0038a	4.47	18	12958172	14317654	8	2	10	5S_rRNA	ENSDARG00000085154,18:13437370-13437484:1
ZD0038a	4.47	18	12958172	14317654	8	2	10	mlycd	ENSDARG00000068779,18:13722608-13860871:-1
ZD0038a	4.47	18	12958172	14317654	8	2	10	zgc:173742	ENSDARG00000004529,18:13863073-13918130:1
ZD0038a	4.47	18	12958172	14317654	8	2	10	hsbp1	ENSDARG00000041921,18:13920193-13923528:-1
ZD0038a	4.47	18	12958172	14317654	8	2	10	si:dkey-246g23.2	ENSDARG00000062964,18:13928396-14007306:1
ZD0038a	4.47	18	12958172	14317654	8	2	10	kcng4	ENSDARG00000062967,18:14063810-14116703:1
ZD0038a	4.47	18	12958172	14317654	8	2	10	si:dkey-246g23.4	ENSDARG00000013775,18:14150156-14163928:1
ZD0038a	4.47	18	12958172	14317654	8	2	10	wfdc1	ENSDARG00000058003,18:14181616-14203777:1
ZD0038a	4.47	18	12958172	14317654	8	2	10	cirh1a	ENSDARG00000017675,18:14205614-14219378:1
ZD0038a	4.47	18	12958172	14317654	8	2	10	C18H16orf7	ENSDARG00000019195,18:14220044-14254468:1
ZD0038a	4.47	18	12958172	14317654	8	2	10	si:dkey-238o13.4	ENSDARG00000078847,18:14257859-14264006:-1
ZD0038a	4.47	18	12958172	14317654	8	2	10	SPATA2L	ENSDARG00000068814,18:14270185-14274508:1
ZD0038a	4.47	18	12958172	14317654	8	2	10	PDF	ENSDARG00000013950,18:14274713-14277797:-1
ZD0038a	4.47	18	12958172	14317654	8	2	10	URI1	ENSDARG00000026664,18:14279752-14292069:1
ZD0038a	4.47	18	14319432	15006412	9	2	11	TSHZ3 (2 of 2)	ENSDARG00000087394,18:14317854-14320941:-1
ZD0038a	4.47	18	14319432	15006412	9	2	11	MTSS1L (2 of 2)	ENSDARG00000028943,18:14356378-14422953:-1
ZD0038a	4.47	18	14319432	15006412	9	2	11	mapk12a	ENSDARG00000042021,18:14430739-14446505:-1
ZD0038a	4.47	18	14319432	15006412	9	2	11	selo	ENSDARG00000041951,18:14449477-14465205:-1
ZD0038a	4.47	18	14319432	15006412	9	2	11	trabd	ENSDARG00000010445,18:14471615-14487550:-1
ZD0038a	4.47	18	14319432	15006412	9	2	11	panx2	ENSDARG00000063019,18:14492713-14508942:-1
ZD0038a	4.47	18	14319432	15006412	9	2	11	mlc1	ENSDARG00000063026,18:14513080-14527910:-1
ZD0038a	4.47	18	14319432	15006412	9	2	11	btbd11b	ENSDARG00000063040,18:14542235-14687263:-1
ZD0038a	4.47	18	14319432	15006412	9	2	11	5S_rRNA	ENSDARG00000088948,18:14543543-14543657:-1
ZD0038a	4.47	18	14319432	15006412	9	2	11	si:ch211-170d11.1	ENSDARG00000095206,18:14575149-14582775:1
ZD0038a	4.47	18	14319432	15006412	9	2	11	5S_rRNA	ENSDARG00000080407,18:14622221-14622339:-1
ZD0038a	4.47	18	14319432	15006412	9	2	11	cry1b	ENSDARG00000011583,18:14692588-14715764:1
ZD0038a	4.47	18	14319432	15006412	9	2	11	zgc:153031	ENSDARG00000068876,18:14718420-14726045:1
ZD0038a	4.47	18	14319432	15006412	9	2	11	MTERFD3	ENSDARG00000086405,18:14734001-14742032:-1
ZD0038a	4.47	18	14319432	15006412	9	2	11	si:ch73-62b13.1	ENSDARG00000093269,18:14769035-14774124:1
ZD0038a	4.47	18	14319432	15006412	9	2	11	C18H12orf23	ENSDARG00000030465,18:14847601-14855177:-1
ZD0038a	4.47	18	14319432	15006412	9	2	11	si:dkey-103i16.6	ENSDARG00000062893,18:14868892-14879629:1
ZD0038a	4.47	18	14319432	15006412	9	2	11	ric8b	ENSDARG00000005972,18:14873135-14915541:-1
ZD0038a	4.47	18	14319432	15006412	9	2	11	rfx4	ENSDARG00000026395,18:14920187-14959690:-1
ZD0038a	4.47	18	14319432	15006412	9	2	11	polr3b	ENSDARG00000062915,18:14968099-15006244:-1
ZD0038a	4.47	18	15040738	15270126	7	2	9	si:dkey-103i16.2	ENSDARG00000008915,18:15045357-15053405:-1
ZD0038a	4.47	18	15040738	15270126	7	2	9	PPFIBP1 (1 of 3)	ENSDARG00000095287,18:15055073-15230530:-1
ZD0038a	4.47	18	15040738	15270126	7	2	9	si:dkey-103i16.2	ENSDARG00000078359,18:15138401-15146435:-1
ZD0038a	4.47	18	15040738	15270126	7	2	9	PPFIBP1 (2 of 3)	ENSDARG00000020236,18:15148933-15230436:-1
ZD0038a	4.47	18	15040738	15270126	7	2	9	si:ch211-245j22.3	ENSDARG00000041379,18:15233457-15238893:-1
ZD0038a	4.47	18	15040738	15270126	7	2	9	ARNTL2	ENSDARG00000041381,18:15249987-15289314:-1
ZD0038a	4.47	18	15040738	15270126	7	2	9	arntl2	ENSDARG00000096219,18:15257578-15289313:-1
ZD0038a	4.47	18	15270377	15673940	8	2	10	ARNTL2	ENSDARG00000041381,18:15249987-15289314:-1
ZD0038a	4.47	18	15270377	15673940	8	2	10	arntl2	ENSDARG00000096219,18:15257578-15289313:-1
ZD0038a	4.47	18	15270377	15673940	8	2	10	slc17a8	ENSDARG00000057728,18:15295243-15314483:1
ZD0038a	4.47	18	15270377	15673940	8	2	10	nr1h4	ENSDARG00000057741,18:15323635-15346018:1
ZD0038a	4.47	18	15270377	15673940	8	2	10	si:ch211-264e16.2	ENSDARG00000094415,18:15362233-15372316:1
ZD0038a	4.47	18	15270377	15673940	8	2	10	si:ch211-264e16.1	ENSDARG00000068947,18:15385236-15398331:1
ZD0038a	4.47	18	15270377	15673940	8	2	10	5S_rRNA	ENSDARG00000084814,18:15391505-15391621:1
ZD0038a	4.47	18	15270377	15673940	8	2	10	si:ch211-219a15.4	ENSDARG00000068951,18:15437451-15447412:1
ZD0038a	4.47	18	15270377	15673940	8	2	10	C1QTNF4 (2 of 2)	ENSDARG00000087659,18:15449537-15450627:-1
ZD0038a	4.47	18	15270377	15673940	8	2	10	ube2na	ENSDARG00000008748,18:15457186-15472239:1
ZD0038a	4.47	18	15270377	15673940	8	2	10	nudt4a	ENSDARG00000057767,18:15474824-15516418:1
ZD0038a	4.47	18	15270377	15673940	8	2	10	eea1	ENSDARG00000062868,18:15520525-15565075:1
ZD0038a	4.47	18	15270377	15673940	8	2	10	5S_rRNA	ENSDARG00000085957,18:15554738-15554856:-1
ZD0038a	4.47	18	15270377	15673940	8	2	10	plekhg7	ENSDARG00000062855,18:15566906-15611780:-1
ZD0038a	4.47	18	15270377	15673940	8	2	10	itpr2	ENSDARG00000011909,18:15616686-15721490:1
ZD0038a	4.47	18	15673993	16415392	10	2	12	itpr2	ENSDARG00000011909,18:15616686-15721490:1
ZD0038a	4.47	18	15673993	16415392	10	2	12	sspn	ENSDARG00000041747,18:15770353-15782390:-1
ZD0038a	4.47	18	15673993	16415392	10	2	12	bhlhe41	ENSDARG00000041691,18:15785020-15789333:1
ZD0038a	4.47	18	15673993	16415392	10	2	12	ctsd	ENSDARG00000057698,18:15792763-15805249:1
ZD0038a	4.47	18	15673993	16415392	10	2	12	SLC6A15	ENSDARG00000062821,18:15810942-15841120:-1
ZD0038a	4.47	18	15673993	16415392	10	2	12	LRRIQ1	ENSDARG00000093781,18:15851251-15877538:1
ZD0038a	4.47	18	15673993	16415392	10	2	12	ALX1	ENSDARG00000062824,18:15905971-15915843:1
ZD0038a	4.47	18	15673993	16415392	10	2	12	RASSF9	ENSDARG00000074721,18:15969418-15985822:-1
ZD0038a	4.47	18	15673993	16415392	10	2	12	NTS	ENSDARG00000057887,18:15989139-15998685:1
ZD0038a	4.47	18	15673993	16415392	10	2	12	MGAT4C	ENSDARG00000041791,18:16046913-16249224:-1
ZD0038a	4.47	18	15673993	16415392	10	2	12	EPS8L2 (2 of 2)	ENSDARG00000069011,18:16085434-16101982:1
ZD0038a	4.47	18	15673993	16415392	10	2	12	eif4g2b	ENSDARG00000057167,18:16375032-16385374:1
ZD0038a	4.47	18	15673993	16415392	10	2	12	snoU97	ENSDARG00000080895,18:16380967-16381150:1
ZD0038a	4.47	18	15673993	16415392	10	2	12	lyve1	ENSDARG00000062483,18:16403481-16406850:1
ZD0038a	4.47	18	15673993	16415392	10	2	12	rnf141	ENSDARG00000041802,18:16408259-16417021:1
ZD0038a	4.47	18	16415528	18527484	5	5	10	rnf141	ENSDARG00000041802,18:16408259-16417021:1
ZD0038a	4.47	18	16415528	18527484	5	5	10	ampd3	ENSDARG00000032469,18:16421974-16454430:-1
ZD0038a	4.47	18	16415528	18527484	5	5	10	ADM (2 of 2)	ENSDARG00000069027,18:16458927-16459571:-1
ZD0038a	4.47	18	16415528	18527484	5	5	10	SWAP70 (1 of 2)	ENSDARG00000057286,18:16536001-16576008:-1
ZD0038a	4.47	18	16415528	18527484	5	5	10	wee1	ENSDARG00000093864,18:16577594-16583389:-1
ZD0038a	4.47	18	16415528	18527484	5	5	10	znf143	ENSDARG00000041581,18:16577603-16596283:-1
ZD0038a	4.47	18	16415528	18527484	5	5	10	AKIP1	ENSDARG00000069037,18:16609892-16613146:-1
ZD0038a	4.47	18	16415528	18527484	5	5	10	si:ch211-242e8.1	ENSDARG00000069038,18:16616373-16628810:1
ZD0038a	4.47	18	16415528	18527484	5	5	10	si:ch211-218c6.9	ENSDARG00000095584,18:16637796-16642234:1
ZD0038a	4.47	18	16415528	18527484	5	5	10	si:ch211-218c6.8	ENSDARG00000092364,18:16645663-16648885:1
ZD0038a	4.47	18	16415528	18527484	5	5	10	tph2	ENSDARG00000057239,18:16648932-16660224:-1
ZD0038a	4.47	18	16415528	18527484	5	5	10	tbc1d15	ENSDARG00000057218,18:16661332-16679401:-1
ZD0038a	4.47	18	16415528	18527484	5	5	10	CHTF8	ENSDARG00000069045,18:16680559-16684046:1
ZD0038a	4.47	18	16415528	18527484	5	5	10	has3	ENSDARG00000057210,18:16687042-16690038:-1
ZD0038a	4.47	18	16415528	18527484	5	5	10	tmco7	ENSDARG00000034001,18:16702706-16734188:-1
ZD0038a	4.47	18	16415528	18527484	5	5	10	si:ch211-218c6.3	ENSDARG00000091865,18:16731243-16733189:1
ZD0038a	4.47	18	16415528	18527484	5	5	10	il17c	ENSDARG00000057180,18:16735153-16736764:-1
ZD0038a	4.47	18	16415528	18527484	5	5	10	zc3h18	ENSDARG00000062506,18:16738355-16806768:-1
ZD0038a	4.47	18	16415528	18527484	5	5	10	trhr2	ENSDARG00000093901,18:16815064-16833088:1
ZD0038a	4.47	18	16415528	18527484	5	5	10	zfpm1	ENSDARG00000041572,18:16930354-17058470:-1
ZD0038a	4.47	18	16415528	18527484	5	5	10	ces2	ENSDARG00000041569,18:17067638-17074777:-1
ZD0038a	4.47	18	16415528	18527484	5	5	10	ces3	ENSDARG00000041595,18:17077342-17085474:1
ZD0038a	4.47	18	16415528	18527484	5	5	10	zgc:91860	ENSDARG00000041599,18:17087674-17120836:1
ZD0038a	4.47	18	16415528	18527484	5	5	10	si:dkey-102f14.7	ENSDARG00000092255,18:17134157-17136109:1
ZD0038a	4.47	18	16415528	18527484	5	5	10	foxl1	ENSDARG00000008133,18:17142728-17144587:-1
ZD0038a	4.47	18	16415528	18527484	5	5	10	C18H16orf70	ENSDARG00000041560,18:17153027-17166178:1
ZD0038a	4.47	18	16415528	18527484	5	5	10	B3GNT9	ENSDARG00000041616,18:17171163-17172722:-1
ZD0038a	4.47	18	16415528	18527484	5	5	10	bbs2	ENSDARG00000041621,18:17175737-17190651:-1
ZD0038a	4.47	18	16415528	18527484	5	5	10	mt2	ENSDARG00000041623,18:17193795-17195147:1
ZD0038a	4.47	18	16415528	18527484	5	5	10	nup93	ENSDARG00000003487,18:17196479-17237138:1
ZD0038a	4.47	18	16415528	18527484	5	5	10	dre-mir-138	ENSDARG00000081331,18:17239327-17239413:1
ZD0038a	4.47	18	16415528	18527484	5	5	10	slc12a3	ENSDARG00000013855,18:17242647-17257923:1
ZD0038a	4.47	18	16415528	18527484	5	5	10	herpud1	ENSDARG00000024314,18:17259807-17267739:1
ZD0038a	4.47	18	16415528	18527484	5	5	10	cetp	ENSDARG00000030872,18:17270795-17280994:1
ZD0038a	4.47	18	16415528	18527484	5	5	10	NLRC5	ENSDARG00000024631,18:17284594-17316964:1
ZD0038a	4.47	18	16415528	18527484	5	5	10	cpne2	ENSDARG00000007753,18:17319570-17362630:1
ZD0038a	4.47	18	16415528	18527484	5	5	10	5S_rRNA	ENSDARG00000083999,18:17334508-17334623:1
ZD0038a	4.47	18	16415528	18527484	5	5	10	BX470074.1	ENSDARG00000082214,18:17354241-17354307:-1
ZD0038a	4.47	18	16415528	18527484	5	5	10	fam192a	ENSDARG00000041631,18:17366856-17383463:-1
ZD0038a	4.47	18	16415528	18527484	5	5	10	rspry1	ENSDARG00000062558,18:17384578-17411011:1
ZD0038a	4.47	18	16415528	18527484	5	5	10	si:ch211-216l23.2	ENSDARG00000069122,18:17413682-17434756:1
ZD0038a	4.47	18	16415528	18527484	5	5	10	ZNF423	ENSDARG00000059707,18:17445716-17654230:1
ZD0038a	4.47	18	16415528	18527484	5	5	10	znf423	ENSDARG00000095732,18:17618849-17654244:1
ZD0038a	4.47	18	16415528	18527484	5	5	10	si:ch211-212o1.2	ENSDARG00000011498,18:17659863-17719712:1
ZD0038a	4.47	18	16415528	18527484	5	5	10	cbln1	ENSDARG00000057296,18:17763403-17769200:1
ZD0038a	4.47	18	16415528	18527484	5	5	10	si:ch211-220l16.2	ENSDARG00000096293,18:17823659-17908866:1
ZD0038a	4.47	18	16415528	18527484	5	5	10	5S_rRNA	ENSDARG00000085123,18:17910667-17910783:1
ZD0038a	4.47	18	16415528	18527484	5	5	10	n4bp1	ENSDARG00000057491,18:18065201-18081710:1
ZD0038a	4.47	18	16415528	18527484	5	5	10	siah1	ENSDARG00000030871,18:18098500-18131424:1
ZD0038a	4.47	18	16415528	18527484	5	5	10	lonp2	ENSDARG00000004896,18:18134845-18306965:-1
ZD0038a	4.47	18	16415528	18527484	5	5	10	IL34 (2 of 2)	ENSDARG00000091003,18:18186339-18202526:-1
ZD0038a	4.47	18	16415528	18527484	5	5	10	SF3B3 (1 of 2)	ENSDARG00000003969,18:18209587-18365672:-1
ZD0038a	4.47	18	16415528	18527484	5	5	10	SNORD111	ENSDARG00000090652,18:18228409-18228490:-1
ZD0038a	4.47	18	16415528	18527484	5	5	10	SNORD111	ENSDARG00000089618,18:18230048-18230129:-1
ZD0038a	4.47	18	16415528	18527484	5	5	10	SNORD111	ENSDARG00000083268,18:18236642-18236717:-1
ZD0038a	4.47	18	16415528	18527484	5	5	10	SNORD111	ENSDARG00000080744,18:18236982-18237062:-1
ZD0038a	4.47	18	16415528	18527484	5	5	10	st3gal2	ENSDARG00000041260,18:18271484-18415312:1
ZD0038a	4.47	18	16415528	18527484	5	5	10	IL34 (1 of 2)	ENSDARG00000069128,18:18309492-18325712:-1
ZD0038a	4.47	18	16415528	18527484	5	5	10	sf3b3	ENSDARG00000089880,18:18332810-18365719:-1
ZD0038a	4.47	18	16415528	18527484	5	5	10	SNORD111	ENSDARG00000080628,18:18353512-18353593:-1
ZD0038a	4.47	18	16415528	18527484	5	5	10	SNORD111	ENSDARG00000080704,18:18355118-18355199:-1
ZD0038a	4.47	18	16415528	18527484	5	5	10	SNORD111	ENSDARG00000080841,18:18360271-18360351:-1
ZD0038a	4.47	18	16415528	18527484	5	5	10	aars	ENSDARG00000069142,18:18416984-18448127:-1
ZD0038a	4.47	18	16415528	18527484	5	5	10	5S_rRNA	ENSDARG00000084236,18:18419862-18419986:-1
ZD0038a	4.47	18	16415528	18527484	5	5	10	si:ch211-223o1.5	ENSDARG00000092925,18:18456413-18457595:1
ZD0038a	4.47	18	16415528	18527484	5	5	10	si:ch211-223o1.4p	ENSDARG00000094021,18:18476918-18482475:-1
ZD0038a	4.47	18	16415528	18527484	5	5	10	si:ch211-223o1.3	ENSDARG00000093548,18:18489760-18490866:1
ZD0038a	4.47	18	16415528	18527484	5	5	10	si:ch211-223o1.8p	ENSDARG00000092639,18:18501390-18507743:-1
ZD0038a	4.47	18	16415528	18527484	5	5	10	5S_rRNA	ENSDARG00000085118,18:18506689-18506804:1
ZD0038a	4.47	18	16415528	18527484	5	5	10	si:ch211-223o1.2	ENSDARG00000087830,18:18513888-18551217:1
ZD0038a	4.47	18	16415528	18527484	5	5	10	si:ch211-223o1.1p	ENSDARG00000093239,18:18525173-18530116:-1
ZD0038a	4.47	18	19756473	28055319	6	3	9	skor1b	ENSDARG00000062448,18:19755322-19762740:1
ZD0038a	4.47	18	19756473	28055319	6	3	9	PIAS1 (2 of 2)	ENSDARG00000062445,18:19771126-19806075:1
ZD0038a	4.47	18	19756473	28055319	6	3	9	si:dkey-9i9.2	ENSDARG00000069246,18:19811025-19812800:1
ZD0038a	4.47	18	19756473	28055319	6	3	9	morf4l1	ENSDARG00000041155,18:19814734-19826018:1
ZD0038a	4.47	18	19756473	28055319	6	3	9	uaca	ENSDARG00000069250,18:19828085-19863588:1
ZD0038a	4.47	18	19756473	28055319	6	3	9	5S_rRNA	ENSDARG00000080093,18:19998945-19999070:-1
ZD0038a	4.47	18	19756473	28055319	6	3	9	gro2	ENSDARG00000002787,18:20006672-20038222:1
ZD0038a	4.47	18	19756473	28055319	6	3	9	kif23	ENSDARG00000014943,18:20217003-20239123:-1
ZD0038a	4.47	18	19756473	28055319	6	3	9	paqr5a	ENSDARG00000041145,18:20240599-20246772:-1
ZD0038a	4.47	18	19756473	28055319	6	3	9	ddb2	ENSDARG00000041140,18:20248868-20260045:1
ZD0038a	4.47	18	19756473	28055319	6	3	9	kbtbd4	ENSDARG00000069271,18:20263080-20271989:1
ZD0038a	4.47	18	19756473	28055319	6	3	9	rapsn	ENSDARG00000041133,18:20275124-20293335:1
ZD0038a	4.47	18	19756473	28055319	6	3	9	ighmbp2l	ENSDARG00000069274,18:20297236-20313051:-1
ZD0038a	4.47	18	19756473	28055319	6	3	9	agk	ENSDARG00000009837,18:20313329-20321420:1
ZD0038a	4.47	18	19756473	28055319	6	3	9	si:ch211-238n5.4	ENSDARG00000062381,18:20322143-20340701:-1
ZD0038a	4.47	18	19756473	28055319	6	3	9	wee2	ENSDARG00000012718,18:20341327-20346693:1
ZD0038a	4.47	18	19756473	28055319	6	3	9	bida	ENSDARG00000069290,18:20348269-20353085:1
ZD0038a	4.47	18	19756473	28055319	6	3	9	bcl2l13	ENSDARG00000062370,18:20362396-20389011:-1
ZD0038a	4.47	18	19756473	28055319	6	3	9	wnt2	ENSDARG00000041117,18:20393952-20417260:-1
ZD0038a	4.47	18	19756473	28055319	6	3	9	5S_rRNA	ENSDARG00000083973,18:20414500-20414634:-1
ZD0038a	4.47	18	19756473	28055319	6	3	9	asz1	ENSDARG00000004823,18:20423089-20454832:-1
ZD0038a	4.47	18	19756473	28055319	6	3	9	cftr	ENSDARG00000041107,18:20457801-20503521:1
ZD0038a	4.47	18	19756473	28055319	6	3	9	5S_rRNA	ENSDARG00000085222,18:20473522-20473638:1
ZD0038a	4.47	18	19756473	28055319	6	3	9	cttnbp2	ENSDARG00000040991,18:20505981-20602353:-1
ZD0038a	4.47	18	19756473	28055319	6	3	9	ttc23	ENSDARG00000022160,18:20606129-20634459:1
ZD0038a	4.47	18	19756473	28055319	6	3	9	synm	ENSDARG00000062350,18:20640372-20649886:-1
ZD0038a	4.47	18	19756473	28055319	6	3	9	pgpep1l	ENSDARG00000041092,18:20650467-20655998:1
ZD0038a	4.47	18	19756473	28055319	6	3	9	igf1ra	ENSDARG00000027423,18:20662173-20828291:-1
ZD0038a	4.47	18	19756473	28055319	6	3	9	si:ch211-200o3.1	ENSDARG00000092247,18:20802410-20804312:1
ZD0038a	4.47	18	19756473	28055319	6	3	9	fam169b	ENSDARG00000069321,18:20840686-20845433:1
ZD0038a	4.47	18	19756473	28055319	6	3	9	C18H15orf38	ENSDARG00000041085,18:20851734-20856717:1
ZD0038a	4.47	18	19756473	28055319	6	3	9	anpepa	ENSDARG00000041083,18:20858239-20878374:-1
ZD0038a	4.47	18	19756473	28055319	6	3	9	si:dkey-12e7.1	ENSDARG00000069328,18:20882546-20886679:-1
ZD0038a	4.47	18	19756473	28055319	6	3	9	suv420h1	ENSDARG00000041081,18:20893927-20900929:1
ZD0038a	4.47	18	19756473	28055319	6	3	9	chka	ENSDARG00000041078,18:20903529-20926085:1
ZD0038a	4.47	18	19756473	28055319	6	3	9	BX571884.1	ENSDARG00000086220,18:20945918-20949208:-1
ZD0038a	4.47	18	19756473	28055319	6	3	9	si:dkey-12e7.4	ENSDARG00000041073,18:20952176-20958385:-1
ZD0038a	4.47	18	19756473	28055319	6	3	9	got2a	ENSDARG00000041068,18:20959432-20969479:-1
ZD0038a	4.47	18	19756473	28055319	6	3	9	5S_rRNA	ENSDARG00000085890,18:20972376-20972495:1
ZD0038a	4.47	18	19756473	28055319	6	3	9	calb2a	ENSDARG00000041062,18:20979473-20999562:-1
ZD0038a	4.47	18	19756473	28055319	6	3	9	pnp6	ENSDARG00000040942,18:21037972-21052039:-1
ZD0038a	4.47	18	19756473	28055319	6	3	9	HYDIN	ENSDARG00000056764,18:21054705-21181511:1
ZD0038a	4.47	18	19756473	28055319	6	3	9	si:ch73-22b10.1	ENSDARG00000092827,18:21174077-21175088:1
ZD0038a	4.47	18	19756473	28055319	6	3	9	si:ch73-22b10.2	ENSDARG00000093504,18:21180526-21181414:1
ZD0038a	4.47	18	19756473	28055319	6	3	9	necab2	ENSDARG00000056745,18:21189505-21401527:1
ZD0038a	4.47	18	19756473	28055319	6	3	9	SLC38A8 (2 of 2)	ENSDARG00000009482,18:21403125-21420946:-1
ZD0038a	4.47	18	19756473	28055319	6	3	9	mbtps1	ENSDARG00000014634,18:21426020-21465766:-1
ZD0038a	4.47	18	19756473	28055319	6	3	9	fan1	ENSDARG00000062269,18:21468977-21506349:-1
ZD0038a	4.47	18	19756473	28055319	6	3	9	si:ch211-201b11.3	ENSDARG00000094529,18:21493007-21500762:-1
ZD0038a	4.47	18	19756473	28055319	6	3	9	pskh1	ENSDARG00000056713,18:21508905-21529519:-1
ZD0038a	4.47	18	19756473	28055319	6	3	9	nrn1la	ENSDARG00000069368,18:21564830-21639509:-1
ZD0038a	4.47	18	19756473	28055319	6	3	9	edc4	ENSDARG00000062266,18:21641228-21691702:-1
ZD0038a	4.47	18	19756473	28055319	6	3	9	nutf2	ENSDARG00000056531,18:21694396-21710162:-1
ZD0038a	4.47	18	19756473	28055319	6	3	9	tsnaxip1	ENSDARG00000030512,18:21712452-21731462:-1
ZD0038a	4.47	18	19756473	28055319	6	3	9	ranbp10	ENSDARG00000062138,18:21732262-21801220:1
ZD0038a	4.47	18	19756473	28055319	6	3	9	pard6a	ENSDARG00000069378,18:21809385-21874813:-1
ZD0038a	4.47	18	19756473	28055319	6	3	9	si:ch73-186j5.4	ENSDARG00000093518,18:21858855-21862464:1
ZD0038a	4.47	18	19756473	28055319	6	3	9	5S_rRNA	ENSDARG00000086456,18:21864483-21864597:-1
ZD0038a	4.47	18	19756473	28055319	6	3	9	zgc:158868	ENSDARG00000069379,18:21890090-21897089:1
ZD0038a	4.47	18	19756473	28055319	6	3	9	si:ch73-186j5.2	ENSDARG00000018301,18:21903783-21908696:1
ZD0038a	4.47	18	19756473	28055319	6	3	9	si:dkey-45h7.1	ENSDARG00000093618,18:21930272-21931374:-1
ZD0038a	4.47	18	19756473	28055319	6	3	9	fam65a	ENSDARG00000062178,18:21955341-22064109:1
ZD0038a	4.47	18	19756473	28055319	6	3	9	ctcf	ENSDARG00000056621,18:22066704-22074092:1
ZD0038a	4.47	18	19756473	28055319	6	3	9	RLTPR	ENSDARG00000056639,18:22083433-22268016:1
ZD0038a	4.47	18	19756473	28055319	6	3	9	si:dkey-6e12.4	ENSDARG00000092392,18:22137712-22166527:1
ZD0038a	4.47	18	19756473	28055319	6	3	9	tmem170a	ENSDARG00000056628,18:22186418-22195276:-1
ZD0038a	4.47	18	19756473	28055319	6	3	9	rltpr	ENSDARG00000095086,18:22196762-22267487:1
ZD0038a	4.47	18	19756473	28055319	6	3	9	bcar1	ENSDARG00000056525,18:22284911-22468784:1
ZD0038a	4.47	18	19756473	28055319	6	3	9	si:dkey-11d18.2	ENSDARG00000094495,18:22331306-22332967:-1
ZD0038a	4.47	18	19756473	28055319	6	3	9	si:dkey-11d18.4	ENSDARG00000040901,18:22475692-22477038:-1
ZD0038a	4.47	18	19756473	28055319	6	3	9	si:ch73-113g13.3	ENSDARG00000094601,18:22481780-22482511:-1
ZD0038a	4.47	18	19756473	28055319	6	3	9	si:ch73-113g13.2	ENSDARG00000056506,18:22493355-22494311:-1
ZD0038a	4.47	18	19756473	28055319	6	3	9	si:ch73-113g13.1	ENSDARG00000040902,18:22497030-22498366:-1
ZD0038a	4.47	18	19756473	28055319	6	3	9	cpsf5	ENSDARG00000003153,18:22502262-22515713:-1
ZD0038a	4.47	18	19756473	28055319	6	3	9	si:dkey-3l5.2	ENSDARG00000092444,18:22520443-22524077:-1
ZD0038a	4.47	18	19756473	28055319	6	3	9	hsf4	ENSDARG00000013251,18:22523979-22534348:-1
ZD0038a	4.47	18	19756473	28055319	6	3	9	BX088710.1	ENSDARG00000083223,18:22572136-22572207:1
ZD0038a	4.47	18	19756473	28055319	6	3	9	gnao1a	ENSDARG00000016676,18:22574176-22757367:1
ZD0038a	4.47	18	19756473	28055319	6	3	9	si:ch211-261e11.2p	ENSDARG00000092527,18:22640190-22643178:-1
ZD0038a	4.47	18	19756473	28055319	6	3	9	cbfb	ENSDARG00000040917,18:22774824-22852023:1
ZD0038a	4.47	18	19756473	28055319	6	3	9	si:ch211-212b13.1	ENSDARG00000093393,18:22967839-22970591:-1
ZD0038a	4.47	18	19756473	28055319	6	3	9	mef2a	ENSDARG00000031756,18:22968130-23136788:1
ZD0038a	4.47	18	19756473	28055319	6	3	9	MCTP2 (2 of 2)	ENSDARG00000001414,18:23154438-23236812:1
ZD0038a	4.47	18	19756473	28055319	6	3	9	5S_rRNA	ENSDARG00000090992,18:23252857-23252971:1
ZD0038a	4.47	18	19756473	28055319	6	3	9	BX936364.1	ENSDARG00000086036,18:23644895-23645006:1
ZD0038a	4.47	18	19756473	28055319	6	3	9	nr2f2	ENSDARG00000040926,18:23652345-23806708:-1
ZD0038a	4.47	18	19756473	28055319	6	3	9	si:ch211-208h1.1	ENSDARG00000092402,18:23661319-23668352:1
ZD0038a	4.47	18	19756473	28055319	6	3	9	5S_rRNA	ENSDARG00000083715,18:23760563-23760691:-1
ZD0038a	4.47	18	19756473	28055319	6	3	9	si:ch211-147m20.3	ENSDARG00000094853,18:24057123-24260578:-1
ZD0038a	4.47	18	19756473	28055319	6	3	9	si:ch211-147m20.1	ENSDARG00000091941,18:24261221-24266980:1
ZD0038a	4.47	18	19756473	28055319	6	3	9	si:dkey-111m11.1	ENSDARG00000093976,18:24343882-24344092:-1
ZD0038a	4.47	18	19756473	28055319	6	3	9	lysmd4	ENSDARG00000068702,18:24345883-24356368:1
ZD0038a	4.47	18	19756473	28055319	6	3	9	si:ch211-260c23.1	ENSDARG00000092636,18:24520929-24524416:1
ZD0038a	4.47	18	19756473	28055319	6	3	9	rgma	ENSDARG00000012248,18:24703309-24715755:1
ZD0038a	4.47	18	19756473	28055319	6	3	9	chd2	ENSDARG00000060687,18:24717169-24772356:-1
ZD0038a	4.47	18	19756473	28055319	6	3	9	si:ch211-196l7.4	ENSDARG00000095451,18:24773963-24780342:-1
ZD0038a	4.47	18	19756473	28055319	6	3	9	FAM174B	ENSDARG00000068709,18:24787024-24794558:1
ZD0038a	4.47	18	19756473	28055319	6	3	9	st8sia2	ENSDARG00000018788,18:24811190-24835541:-1
ZD0038a	4.47	18	19756473	28055319	6	3	9	slco3a1	ENSDARG00000018726,18:24857679-24960925:-1
ZD0038a	4.47	18	19756473	28055319	6	3	9	5S_rRNA	ENSDARG00000085671,18:24942356-24942472:-1
ZD0038a	4.47	18	19756473	28055319	6	3	9	si:dkeyp-59c12.1	ENSDARG00000038112,18:25009219-25010399:1
ZD0038a	4.47	18	19756473	28055319	6	3	9	PLIN1	ENSDARG00000054048,18:25014407-25060329:-1
ZD0038a	4.47	18	19756473	28055319	6	3	9	gnrhr4	ENSDARG00000038116,18:25174866-25184697:-1
ZD0038a	4.47	18	19756473	28055319	6	3	9	si:dkeyp-84g1.3	ENSDARG00000093514,18:25276567-25280306:1
ZD0038a	4.47	18	19756473	28055319	6	3	9	si:dkeyp-84g1.2	ENSDARG00000091978,18:25299588-25300326:-1
ZD0038a	4.47	18	19756473	28055319	6	3	9	PEX11A	ENSDARG00000060707,18:25329922-25334655:1
ZD0038a	4.47	18	19756473	28055319	6	3	9	ELL3	ENSDARG00000038121,18:25345357-25429375:-1
ZD0038a	4.47	18	19756473	28055319	6	3	9	si:ch211-13k12.1	ENSDARG00000001976,18:25437070-25529331:1
ZD0038a	4.47	18	19756473	28055319	6	3	9	si:ch211-39k3.2	ENSDARG00000075881,18:25536287-25538613:1
ZD0038a	4.47	18	19756473	28055319	6	3	9	zgc:162879	ENSDARG00000074163,18:25538533-25555248:-1
ZD0038a	4.47	18	19756473	28055319	6	3	9	SEMA4B (1 of 2)	ENSDARG00000074414,18:25561623-25689293:-1
ZD0038a	4.47	18	19756473	28055319	6	3	9	ZNF710 (2 of 2)	ENSDARG00000014680,18:25831823-25880477:1
ZD0038a	4.47	18	19756473	28055319	6	3	9	CABZ01039784.1	ENSDARG00000080466,18:25864017-25864123:-1
ZD0038a	4.47	18	19756473	28055319	6	3	9	IDH2	ENSDARG00000003795,18:25882910-25901281:-1
ZD0038a	4.47	18	19756473	28055319	6	3	9	ANKRD34C	ENSDARG00000093286,18:25910471-25912060:-1
ZD0038a	4.47	18	19756473	28055319	6	3	9	dre-mir-184	ENSDARG00000081763,18:25989792-25989878:-1
ZD0038a	4.47	18	19756473	28055319	6	3	9	si:ch211-267d1.1	ENSDARG00000096320,18:26082656-26086265:-1
ZD0038a	4.47	18	19756473	28055319	6	3	9	RASGRF1	ENSDARG00000073824,18:26124358-26205126:1
ZD0038a	4.47	18	19756473	28055319	6	3	9	ctsh	ENSDARG00000041108,18:26208613-26215014:1
ZD0038a	4.47	18	19756473	28055319	6	3	9	blm	ENSDARG00000077089,18:26215848-26395845:1
ZD0038a	4.47	18	19756473	28055319	6	3	9	DEF8 (2 of 2)	ENSDARG00000087485,18:26250114-26278071:1
ZD0038a	4.47	18	19756473	28055319	6	3	9	FRMD5 (1 of 2)	ENSDARG00000075942,18:26402611-26454918:-1
ZD0038a	4.47	18	19756473	28055319	6	3	9	si:dkey-77f17.1	ENSDARG00000068152,18:26623105-26659523:-1
ZD0038a	4.47	18	19756473	28055319	6	3	9	ALPK3 (1 of 2)	ENSDARG00000078989,18:26664154-26697514:1
ZD0038a	4.47	18	19756473	28055319	6	3	9	5S_rRNA	ENSDARG00000084988,18:26692178-26692294:1
ZD0038a	4.47	18	19756473	28055319	6	3	9	KTI12	ENSDARG00000054301,18:26716112-26725983:-1
ZD0038a	4.47	18	19756473	28055319	6	3	9	NMB (1 of 2)	ENSDARG00000068144,18:26729335-26730228:-1
ZD0038a	4.47	18	19756473	28055319	6	3	9	sec11a	ENSDARG00000008936,18:26732450-26742090:-1
ZD0038a	4.47	18	19756473	28055319	6	3	9	znf592	ENSDARG00000060885,18:26744428-26756326:-1
ZD0038a	4.47	18	19756473	28055319	6	3	9	SLC28A2	ENSDARG00000060879,18:26773453-26795881:1
ZD0038a	4.47	18	19756473	28055319	6	3	9	ch25hl1.1	ENSDARG00000039381,18:26798259-26799326:-1
ZD0038a	4.47	18	19756473	28055319	6	3	9	si:dkey-24l11.2	ENSDARG00000093800,18:26807506-26820926:-1
ZD0038a	4.47	18	19756473	28055319	6	3	9	si:dkey-24l11.3	ENSDARG00000068140,18:26807509-26839099:-1
ZD0038a	4.47	18	19756473	28055319	6	3	9	ch25hl1.2	ENSDARG00000068138,18:26840361-26841193:1
ZD0038a	4.47	18	19756473	28055319	6	3	9	tspan3a	ENSDARG00000034753,18:26843683-27027044:1
ZD0038a	4.47	18	19756473	28055319	6	3	9	pstpip1a	ENSDARG00000060860,18:26875323-26907840:-1
ZD0038a	4.47	18	19756473	28055319	6	3	9	rcn2	ENSDARG00000039378,18:26911701-26922307:-1
ZD0038a	4.47	18	19756473	28055319	6	3	9	PIK3C2A	ENSDARG00000060841,18:26945482-27017504:1
ZD0038a	4.47	18	19756473	28055319	6	3	9	PPP1R15B	ENSDARG00000068128,18:27022220-27032377:1
ZD0038a	4.47	18	19756473	28055319	6	3	9	plekha7	ENSDARG00000060813,18:27045896-27250463:1
ZD0038a	4.47	18	19756473	28055319	6	3	9	5S_rRNA	ENSDARG00000082311,18:27081232-27081349:-1
ZD0038a	4.47	18	19756473	28055319	6	3	9	5S_rRNA	ENSDARG00000085020,18:27140577-27140693:1
ZD0038a	4.47	18	19756473	28055319	6	3	9	C18H11orf58	ENSDARG00000022564,18:27253771-27260966:-1
ZD0038a	4.47	18	19756473	28055319	6	3	9	CD81 (2 of 2)	ENSDARG00000022437,18:27262956-27280524:1
ZD0038a	4.47	18	19756473	28055319	6	3	9	5S_rRNA	ENSDARG00000084665,18:27279308-27279426:-1
ZD0038a	4.47	18	19756473	28055319	6	3	9	si:dkey-29p10.4	ENSDARG00000017173,18:27282361-27303562:1
ZD0038a	4.47	18	19756473	28055319	6	3	9	tp53i11b	ENSDARG00000006025,18:27384857-27515805:1
ZD0038a	4.47	18	19756473	28055319	6	3	9	cd82b	ENSDARG00000026070,18:27520356-27575299:1
ZD0038a	4.47	18	19756473	28055319	6	3	9	tspan18b	ENSDARG00000015015,18:27681193-27762072:1
ZD0038a	4.47	18	19756473	28055319	6	3	9	5S_rRNA	ENSDARG00000084158,18:27685632-27685748:1
ZD0038a	4.47	18	19756473	28055319	6	3	9	si:ch211-222m18.4	ENSDARG00000094425,18:27770764-27771695:1
ZD0038a	4.47	18	19756473	28055319	6	3	9	IQCG	ENSDARG00000068678,18:27792684-27845985:-1
ZD0038a	4.47	18	19756473	28055319	6	3	9	HIPK3 (1 of 2)	ENSDARG00000062082,18:27853423-27949709:1
ZD0038a	4.47	18	19756473	28055319	6	3	9	C18H11orf41 (1 of 3)	ENSDARG00000062086,18:27959417-28105168:1
ZD0038a	4.47	18	47234227	47310413	8	2	10	aqp11	ENSDARG00000042617,18:47234283-47242596:1
ZD0038a	4.47	18	47234227	47310413	8	2	10	icln	ENSDARG00000042615,18:47247679-47260280:-1
ZD0038a	4.47	18	47234227	47310413	8	2	10	RSF1 (3 of 3)	ENSDARG00000074737,18:47273864-47295117:-1
ZD0038a	4.47	18	47234227	47310413	8	2	10	C18H11orf67	ENSDARG00000028435,18:47297135-47313692:1
ZD0038a	4.47	18	47234227	47310413	8	2	10	INTS4	ENSDARG00000063610,18:47303989-47336779:-1
ZD0038a	4.47	18	47324098	47427757	9	2	11	INTS4	ENSDARG00000063610,18:47303989-47336779:-1
ZD0038a	4.47	18	47324098	47427757	9	2	11	5S_rRNA	ENSDARG00000083964,18:47338684-47338800:1
ZD0038a	4.47	18	47324098	47427757	9	2	11	KCTD14	ENSDARG00000063600,18:47340865-47348445:-1
ZD0038a	4.47	18	47324098	47427757	9	2	11	rps3	ENSDARG00000046119,18:47351163-47362807:-1
ZD0038a	4.47	18	47324098	47427757	9	2	11	SNORD15	ENSDARG00000080131,18:47351303-47351447:-1
ZD0038a	4.47	18	47324098	47427757	9	2	11	SNORD15	ENSDARG00000080273,18:47353813-47353959:-1
ZD0038a	4.47	18	47324098	47427757	9	2	11	SNORD15	ENSDARG00000082545,18:47356761-47356909:-1
ZD0038a	4.47	18	47324098	47427757	9	2	11	SNORD15	ENSDARG00000081887,18:47360540-47360688:-1
ZD0038a	4.47	18	47324098	47427757	9	2	11	CU570791.1	ENSDARG00000077255,18:47365721-47378085:-1
ZD0038a	4.47	18	47324098	47427757	9	2	11	FCHSD2 (1 of 2)	ENSDARG00000089638,18:47381456-47399322:-1
ZD0038a	4.47	19	8112676	8112763	6	2	8	rfx5	ENSDARG00000063258,19:8104467-8117542:-1
ZD0038a	4.47	19	40779438	40987106	4	4	8	5S_rRNA	ENSDARG00000085876,19:40835173-40835289:1
ZD0038a	4.47	19	40779438	40987106	4	4	8	si:dkey-1n7.1	ENSDARG00000096352,19:40887748-40929800:1
ZD0038a	4.47	19	40779438	40987106	4	4	8	sfpq	ENSDARG00000011564,19:40986270-41015733:1
ZD0038a	4.47	20	19013069	19013626	5	3	8	si:dkey-155d18.1	ENSDARG00000070890,20:19008615-19015125:-1
ZD0038a	4.47	20	21087664	21087908	8	7	15	brf1b	ENSDARG00000005002,20:20973951-21089059:1
ZD0038a	4.47	20	30905119	30905402	8	6	14	nhsl1b	ENSDARG00000042627,20:30824939-30916418:1
ZD0038a	4.47	23	37587700	37587745	8	2	10	agmat	ENSDARG00000059700,23:37580837-37588359:1
ZD0039a	1.77	16	29659741	29659759	7	0	7	erp44	ENSDARG00000019008,16:29645439-29670583:-1
ZD0040a	1.89	1	4303370	4317882	8	0	8	tuba8l2	ENSDARG00000031164,1:4291630-4308270:1
ZD0040a	1.89	1	4303370	4317882	8	0	8	stk16	ENSDARG00000037777,1:4311593-4323415:1
ZD0040a	1.89	1	41111677	41112468	3	3	6	CABZ01072534.1	ENSDARG00000075951,1:41080395-41120369:-1
ZD0040a	1.89	1	41957203	41970655	4	4	8	si:dkey-56e3.2	ENSDARG00000092551,1:41970591-41975966:1
ZD0040a	1.89	1	45037439	45042669	2	3	5	med19b	ENSDARG00000009472,1:45037847-45046967:1
ZD0040a	1.89	1	52840881	52925864	4	4	8	CABZ01035189.1	ENSDARG00000089358,1:52838165-52866695:1
ZD0040a	1.89	1	52840881	52925864	4	4	8	si:ch211-217k17.8	ENSDARG00000095434,1:52887174-52890927:1
ZD0040a	1.89	1	52840881	52925864	4	4	8	si:ch211-217k17.9	ENSDARG00000093494,1:52892868-52895323:1
ZD0040a	1.89	1	52840881	52925864	4	4	8	zgc:194101	ENSDARG00000076828,1:52924473-52925883:-1
ZD0040a	1.89	1	54874333	55161245	3	2	5	PKD1	ENSDARG00000030417,1:54829728-54941279:-1
ZD0040a	1.89	1	54874333	55161245	3	2	5	OPRL1	ENSDARG00000088096,1:55012685-55013167:1
ZD0040a	1.89	1	54874333	55161245	3	2	5	si:ch211-202h22.10	ENSDARG00000087290,1:55145764-55147442:1
ZD0040a	1.89	1	54874333	55161245	3	2	5	TEKT4	ENSDARG00000028899,1:55153167-55161637:-1
ZD0040a	1.89	1	60218286	60235734	6	0	6	cyp3a65	ENSDARG00000045627,1:60208634-60218577:1
ZD0040a	1.89	1	60218286	60235734	6	0	6	GTF3C1	ENSDARG00000090506,1:60221103-60228551:-1
ZD0040a	1.89	1	60218286	60235734	6	0	6	col5a3b	ENSDARG00000028524,1:60230505-60263234:-1
ZD0040a	1.89	2	20656	147033	3	3	6	CABZ01092285.1	ENSDARG00000088389,2:19233-21298:1
ZD0040a	1.89	2	20656	147033	3	3	6	TNS3 (1 of 3)	ENSDARG00000087773,2:23916-32332:-1
ZD0040a	1.89	2	20656	147033	3	3	6	CABZ01090951.1	ENSDARG00000045403,2:50561-53808:-1
ZD0040a	1.89	2	20656	147033	3	3	6	SIRT5 (2 of 2)	ENSDARG00000078690,2:60855-62944:-1
ZD0040a	1.89	2	20656	147033	3	3	6	CABZ01084952.1	ENSDARG00000086333,2:73298-80311:1
ZD0040a	1.89	2	20656	147033	3	3	6	zgc:158345	ENSDARG00000086578,2:81941-87436:1
ZD0040a	1.89	2	20656	147033	3	3	6	cldn1	ENSDARG00000040045,2:88773-91785:-1
ZD0040a	1.89	2	20656	147033	3	3	6	CPN2	ENSDARG00000063518,2:93928-97276:1
ZD0040a	1.89	2	20656	147033	3	3	6	ANGPTL1 (2 of 2)	ENSDARG00000003025,2:108647-114343:-1
ZD0040a	1.89	2	20656	147033	3	3	6	TADA1	ENSDARG00000088857,2:115939-151915:1
ZD0040a	1.89	2	43768736	44599595	5	0	5	kif5ba	ENSDARG00000074131,2:43765423-43801060:-1
ZD0040a	1.89	2	43768736	44599595	5	0	5	ftr16	ENSDARG00000032043,2:43804098-43806647:-1
ZD0040a	1.89	2	43768736	44599595	5	0	5	ARHGAP12 (2 of 2)	ENSDARG00000008548,2:43810722-43858719:1
ZD0040a	1.89	2	43768736	44599595	5	0	5	ZEB1 (2 of 2)	ENSDARG00000016788,2:43868731-43913416:-1
ZD0040a	1.89	2	43768736	44599595	5	0	5	NLRP6 (3 of 5)	ENSDARG00000090699,2:43926076-43934272:1
ZD0040a	1.89	2	43768736	44599595	5	0	5	gbp3	ENSDARG00000003244,2:43955869-43980375:1
ZD0040a	1.89	2	43768736	44599595	5	0	5	si:ch211-195h23.3	ENSDARG00000068431,2:43981962-44016911:1
ZD0040a	1.89	2	43768736	44599595	5	0	5	si:ch211-195h23.4	ENSDARG00000093337,2:44002426-44004096:-1
ZD0040a	1.89	2	43768736	44599595	5	0	5	kirrelb	ENSDARG00000056998,2:44023127-44100277:-1
ZD0040a	1.89	2	43768736	44599595	5	0	5	cadm3	ENSDARG00000057013,2:44105656-44245114:-1
ZD0040a	1.89	2	43768736	44599595	5	0	5	sdhc	ENSDARG00000038608,2:44254153-44261341:-1
ZD0040a	1.89	2	43768736	44599595	5	0	5	atp1a2a	ENSDARG00000010472,2:44264576-44317038:-1
ZD0040a	1.89	2	43768736	44599595	5	0	5	mpz	ENSDARG00000038609,2:44320983-44344410:-1
ZD0040a	1.89	2	43768736	44599595	5	0	5	LIG1	ENSDARG00000060041,2:44362777-44405822:-1
ZD0040a	1.89	2	43768736	44599595	5	0	5	zgc:152670	ENSDARG00000017038,2:44409974-44424444:1
ZD0040a	1.89	2	43768736	44599595	5	0	5	si:ch211-265g22.4	ENSDARG00000076512,2:44427193-44432915:-1
ZD0040a	1.89	2	43768736	44599595	5	0	5	TMEM55B (1 of 2)	ENSDARG00000038615,2:44444676-44460112:-1
ZD0040a	1.89	2	43768736	44599595	5	0	5	C2HXorf41	ENSDARG00000038612,2:44462271-44467626:-1
ZD0040a	1.89	2	43768736	44599595	5	0	5	KCNAB1 (3 of 3)	ENSDARG00000040741,2:44488110-44572253:1
ZD0040a	1.89	2	43768736	44599595	5	0	5	PASK	ENSDARG00000075008,2:44573825-44607370:1
ZD0040a	1.89	2	43768736	44599595	5	0	5	si:dkeyp-94h10.3	ENSDARG00000094463,2:44584357-44585882:-1
ZD0040a	1.89	2	53781551	53876130	3	2	5	CABZ01064155.1	ENSDARG00000022739,2:53781623-53782819:-1
ZD0040a	1.89	2	53781551	53876130	3	2	5	5S_rRNA	ENSDARG00000087108,2:53795271-53795385:1
ZD0040a	1.89	2	53781551	53876130	3	2	5	CREB3L3 (2 of 2)	ENSDARG00000090903,2:53806113-53854173:-1
ZD0040a	1.89	2	53781551	53876130	3	2	5	CELF5 (2 of 2)	ENSDARG00000090727,2:53876129-53912269:-1
ZD0040a	1.89	3	1890713	1907370	5	4	9	srebf2	ENSDARG00000063438,3:1880241-1904031:1
ZD0040a	1.89	3	1890713	1907370	5	4	9	si:ch73-211l13.2	ENSDARG00000095974,3:1906047-1919636:-1
ZD0040a	1.89	3	1907683	1908921	4	4	8	si:ch73-211l13.2	ENSDARG00000095974,3:1906047-1919636:-1
ZD0040a	1.89	3	2007867	2126098	3	3	6	TCF20	ENSDARG00000078348,3:2023727-2032233:-1
ZD0040a	1.89	3	2007867	2126098	3	3	6	si:zfos-1697h8.1	ENSDARG00000095882,3:2023737-2032202:1
ZD0040a	1.89	3	2007867	2126098	3	3	6	si:zfos-1697h8.2	ENSDARG00000095889,3:2032276-2046624:-1
ZD0040a	1.89	3	2007867	2126098	3	3	6	GRIN2B (1 of 2)	ENSDARG00000079348,3:2070823-2080523:-1
ZD0040a	1.89	3	2007867	2126098	3	3	6	WBP11	ENSDARG00000017046,3:2088112-2097288:-1
ZD0040a	1.89	3	2007867	2126098	3	3	6	GSG1	ENSDARG00000088738,3:2100081-2101127:-1
ZD0040a	1.89	3	2007867	2126098	3	3	6	GPRC5D	ENSDARG00000090051,3:2111841-2114005:1
ZD0040a	1.89	3	2007867	2126098	3	3	6	zgc:65811	ENSDARG00000044990,3:2122499-2124969:1
ZD0040a	1.89	3	21494464	21588569	6	0	6	FAM171A2 (1 of 2)	ENSDARG00000075249,3:21494350-21561354:-1
ZD0040a	1.89	3	21494464	21588569	6	0	6	5S_rRNA	ENSDARG00000084418,3:21507600-21507714:-1
ZD0040a	1.89	3	21494464	21588569	6	0	6	itga2b	ENSDARG00000018687,3:21563570-21595552:-1
ZD0040a	1.89	3	23079404	23085802	7	0	7	tanc2	ENSDARG00000079097,3:22791431-23106300:1
ZD0040a	1.89	3	32993331	33030624	5	0	5	C3H16orf58	ENSDARG00000059919,3:32999706-33007031:1
ZD0040a	1.89	3	32993331	33030624	5	0	5	zgc:113090	ENSDARG00000053260,3:33007161-33010617:-1
ZD0040a	1.89	3	32993331	33030624	5	0	5	KAT7 (1 of 2)	ENSDARG00000070371,3:33026269-33039246:-1
ZD0040a	1.89	3	53317643	53353444	3	2	5	AL840631.3	ENSDARG00000089951,3:53314935-53321073:-1
ZD0040a	1.89	3	53317643	53353444	3	2	5	pgls	ENSDARG00000021233,3:53322578-53338632:1
ZD0040a	1.89	3	53317643	53353444	3	2	5	glt25d1	ENSDARG00000073974,3:53340906-53369684:1
ZD0040a	1.89	4	8741011	8765661	7	0	7	parp12b	ENSDARG00000057974,4:8704023-8884755:-1
ZD0040a	1.89	4	8741011	8765661	7	0	7	si:dkey-153k10.9	ENSDARG00000004386,4:8731953-8752655:1
ZD0040a	1.89	4	8741011	8765661	7	0	7	tspan9b	ENSDARG00000045706,4:8759201-8784804:-1
ZD0040a	1.89	5	75139185	75218342	6	0	6	PRRC2B	ENSDARG00000079639,5:75162511-75172795:-1
ZD0040a	1.89	5	75139185	75218342	6	0	6	DQX1	ENSDARG00000059455,5:75181192-75189702:-1
ZD0040a	1.89	5	75139185	75218342	6	0	6	oxtl	ENSDARG00000042845,5:75201871-75207507:1
ZD0040a	1.89	5	75139185	75218342	6	0	6	thnsl2	ENSDARG00000032584,5:75208757-75219468:-1
ZD0040a	1.89	5	75280621	75311448	5	0	5	abl1	ENSDARG00000035187,5:75259821-75283136:1
ZD0040a	1.89	5	75280621	75311448	5	0	5	rab14l	ENSDARG00000035188,5:75288385-75292187:-1
ZD0040a	1.89	5	75280621	75311448	5	0	5	ddx54	ENSDARG00000016015,5:75308842-75341152:1
ZD0040a	1.89	6	13256465	13258122	3	3	6	arl6ip6	ENSDARG00000071013,6:13254960-13286125:-1
ZD0040a	1.89	6	13608048	13625506	3	2	5	chpfb	ENSDARG00000078037,6:13607999-13625700:-1
ZD0040a	1.89	7	2604255	2604255	9	0	9	zgc:171424	ENSDARG00000058829,7:2594707-2619882:-1
ZD0040a	1.89	7	3043578	3602655	5	0	5	zgc:66473	ENSDARG00000087375,7:3043505-3046167:-1
ZD0040a	1.89	7	3043578	3602655	5	0	5	BX323987.1	ENSDARG00000041333,7:3071218-3071967:1
ZD0040a	1.89	7	3043578	3602655	5	0	5	BX323987.2	ENSDARG00000076286,7:3157437-3186200:1
ZD0040a	1.89	7	3043578	3602655	5	0	5	CU929449.2	ENSDARG00000086867,7:3202282-3214161:-1
ZD0040a	1.89	7	3043578	3602655	5	0	5	CU929449.1	ENSDARG00000039888,7:3239788-3241338:-1
ZD0040a	1.89	7	3043578	3602655	5	0	5	si:dkey-201l21.4	ENSDARG00000076398,7:3345159-3361852:1
ZD0040a	1.89	7	3043578	3602655	5	0	5	si:dkey-201l21.1	ENSDARG00000092908,7:3403402-3414982:1
ZD0040a	1.89	7	3043578	3602655	5	0	5	CR855393.1	ENSDARG00000070872,7:3438335-3439771:1
ZD0040a	1.89	7	3043578	3602655	5	0	5	si:dkey-201l21.2	ENSDARG00000086565,7:3466027-3477481:1
ZD0040a	1.89	7	3043578	3602655	5	0	5	RBM24 (3 of 3)	ENSDARG00000094270,7:3505665-3506698:1
ZD0040a	1.89	7	3043578	3602655	5	0	5	si:ch211-285c6.4	ENSDARG00000095410,7:3549120-3554331:-1
ZD0040a	1.89	7	3043578	3602655	5	0	5	si:ch211-285c6.1	ENSDARG00000076257,7:3601380-3603448:-1
ZD0040a	1.89	7	18517518	18526828	6	1	7	nitr3b	ENSDARG00000057620,7:18505142-18517685:1
ZD0040a	1.89	7	18517518	18526828	6	1	7	CU179759.3	ENSDARG00000077998,7:18526193-18530023:1
ZD0040a	1.89	7	74867021	74878999	6	3	9	si:ch73-343m12.1	ENSDARG00000089847,7:74859528-74903390:-1
ZD0040a	1.89	7	76815902	76824527	3	2	5	H2BFM	ENSDARG00000074491,7:76814613-76821072:-1
ZD0040a	1.89	7	76815902	76824527	3	2	5	zgc:173552	ENSDARG00000091770,7:76819046-76819456:1
ZD0040a	1.89	7	76815902	76824527	3	2	5	zgc:112234	ENSDARG00000089405,7:76820147-76820521:1
ZD0040a	1.89	7	76815902	76824527	3	2	5	zgc:163061	ENSDARG00000076766,7:76823085-76823497:1
ZD0040a	1.89	8	21394598	21411212	3	3	6	dohh	ENSDARG00000003564,8:21391013-21396694:-1
ZD0040a	1.89	8	21394598	21411212	3	3	6	si:ch211-133l5.8	ENSDARG00000027676,8:21398781-21400461:-1
ZD0040a	1.89	8	21394598	21411212	3	3	6	fzr1	ENSDARG00000015254,8:21401043-21414580:1
ZD0040a	1.89	9	34167796	34182183	5	0	5	SLC5A3 (1 of 2)	ENSDARG00000077812,9:34168190-34170319:-1
ZD0040a	1.89	9	34167796	34182183	5	0	5	atp5o	ENSDARG00000001788,9:34178830-34182181:1
ZD0040a	1.89	11	21572625	21580412	4	4	8	ubc	ENSDARG00000067755,11:21577566-21580026:-1
ZD0040a	1.89	11	21572625	21580412	4	4	8	tpst2	ENSDARG00000001972,11:21580354-21594666:-1
ZD0040a	1.89	12	1155145	1194904	6	0	6	daglb	ENSDARG00000089888,12:1169793-1176743:-1
ZD0040a	1.89	12	1155145	1194904	6	0	6	kdelr2l	ENSDARG00000037361,12:1179914-1187113:-1
ZD0040a	1.89	12	1155145	1194904	6	0	6	METTL9	ENSDARG00000060001,12:1189613-1196817:-1
ZD0040a	1.89	12	3943832	3990988	2	3	5	TANC2 (2 of 2)	ENSDARG00000079004,12:3908438-3972617:-1
ZD0040a	1.89	12	3943832	3990988	2	3	5	CABZ01063173.1	ENSDARG00000086308,12:3989449-3990759:1
ZD0040a	1.89	12	30492467	30511419	3	2	5	5S_rRNA	ENSDARG00000085964,12:30493693-30493807:1
ZD0040a	1.89	12	30492467	30511419	3	2	5	znf646p	ENSDARG00000061424,12:30496409-30501585:-1
ZD0040a	1.89	12	30492467	30511419	3	2	5	znf668	ENSDARG00000025226,12:30503927-30508794:1
ZD0040a	1.89	12	30492467	30511419	3	2	5	AL732488.1	ENSDARG00000086255,12:30510751-30511452:1
ZD0040a	1.89	14	27785809	27804734	4	4	8	ahnak	ENSDARG00000061764,14:27768430-27805552:1
ZD0040a	1.89	14	37889449	37889673	4	3	7	zgc:194336	ENSDARG00000076108,14:37878824-37889835:1
ZD0040a	1.89	15	18194213	18237705	3	2	5	jam3a	ENSDARG00000086037,15:18194409-18216625:1
ZD0040a	1.89	15	18194213	18237705	3	2	5	vps26b	ENSDARG00000015823,15:18225151-18231532:1
ZD0040a	1.89	15	18194213	18237705	3	2	5	thyn1	ENSDARG00000042659,15:18231613-18234902:-1
ZD0040a	1.89	15	18194213	18237705	3	2	5	acad8	ENSDARG00000042658,15:18236100-18248837:1
ZD0040a	1.89	15	34427190	34435945	4	3	7	SLC19A3 (1 of 2)	ENSDARG00000006447,15:34435712-34453046:1
ZD0040a	1.89	15	36494409	36494941	3	2	5	CR848836.1	ENSDARG00000011083,15:36494534-36495645:-1
ZD0040a	1.89	16	13791992	13815417	6	0	6	gnb3a	ENSDARG00000004358,16:13772550-13799769:1
ZD0040a	1.89	16	13791992	13815417	6	0	6	si:ch211-69g19.2	ENSDARG00000070656,16:13802313-13810789:-1
ZD0040a	1.89	16	13791992	13815417	6	0	6	pex5	ENSDARG00000070654,16:13812635-13847401:-1
ZD0040a	1.89	16	28947084	28964914	2	3	5	si:ch211-79l20.4	ENSDARG00000075824,16:28931292-28968381:1
ZD0040a	1.89	17	64	7506	7	7	14	pole2	ENSDARG00000038664,17:734-3743:1
ZD0040a	1.89	17	64	7506	7	7	14	DNAAF2	ENSDARG00000041134,17:4907-7536:-1
ZD0040a	1.89	17	5309411	5448869	3	2	5	CLIC5 (2 of 3)	ENSDARG00000075993,17:5308391-5325556:-1
ZD0040a	1.89	17	5309411	5448869	3	2	5	enpp4	ENSDARG00000006877,17:5334300-5352764:-1
ZD0040a	1.89	17	5309411	5448869	3	2	5	zgc:153092	ENSDARG00000067665,17:5353416-5362047:1
ZD0040a	1.89	17	5309411	5448869	3	2	5	RAB42 (2 of 2)	ENSDARG00000040259,17:5366184-5396010:1
ZD0040a	1.89	17	5309411	5448869	3	2	5	XKR6 (1 of 2)	ENSDARG00000020443,17:5424084-5493948:-1
ZD0040a	1.89	17	53947416	53947416	8	0	8	cx52.9	ENSDARG00000086453,17:53947383-53949561:1
ZD0040a	1.89	17	53947477	53977085	5	3	8	cx52.9	ENSDARG00000086453,17:53947383-53949561:1
ZD0040a	1.89	17	53947477	53977085	5	3	8	MYCBP	ENSDARG00000091001,17:53950901-53952316:-1
ZD0040a	1.89	18	35244672	35256865	2	3	5	si:ch211-160d20.5	ENSDARG00000089627,18:35243292-35249609:-1
ZD0040a	1.89	18	35244672	35256865	2	3	5	si:ch211-238g23.1	ENSDARG00000055746,18:35254057-35260289:1
ZD0040a	1.89	18	39850027	39852681	4	2	6	ANKRD65	ENSDARG00000068274,18:39836152-39850284:1
ZD0040a	1.89	18	39850027	39852681	4	2	6	CCNL1 (1 of 2)	ENSDARG00000055124,18:39852413-39866799:1
ZD0040a	1.89	19	5963597	5988286	3	2	5	KRT23 (13 of 15)	ENSDARG00000090268,19:5963567-5970135:-1
ZD0040a	1.89	19	5963597	5988286	3	2	5	KRT23 (6 of 15)	ENSDARG00000036834,19:5974115-5976185:-1
ZD0040a	1.89	19	5963597	5988286	3	2	5	cyt1l	ENSDARG00000036832,19:5980624-5982658:-1
ZD0040a	1.89	19	5963597	5988286	3	2	5	cyt1	ENSDARG00000092947,19:5986623-5988852:-1
ZD0040a	1.89	19	5963597	5988286	3	2	5	KRT23 (5 of 15)	ENSDARG00000036830,19:5986769-6004990:-1
ZD0040a	1.89	19	8049173	8057990	3	2	5	sf3b4	ENSDARG00000018574,19:8046904-8053390:1
ZD0040a	1.89	19	8049173	8057990	3	2	5	gabpb2a	ENSDARG00000007943,19:8055248-8063048:-1
ZD0040a	1.89	20	31295716	31309909	5	0	5	HPCAL1	ENSDARG00000022763,20:31257066-31334713:-1
ZD0040a	1.89	20	31295716	31309909	5	0	5	apobl	ENSDARG00000022767,20:31295686-31310798:1
ZD0040a	1.89	20	54846339	54887220	5	5	10	PPP1R35	ENSDARG00000068916,20:54835862-54846455:-1
ZD0040a	1.89	20	54846339	54887220	5	5	10	TSC22D4	ENSDARG00000068912,20:54848858-54888082:-1
ZD0040a	1.89	20	54846339	54887220	5	5	10	CABZ01118775.1	ENSDARG00000088869,20:54881655-54882677:1
ZD0040a	1.89	20	54887517	55201567	3	2	5	TSC22D4	ENSDARG00000068912,20:54848858-54888082:-1
ZD0040a	1.89	20	54887517	55201567	3	2	5	BAHD1 (2 of 2)	ENSDARG00000090712,20:54891983-54906656:-1
ZD0040a	1.89	20	54887517	55201567	3	2	5	ora6	ENSDARG00000076078,20:54917858-54918463:-1
ZD0040a	1.89	20	54887517	55201567	3	2	5	CABZ01087946.1	ENSDARG00000086287,20:54937162-54950696:1
ZD0040a	1.89	20	54887517	55201567	3	2	5	pak7	ENSDARG00000030154,20:55029192-55035659:1
ZD0040a	1.89	20	54887517	55201567	3	2	5	PAK7 (2 of 2)	ENSDARG00000079437,20:55054241-55067317:1
ZD0040a	1.89	20	54887517	55201567	3	2	5	PLCB1 (2 of 2)	ENSDARG00000068594,20:55131760-55147092:-1
ZD0040a	1.89	20	54887517	55201567	3	2	5	si:dkey-15f23.1	ENSDARG00000096258,20:55154136-55204608:-1
ZD0040a	1.89	22	14205867	14227274	5	0	5	aox1	ENSDARG00000020054,22:14196009-14228138:1
ZD0040a	1.89	22	40602801	40604387	4	5	9	CABZ01044356.1	ENSDARG00000087080,22:40601357-40603466:1
ZD0040a	1.89	23	28974806	29051423	5	0	5	sst3	ENSDARG00000031649,23:28974157-28975205:1
ZD0040a	1.89	23	28974806	29051423	5	0	5	masp2	ENSDARG00000007988,23:29013117-29039049:1
ZD0040a	1.89	23	28974806	29051423	5	0	5	5S_rRNA	ENSDARG00000080245,23:29040318-29040440:1
ZD0040a	1.89	23	28974806	29051423	5	0	5	5S_rRNA	ENSDARG00000084746,23:29042995-29043111:1
ZD0040a	1.89	23	28974806	29051423	5	0	5	dffa	ENSDARG00000055770,23:29045899-29051372:-1
ZD0040a	1.89	23	44658825	44689383	5	5	10	psmb6	ENSDARG00000002240,23:44652957-44662183:-1
ZD0040a	1.89	23	44658825	44689383	5	5	10	trappc1	ENSDARG00000039005,23:44662350-44666564:1
ZD0040a	1.89	23	44658825	44689383	5	5	10	CU929143.1	ENSDARG00000087392,23:44683248-44693551:-1
ZD0040a	1.89	23	44658825	44689383	5	5	10	CU929143.2	ENSDARG00000087448,23:44686029-44693403:1
ZD0040a	1.89	24	41149399	41176594	4	3	7	si:dkey-161j23.6	ENSDARG00000092347,24:41149030-41153195:1
ZD0040a	1.89	24	41149399	41176594	4	3	7	5S_rRNA	ENSDARG00000090345,24:41157988-41158102:1
ZD0040a	1.89	24	41149399	41176594	4	3	7	si:dkey-161j23.7	ENSDARG00000092882,24:41159660-41176357:1
ZD0040a	1.89	25	8496825	8550380	3	3	6	5S_rRNA	ENSDARG00000082665,25:8532765-8532882:-1
ZD0040a	1.89	25	8496825	8550380	3	3	6	CR854881.3	ENSDARG00000078994,25:8548800-8559811:1
ZD0040a	1.89	25	8596258	8642247	3	4	7	CR854881.2	ENSDARG00000070331,25:8564866-8607907:1
ZD0040a	1.89	25	8596258	8642247	3	4	7	CR854881.1	ENSDARG00000058556,25:8618069-8653224:1
ZD0040a	1.89	25	36105591	36215560	3	3	6	zgc:112234	ENSDARG00000091728,25:36105241-36106017:-1
ZD0040a	1.89	25	36105591	36215560	3	3	6	zgc:165555	ENSDARG00000090149,25:36106577-36106888:-1
ZD0040a	1.89	25	36105591	36215560	3	3	6	HIST1H2AA (3 of 17)	ENSDARG00000051770,25:36108228-36108614:-1
ZD0040a	1.89	25	36105591	36215560	3	3	6	zgc:171759	ENSDARG00000034203,25:36109721-36110168:1
ZD0040a	1.89	25	36105591	36215560	3	3	6	CU302436.3	ENSDARG00000075508,25:36111159-36111779:1
ZD0040a	1.89	25	36105591	36215560	3	3	6	zgc:158629	ENSDARG00000094154,25:36112430-36112929:1
ZD0040a	1.89	25	36105591	36215560	3	3	6	CU302436.6	ENSDARG00000089719,25:36115022-36115619:1
ZD0040a	1.89	25	36105591	36215560	3	3	6	wu:fe37d09	ENSDARG00000087543,25:36117395-36117706:1
ZD0040a	1.89	25	36105591	36215560	3	3	6	zgc:112234	ENSDARG00000087854,25:36118862-36119306:1
ZD0040a	1.89	25	36105591	36215560	3	3	6	CU302436.5	ENSDARG00000088889,25:36121818-36122432:1
ZD0040a	1.89	25	36105591	36215560	3	3	6	zgc:113983	ENSDARG00000068941,25:36123127-36124427:1
ZD0040a	1.89	25	36105591	36215560	3	3	6	HIST1H2AA (5 of 17)	ENSDARG00000051775,25:36125416-36125802:1
ZD0040a	1.89	25	36105591	36215560	3	3	6	zgc:171759	ENSDARG00000092743,25:36128092-36128539:1
ZD0040a	1.89	25	36105591	36215560	3	3	6	kif15	ENSDARG00000012073,25:36128940-36155903:-1
ZD0040a	1.89	25	36105591	36215560	3	3	6	PGBD4 (7 of 7)	ENSDARG00000092846,25:36157936-36162447:-1
ZD0040a	1.89	25	36105591	36215560	3	3	6	CU302436.7	ENSDARG00000091905,25:36164360-36164857:-1
ZD0040a	1.89	25	36105591	36215560	3	3	6	zgc:171759	ENSDARG00000051778,25:36167071-36167557:-1
ZD0040a	1.89	25	36105591	36215560	3	3	6	zgc:165555	ENSDARG00000089737,25:36168254-36168565:-1
ZD0040a	1.89	25	36105591	36215560	3	3	6	HIST1H2AA (2 of 17)	ENSDARG00000068928,25:36171083-36171469:-1
ZD0040a	1.89	25	36105591	36215560	3	3	6	zgc:171759	ENSDARG00000051726,25:36172866-36173240:-1
ZD0040a	1.89	25	36105591	36215560	3	3	6	zgc:165555	ENSDARG00000087670,25:36174676-36174987:-1
ZD0040a	1.89	25	36105591	36215560	3	3	6	CABZ01086354.2	ENSDARG00000092395,25:36182655-36183146:-1
ZD0040a	1.89	25	36105591	36215560	3	3	6	CABZ01086354.1	ENSDARG00000076129,25:36184799-36185776:-1
ZD0040a	1.89	25	36105591	36215560	3	3	6	zgc:165555	ENSDARG00000090941,25:36187015-36187326:-1
ZD0040a	1.89	25	36105591	36215560	3	3	6	HIST1H2AA (4 of 17)	ENSDARG00000086304,25:36188533-36188919:-1
ZD0040a	1.89	25	36105591	36215560	3	3	6	CR762436.5	ENSDARG00000093195,25:36193392-36193839:1
ZD0040a	1.89	25	36105591	36215560	3	3	6	HIST1H2AA (7 of 17)	ENSDARG00000070265,25:36194694-36195092:1
ZD0040a	1.89	25	36105591	36215560	3	3	6	zgc:173585	ENSDARG00000089039,25:36196984-36197569:-1
ZD0040a	1.89	25	36105591	36215560	3	3	6	HIST1H4I	ENSDARG00000076930,25:36198382-36198693:-1
ZD0040a	1.89	25	36105591	36215560	3	3	6	CR762436.4	ENSDARG00000075379,25:36201662-36202048:-1
ZD0040a	1.89	25	36105591	36215560	3	3	6	CR762436.1	ENSDARG00000032637,25:36202830-36203429:-1
ZD0040a	1.89	25	36105591	36215560	3	3	6	zgc:165555	ENSDARG00000090591,25:36204351-36204662:-1
ZD0040a	1.89	25	36105591	36215560	3	3	6	HIST1H2AA (1 of 17)	ENSDARG00000090182,25:36205536-36205922:-1
ZD0040a	1.89	25	36105591	36215560	3	3	6	CR762436.2	ENSDARG00000070254,25:36206081-36207222:-1
ZD0040a	1.89	25	36105591	36215560	3	3	6	HIST1H4B (2 of 2)	ENSDARG00000091446,25:36208689-36209000:-1
ZD0040a	1.89	25	36105591	36215560	3	3	6	hist2h3ca1	ENSDARG00000077587,25:36211445-36212266:-1
ZD0040a	1.89	25	36105591	36215560	3	3	6	HIST1H2AA (8 of 17)	ENSDARG00000074937,25:36213143-36213529:-1
ZD0040a	1.89	25	36105591	36215560	3	3	6	ANO9 (1 of 2)	ENSDARG00000076320,25:36214648-36243471:-1
ZD0040a	1.89	25	38435629	38494486	6	0	6	pdhx	ENSDARG00000051756,25:38435571-38442460:-1
ZD0040a	1.89	25	38435629	38494486	6	0	6	chmp1a	ENSDARG00000009802,25:38442782-38453017:1
ZD0040a	1.89	25	38435629	38494486	6	0	6	slc10a3	ENSDARG00000095660,25:38450578-38453017:1
ZD0040a	1.89	25	38435629	38494486	6	0	6	FANCA	ENSDARG00000070216,25:38456125-38470483:1
ZD0040a	1.89	25	38435629	38494486	6	0	6	CABZ01113057.1	ENSDARG00000091369,25:38472000-38472916:-1
ZD0040a	1.89	25	38435629	38494486	6	0	6	CABZ01113061.1	ENSDARG00000016579,25:38474693-38488098:-1
ZD0040a	1.89	25	38435629	38494486	6	0	6	ZFC3H1	ENSDARG00000014615,25:38491810-38495066:-1
ZD0041a	1.78	1	1455780	1568330	4	3	7	atp1a1a.4	ENSDARG00000001870,1:1446561-1462945:1
ZD0041a	1.78	1	1455780	1568330	4	3	7	atp1a1	ENSDARG00000002791,1:1468926-1550157:1
ZD0041a	1.78	1	1455780	1568330	4	3	7	atp1a1a.2	ENSDARG00000007739,1:1546143-1553618:1
ZD0041a	1.78	1	1455780	1568330	4	3	7	atp1a1a.3	ENSDARG00000039131,1:1562080-1572446:1
ZD0041a	1.78	1	4390046	4425210	3	4	7	atic	ENSDARG00000016706,1:4326544-4393284:1
ZD0041a	1.78	1	4390046	4425210	3	4	7	fn1b	ENSDARG00000006526,1:4393282-4432219:-1
ZD0041a	1.78	1	7504814	7727484	3	2	5	SYNGR3 (2 of 2)	ENSDARG00000025034,1:7492067-7504845:-1
ZD0041a	1.78	1	7504814	7727484	3	2	5	myo15ab	ENSDARG00000078474,1:7518155-7583314:1
ZD0041a	1.78	1	7504814	7727484	3	2	5	alkbh5	ENSDARG00000063003,1:7584837-7592679:1
ZD0041a	1.78	1	7504814	7727484	3	2	5	smcr7b	ENSDARG00000002377,1:7597407-7608093:1
ZD0041a	1.78	1	7504814	7727484	3	2	5	smcr8b	ENSDARG00000015803,1:7610782-7616134:1
ZD0041a	1.78	1	7504814	7727484	3	2	5	zgc:112980	ENSDARG00000037739,1:7615755-7629382:-1
ZD0041a	1.78	1	7504814	7727484	3	2	5	ptcd1	ENSDARG00000076176,1:7631414-7642543:-1
ZD0041a	1.78	1	7504814	7727484	3	2	5	AL928650.4	ENSDARG00000079873,1:7679206-7686562:1
ZD0041a	1.78	1	7504814	7727484	3	2	5	AL928650.3	ENSDARG00000079332,1:7691937-7694395:-1
ZD0041a	1.78	1	7504814	7727484	3	2	5	AL928650.5	ENSDARG00000094096,1:7698786-7700966:-1
ZD0041a	1.78	1	7504814	7727484	3	2	5	AL928650.2	ENSDARG00000075411,1:7703221-7705493:-1
ZD0041a	1.78	1	7504814	7727484	3	2	5	fbxl18	ENSDARG00000007443,1:7714246-7723025:-1
ZD0041a	1.78	1	7504814	7727484	3	2	5	actb1	ENSDARG00000037746,1:7725183-7728816:-1
ZD0041a	1.78	1	11225466	11253637	2	3	5	PLA2G12A	ENSDARG00000070454,1:11225305-11229671:1
ZD0041a	1.78	1	11225466	11253637	2	3	5	TMEM66	ENSDARG00000070452,1:11231665-11240875:-1
ZD0041a	1.78	1	11225466	11253637	2	3	5	SLC24A2 (2 of 2)	ENSDARG00000042988,1:11245714-11280431:-1
ZD0041a	1.78	1	11672438	11689117	3	3	6	SCLT1	ENSDARG00000057248,1:11660587-11693389:-1
ZD0041a	1.78	1	25638569	25659464	3	3	6	C1H9orf156	ENSDARG00000037245,1:25636949-25642038:-1
ZD0041a	1.78	1	41107650	41120067	4	4	8	CABZ01072534.1	ENSDARG00000075951,1:41080395-41120369:-1
ZD0041a	1.78	1	52840946	52877674	9	6	15	CABZ01035189.1	ENSDARG00000089358,1:52838165-52866695:1
ZD0041a	1.78	1	54858460	54905409	6	4	10	PKD1	ENSDARG00000030417,1:54829728-54941279:-1
ZD0041a	1.78	2	20875	383443	3	2	5	CABZ01092285.1	ENSDARG00000088389,2:19233-21298:1
ZD0041a	1.78	2	20875	383443	3	2	5	TNS3 (1 of 3)	ENSDARG00000087773,2:23916-32332:-1
ZD0041a	1.78	2	20875	383443	3	2	5	CABZ01090951.1	ENSDARG00000045403,2:50561-53808:-1
ZD0041a	1.78	2	20875	383443	3	2	5	SIRT5 (2 of 2)	ENSDARG00000078690,2:60855-62944:-1
ZD0041a	1.78	2	20875	383443	3	2	5	CABZ01084952.1	ENSDARG00000086333,2:73298-80311:1
ZD0041a	1.78	2	20875	383443	3	2	5	zgc:158345	ENSDARG00000086578,2:81941-87436:1
ZD0041a	1.78	2	20875	383443	3	2	5	cldn1	ENSDARG00000040045,2:88773-91785:-1
ZD0041a	1.78	2	20875	383443	3	2	5	CPN2	ENSDARG00000063518,2:93928-97276:1
ZD0041a	1.78	2	20875	383443	3	2	5	ANGPTL1 (2 of 2)	ENSDARG00000003025,2:108647-114343:-1
ZD0041a	1.78	2	20875	383443	3	2	5	TADA1	ENSDARG00000088857,2:115939-151915:1
ZD0041a	1.78	2	20875	383443	3	2	5	fggy	ENSDARG00000038667,2:154495-158192:1
ZD0041a	1.78	2	20875	383443	3	2	5	znfl2a	ENSDARG00000008333,2:161051-164976:-1
ZD0041a	1.78	2	20875	383443	3	2	5	igfbp1b	ENSDARG00000038666,2:167258-170770:-1
ZD0041a	1.78	2	20875	383443	3	2	5	adcy1b	ENSDARG00000088634,2:179198-199691:-1
ZD0041a	1.78	2	20875	383443	3	2	5	MOV10L1	ENSDARG00000059037,2:200138-211977:1
ZD0041a	1.78	2	20875	383443	3	2	5	zgc:171570	ENSDARG00000015482,2:221432-246482:-1
ZD0041a	1.78	2	20875	383443	3	2	5	zgc:113293	ENSDARG00000038271,2:250271-255471:1
ZD0041a	1.78	2	20875	383443	3	2	5	DHX30	ENSDARG00000077839,2:256480-277540:1
ZD0041a	1.78	2	20875	383443	3	2	5	CABZ01064861.1	ENSDARG00000052643,2:282825-287502:-1
ZD0041a	1.78	2	20875	383443	3	2	5	PHLPP1	ENSDARG00000078694,2:290248-301002:1
ZD0041a	1.78	2	20875	383443	3	2	5	MEP1B (1 of 2)	ENSDARG00000040683,2:304364-314202:-1
ZD0041a	1.78	2	20875	383443	3	2	5	CU928013.2	ENSDARG00000089940,2:319490-340465:1
ZD0041a	1.78	2	20875	383443	3	2	5	zgc:113452	ENSDARG00000074146,2:334714-346967:1
ZD0041a	1.78	2	20875	383443	3	2	5	CU693494.2	ENSDARG00000087516,2:372564-373196:-1
ZD0041a	1.78	2	20875	383443	3	2	5	SHARPIN (2 of 2)	ENSDARG00000076995,2:377851-385099:-1
ZD0041a	1.78	2	385069	409851	3	3	6	SHARPIN (2 of 2)	ENSDARG00000076995,2:377851-385099:-1
ZD0041a	1.78	2	385069	409851	3	3	6	CU693494.3	ENSDARG00000087839,2:387136-392836:1
ZD0041a	1.78	2	385069	409851	3	3	6	WRNIP1	ENSDARG00000005218,2:394830-410278:-1
ZD0041a	1.78	2	9571286	9610617	4	3	7	pcyt1aa	ENSDARG00000011233,2:9544319-9572728:1
ZD0041a	1.78	2	9571286	9610617	4	3	7	ap2m1a	ENSDARG00000002790,2:9578708-9607608:-1
ZD0041a	1.78	2	36634320	36662198	4	4	8	si:dkey-193b15.5	ENSDARG00000092883,2:36627969-36635114:-1
ZD0041a	1.78	2	36634320	36662198	4	4	8	zgc:153654	ENSDARG00000060322,2:36634957-36639542:-1
ZD0041a	1.78	2	36634320	36662198	4	4	8	MAP1S (2 of 2)	ENSDARG00000060326,2:36641517-36653086:-1
ZD0041a	1.78	2	36634320	36662198	4	4	8	gadd45bb	ENSDARG00000013576,2:36660582-36662821:1
ZD0041a	1.78	2	47426315	47497162	8	8	16	CU633981.2	ENSDARG00000090361,2:47425941-47432044:1
ZD0041a	1.78	2	47426315	47497162	8	8	16	CU633981.1	ENSDARG00000020994,2:47429190-47435272:1
ZD0041a	1.78	2	47426315	47497162	8	8	16	MUC4	ENSDARG00000090419,2:47440933-47444779:1
ZD0041a	1.78	2	47426315	47497162	8	8	16	CABZ01078499.1	ENSDARG00000087009,2:47441887-47444778:-1
ZD0041a	1.78	2	47426315	47497162	8	8	16	si:dkey-20f20.6	ENSDARG00000094244,2:47466663-47470565:1
ZD0041a	1.78	2	47426315	47497162	8	8	16	acsl3b	ENSDARG00000014674,2:47496912-47540359:-1
ZD0041a	1.78	2	53875291	53876130	7	8	15	CELF5 (2 of 2)	ENSDARG00000090727,2:53876129-53912269:-1
ZD0041a	1.78	3	1784198	1810971	3	2	5	si:ch1073-464p5.4	ENSDARG00000086569,3:1778196-1785812:1
ZD0041a	1.78	3	1784198	1810971	3	2	5	si:ch1073-464p5.5	ENSDARG00000079544,3:1789006-1799338:1
ZD0041a	1.78	3	1784198	1810971	3	2	5	zgc:172253	ENSDARG00000074191,3:1803618-1809683:1
ZD0041a	1.78	3	1811092	1829339	2	3	5	zgc:153921	ENSDARG00000020738,3:1811098-1818450:1
ZD0041a	1.78	3	1811092	1829339	2	3	5	zgc:153921	ENSDARG00000038405,3:1828727-1834862:1
ZD0041a	1.78	3	1936498	2126098	4	3	7	SRRM3	ENSDARG00000090027,3:1936697-1938732:1
ZD0041a	1.78	3	1936498	2126098	4	3	7	TRIOBP (1 of 2)	ENSDARG00000006385,3:1940165-1953609:1
ZD0041a	1.78	3	1936498	2126098	4	3	7	ndufa6	ENSDARG00000038028,3:1955454-1959239:1
ZD0041a	1.78	3	1936498	2126098	4	3	7	C3H22orf32	ENSDARG00000095826,3:1959679-1963271:-1
ZD0041a	1.78	3	1936498	2126098	4	3	7	si:ch73-211l13.8	ENSDARG00000095850,3:1960383-1964481:1
ZD0041a	1.78	3	1936498	2126098	4	3	7	zgc:77415	ENSDARG00000006758,3:1964509-1977480:-1
ZD0041a	1.78	3	1936498	2126098	4	3	7	U12	ENSDARG00000080745,3:1980237-1980389:-1
ZD0041a	1.78	3	1936498	2126098	4	3	7	POLDIP3	ENSDARG00000091032,3:1982111-1988900:1
ZD0041a	1.78	3	1936498	2126098	4	3	7	rrp7a	ENSDARG00000044853,3:1992511-1995404:1
ZD0041a	1.78	3	1936498	2126098	4	3	7	wbp2	ENSDARG00000044852,3:1997096-1999587:1
ZD0041a	1.78	3	1936498	2126098	4	3	7	C7orf55	ENSDARG00000074266,3:2002105-2004436:-1
ZD0041a	1.78	3	1936498	2126098	4	3	7	TCF20	ENSDARG00000078348,3:2023727-2032233:-1
ZD0041a	1.78	3	1936498	2126098	4	3	7	si:zfos-1697h8.1	ENSDARG00000095882,3:2023737-2032202:1
ZD0041a	1.78	3	1936498	2126098	4	3	7	si:zfos-1697h8.2	ENSDARG00000095889,3:2032276-2046624:-1
ZD0041a	1.78	3	1936498	2126098	4	3	7	GRIN2B (1 of 2)	ENSDARG00000079348,3:2070823-2080523:-1
ZD0041a	1.78	3	1936498	2126098	4	3	7	WBP11	ENSDARG00000017046,3:2088112-2097288:-1
ZD0041a	1.78	3	1936498	2126098	4	3	7	GSG1	ENSDARG00000088738,3:2100081-2101127:-1
ZD0041a	1.78	3	1936498	2126098	4	3	7	GPRC5D	ENSDARG00000090051,3:2111841-2114005:1
ZD0041a	1.78	3	1936498	2126098	4	3	7	zgc:65811	ENSDARG00000044990,3:2122499-2124969:1
ZD0041a	1.78	3	2127598	2153621	5	0	5	DDX47 (2 of 2)	ENSDARG00000087053,3:2139248-2139927:1
ZD0041a	1.78	3	2127598	2153621	5	0	5	CABZ01048549.1	ENSDARG00000087365,3:2152796-2172928:1
ZD0041a	1.78	3	5732540	5926246	2	3	5	MYH9 (1 of 2)	ENSDARG00000001014,3:5725973-5826325:-1
ZD0041a	1.78	3	5732540	5926246	2	3	5	txn2	ENSDARG00000034777,3:5863289-5875229:-1
ZD0041a	1.78	3	5732540	5926246	2	3	5	si:ch211-150d5.3	ENSDARG00000093384,3:5895681-5909847:1
ZD0041a	1.78	3	5732540	5926246	2	3	5	VMO1 (2 of 2)	ENSDARG00000043002,3:5917776-5927160:1
ZD0041a	1.78	4	8741011	8759365	7	3	10	parp12b	ENSDARG00000057974,4:8704023-8884755:-1
ZD0041a	1.78	4	8741011	8759365	7	3	10	si:dkey-153k10.9	ENSDARG00000004386,4:8731953-8752655:1
ZD0041a	1.78	4	8741011	8759365	7	3	10	tspan9b	ENSDARG00000045706,4:8759201-8784804:-1
ZD0041a	1.78	5	13561	799681	5	5	10	DCC (2 of 3)	ENSDARG00000087980,5:34081-37299:-1
ZD0041a	1.78	5	13561	799681	5	5	10	DCC (3 of 3)	ENSDARG00000090360,5:41024-98978:-1
ZD0041a	1.78	5	13561	799681	5	5	10	DCC (1 of 3)	ENSDARG00000089672,5:146905-177780:1
ZD0041a	1.78	5	13561	799681	5	5	10	zgc:153924	ENSDARG00000028415,5:191705-193982:-1
ZD0041a	1.78	5	13561	799681	5	5	10	rnf170	ENSDARG00000028476,5:245831-250459:-1
ZD0041a	1.78	5	13561	799681	5	5	10	HOOK3	ENSDARG00000012990,5:273454-282822:1
ZD0041a	1.78	5	13561	799681	5	5	10	C5H2orf89	ENSDARG00000089701,5:297623-347933:-1
ZD0041a	1.78	5	13561	799681	5	5	10	FASTKD5	ENSDARG00000091717,5:427337-429673:-1
ZD0041a	1.78	5	13561	799681	5	5	10	CABZ01087549.1	ENSDARG00000059134,5:445208-454778:-1
ZD0041a	1.78	5	13561	799681	5	5	10	ddrgk1	ENSDARG00000075690,5:483697-488429:-1
ZD0041a	1.78	5	13561	799681	5	5	10	ass1	ENSDARG00000032564,5:500770-542621:1
ZD0041a	1.78	5	13561	799681	5	5	10	MCC	ENSDARG00000087450,5:564206-631294:1
ZD0041a	1.78	5	13561	799681	5	5	10	ppp1cc	ENSDARG00000090779,5:638531-675303:-1
ZD0041a	1.78	5	13561	799681	5	5	10	MYL2 (1 of 2)	ENSDARG00000043349,5:689947-710415:-1
ZD0041a	1.78	5	13561	799681	5	5	10	sb:cb1008	ENSDARG00000086559,5:718774-739591:1
ZD0041a	1.78	5	13561	799681	5	5	10	CABZ01076674.1	ENSDARG00000089046,5:754870-775591:1
ZD0041a	1.78	5	13561	799681	5	5	10	THAP1	ENSDARG00000059020,5:790771-798713:1
ZD0041a	1.78	5	52830849	52856259	2	3	5	C9orf174	ENSDARG00000032372,5:52814444-52836271:-1
ZD0041a	1.78	5	52830849	52856259	2	3	5	card9	ENSDARG00000067672,5:52843283-52852182:-1
ZD0041a	1.78	5	64600521	64616318	3	2	5	bckdk	ENSDARG00000016904,5:64571037-64616629:1
ZD0041a	1.78	5	64616321	64633922	3	3	6	bckdk	ENSDARG00000016904,5:64571037-64616629:1
ZD0041a	1.78	5	64616321	64633922	3	3	6	ORAI2	ENSDARG00000035148,5:64618791-64634066:1
ZD0041a	1.78	5	64634060	64638274	3	2	5	ORAI2	ENSDARG00000035148,5:64618791-64634066:1
ZD0041a	1.78	6	6884235	6932550	3	3	6	tuba8l4	ENSDARG00000006260,6:6889599-6892922:-1
ZD0041a	1.78	6	6884235	6932550	3	3	6	si:ch211-114n24.6	ENSDARG00000036700,6:6906269-6909861:-1
ZD0041a	1.78	6	6884235	6932550	3	3	6	im:7137547	ENSDARG00000096419,6:6912109-6914161:-1
ZD0041a	1.78	6	6884235	6932550	3	3	6	bin1	ENSDARG00000058820,6:6916302-6969410:-1
ZD0041a	1.78	7	94605	567824	4	4	8	CABZ01062994.1	ENSDARG00000076051,7:100958-101715:1
ZD0041a	1.78	7	94605	567824	4	4	8	BX511027.1	ENSDARG00000088691,7:116160-117573:1
ZD0041a	1.78	7	94605	567824	4	4	8	CABZ01074659.1	ENSDARG00000090143,7:446060-447794:-1
ZD0041a	1.78	7	94605	567824	4	4	8	CABZ01104031.1	ENSDARG00000063606,7:473104-494031:-1
ZD0041a	1.78	7	94605	567824	4	4	8	nrxn2b	ENSDARG00000063150,7:540432-635997:1
ZD0041a	1.78	7	567844	574163	7	8	15	nrxn2b	ENSDARG00000063150,7:540432-635997:1
ZD0041a	1.78	7	575208	669402	3	3	6	nrxn2b	ENSDARG00000063150,7:540432-635997:1
ZD0041a	1.78	7	575208	669402	3	3	6	5S_rRNA	ENSDARG00000084364,7:616369-616484:1
ZD0041a	1.78	7	905844	953471	10	10	20	CR926130.2	ENSDARG00000091715,7:898765-933416:1
ZD0041a	1.78	7	905844	953471	10	10	20	MUC22	ENSDARG00000088432,7:942982-961199:1
ZD0041a	1.78	7	953774	956808	31	0	31	MUC22	ENSDARG00000088432,7:942982-961199:1
ZD0041a	1.78	7	2395968	2702913	5	4	9	BX322792.1	ENSDARG00000025871,7:2395377-2397135:1
ZD0041a	1.78	7	2395968	2702913	5	4	9	BX322792.2	ENSDARG00000091695,7:2419939-2423854:-1
ZD0041a	1.78	7	2395968	2702913	5	4	9	BX322792.3	ENSDARG00000093474,7:2450099-2451137:-1
ZD0041a	1.78	7	2395968	2702913	5	4	9	zgc:171424	ENSDARG00000058829,7:2594707-2619882:-1
ZD0041a	1.78	7	2395968	2702913	5	4	9	5S_rRNA	ENSDARG00000090813,7:2628524-2628639:-1
ZD0041a	1.78	7	2395968	2702913	5	4	9	CABZ01007794.1	ENSDARG00000088655,7:2637136-2654723:-1
ZD0041a	1.78	7	2395968	2702913	5	4	9	APOLD1 (3 of 4)	ENSDARG00000068030,7:2701786-2725553:-1
ZD0041a	1.78	7	2703244	2856741	5	0	5	APOLD1 (3 of 4)	ENSDARG00000068030,7:2701786-2725553:-1
ZD0041a	1.78	7	2703244	2856741	5	0	5	APOLD1 (2 of 4)	ENSDARG00000089961,7:2736353-2755650:-1
ZD0041a	1.78	7	2703244	2856741	5	0	5	BX897747.2	ENSDARG00000087424,7:2833612-2835635:-1
ZD0041a	1.78	7	2703244	2856741	5	0	5	BX897747.1	ENSDARG00000053761,7:2844364-2849488:1
ZD0041a	1.78	7	2703244	2856741	5	0	5	zgc:172065	ENSDARG00000078093,7:2852198-2858869:1
ZD0041a	1.78	7	7250558	7281466	3	2	5	zgc:165555	ENSDARG00000088562,7:7255968-7256279:1
ZD0041a	1.78	7	7250558	7281466	3	2	5	zgc:165555	ENSDARG00000090521,7:7261742-7262053:-1
ZD0041a	1.78	7	7250558	7281466	3	2	5	HIST1H2AA (6 of 17)	ENSDARG00000091051,7:7264952-7265338:-1
ZD0041a	1.78	7	7250558	7281466	3	2	5	zgc:112234	ENSDARG00000094610,7:7267124-7267498:-1
ZD0041a	1.78	7	7250558	7281466	3	2	5	zgc:195633	ENSDARG00000087451,7:7268889-7269678:-1
ZD0041a	1.78	7	7250558	7281466	3	2	5	FP325123.1	ENSDARG00000074012,7:7270975-7271457:-1
ZD0041a	1.78	7	7250558	7281466	3	2	5	zgc:165555	ENSDARG00000086076,7:7281403-7281714:-1
ZD0041a	1.78	9	173494	181111	3	3	6	stac3	ENSDARG00000079996,9:164630-176280:-1
ZD0041a	1.78	9	173494	181111	3	3	6	si:ch211-166e11.5	ENSDARG00000079042,9:177909-185291:1
ZD0041a	1.78	9	181181	196608	2	3	5	si:ch211-166e11.5	ENSDARG00000079042,9:177909-185291:1
ZD0041a	1.78	9	181181	196608	2	3	5	kif5aa	ENSDARG00000005470,9:187974-218155:1
ZD0041a	1.78	9	525254	598288	4	4	8	CABZ01067072.1	ENSDARG00000086721,9:520131-534160:1
ZD0041a	1.78	9	525254	598288	4	4	8	CABZ01067071.1	ENSDARG00000088027,9:540602-544753:-1
ZD0041a	1.78	9	525254	598288	4	4	8	si:dkeyp-118h9.7	ENSDARG00000075668,9:549394-567237:1
ZD0041a	1.78	9	525254	598288	4	4	8	dip2a	ENSDARG00000078058,9:570109-680639:-1
ZD0041a	1.78	9	13582513	13590116	3	3	6	CR407547.1	ENSDARG00000089998,9:13529389-13617886:-1
ZD0041a	1.78	9	43814931	43884453	5	0	5	ttnb	ENSDARG00000000563,9:43806035-43946743:-1
ZD0041a	1.78	10	36788	254647	3	2	5	OVOL3	ENSDARG00000079995,10:48282-54537:-1
ZD0041a	1.78	10	36788	254647	3	2	5	smad4	ENSDARG00000023527,10:55005-59267:1
ZD0041a	1.78	10	36788	254647	3	2	5	SIM2	ENSDARG00000088115,10:74947-76787:1
ZD0041a	1.78	10	36788	254647	3	2	5	tiprl	ENSDARG00000032353,10:95633-102228:1
ZD0041a	1.78	10	36788	254647	3	2	5	minal	ENSDARG00000036359,10:102538-107648:1
ZD0041a	1.78	10	36788	254647	3	2	5	erg	ENSDARG00000077304,10:117107-122303:1
ZD0041a	1.78	10	36788	254647	3	2	5	KCNJ15	ENSDARG00000058988,10:124453-126379:-1
ZD0041a	1.78	10	36788	254647	3	2	5	ets2	ENSDARG00000018308,10:143058-261920:1
ZD0041a	1.78	10	36788	254647	3	2	5	KCNJ6	ENSDARG00000058985,10:146701-158515:1
ZD0041a	1.78	10	36788	254647	3	2	5	ripply3	ENSDARG00000036974,10:162944-166288:1
ZD0041a	1.78	10	36788	254647	3	2	5	pigp	ENSDARG00000038805,10:168561-173059:-1
ZD0041a	1.78	10	36788	254647	3	2	5	TTC3	ENSDARG00000086075,10:174836-201891:1
ZD0041a	1.78	10	36788	254647	3	2	5	DSCR3	ENSDARG00000075650,10:202083-206924:-1
ZD0041a	1.78	10	36788	254647	3	2	5	dyrk1aa	ENSDARG00000063570,10:207421-221073:1
ZD0041a	1.78	10	36788	254647	3	2	5	hlcs	ENSDARG00000039934,10:224964-230364:1
ZD0041a	1.78	10	9058644	9059958	3	2	5	fstb	ENSDARG00000057992,10:9058688-9067308:1
ZD0041a	1.78	12	3882635	3990988	3	2	5	lsm12	ENSDARG00000045940,12:3804710-3893083:-1
ZD0041a	1.78	12	3882635	3990988	3	2	5	G6PC3	ENSDARG00000020371,12:3895083-3904611:1
ZD0041a	1.78	12	3882635	3990988	3	2	5	TANC2 (2 of 2)	ENSDARG00000079004,12:3908438-3972617:-1
ZD0041a	1.78	12	3882635	3990988	3	2	5	CABZ01063173.1	ENSDARG00000086308,12:3989449-3990759:1
ZD0041a	1.78	13	8193625	8194291	4	4	8	si:ch73-105b23.1	ENSDARG00000087558,13:8190649-8194849:-1
ZD0041a	1.78	13	49728889	49855429	2	3	5	sb:cb54	ENSDARG00000016945,13:49836968-49864813:1
ZD0041a	1.78	13	49728889	49855429	2	3	5	5S_rRNA	ENSDARG00000084657,13:49850360-49850474:1
ZD0041a	1.78	15	4467	30422	6	0	6	APOA1 (2 of 2)	ENSDARG00000086583,15:3557-5136:1
ZD0041a	1.78	15	4467	30422	6	0	6	CABZ01088935.1	ENSDARG00000087810,15:9432-11025:1
ZD0041a	1.78	15	4467	30422	6	0	6	BACE1	ENSDARG00000007177,15:14248-19010:1
ZD0041a	1.78	15	4467	30422	6	0	6	AXL (1 of 2)	ENSDARG00000088884,15:20172-27007:-1
ZD0041a	1.78	15	4467	30422	6	0	6	AXL (2 of 2)	ENSDARG00000063691,15:27341-34669:-1
ZD0041a	1.78	17	7661979	7701519	2	3	5	C17H6orf97	ENSDARG00000016161,17:7661966-7681995:1
ZD0041a	1.78	17	7661979	7701519	2	3	5	syne1b	ENSDARG00000063068,17:7684964-8013428:-1
ZD0041a	1.78	17	49162626	49167221	3	3	6	SCAF8	ENSDARG00000074786,17:49121482-49175646:1
ZD0041a	1.78	17	53930514	53976995	6	5	11	DDX24	ENSDARG00000075953,17:53923086-53930577:-1
ZD0041a	1.78	17	53930514	53976995	6	5	11	fabp10b	ENSDARG00000091101,17:53937834-53939013:1
ZD0041a	1.78	17	53930514	53976995	6	5	11	SRSF12	ENSDARG00000086411,17:53940092-53946421:1
ZD0041a	1.78	17	53930514	53976995	6	5	11	cx52.9	ENSDARG00000086453,17:53947383-53949561:1
ZD0041a	1.78	17	53930514	53976995	6	5	11	MYCBP	ENSDARG00000091001,17:53950901-53952316:-1
ZD0041a	1.78	18	37937831	38847254	3	2	5	acadl	ENSDARG00000088357,18:37924775-37943136:1
ZD0041a	1.78	18	37937831	38847254	3	2	5	tnfaip8l3	ENSDARG00000088709,18:37959757-38020890:-1
ZD0041a	1.78	18	37937831	38847254	3	2	5	5S_rRNA	ENSDARG00000085955,18:38053064-38053194:-1
ZD0041a	1.78	18	37937831	38847254	3	2	5	cyp19a1a	ENSDARG00000041348,18:38057824-38073637:-1
ZD0041a	1.78	18	37937831	38847254	3	2	5	colm	ENSDARG00000061576,18:38086949-38099659:1
ZD0041a	1.78	18	37937831	38847254	3	2	5	si:ch211-165a16.2	ENSDARG00000091293,18:38106544-38139616:-1
ZD0041a	1.78	18	37937831	38847254	3	2	5	si:ch211-282k23.2	ENSDARG00000093591,18:38234578-38235624:1
ZD0041a	1.78	18	37937831	38847254	3	2	5	5S_rRNA	ENSDARG00000090322,18:38320863-38320979:1
ZD0041a	1.78	18	37937831	38847254	3	2	5	sema6dl	ENSDARG00000011533,18:38652499-38684953:1
ZD0041a	1.78	18	37937831	38847254	3	2	5	ugt5c1	ENSDARG00000061444,18:38755795-38758962:1
ZD0041a	1.78	18	37937831	38847254	3	2	5	ugt5c2	ENSDARG00000006372,18:38759536-38766620:1
ZD0041a	1.78	18	37937831	38847254	3	2	5	5S_rRNA	ENSDARG00000085258,18:38763881-38763995:1
ZD0041a	1.78	18	37937831	38847254	3	2	5	ugt5c3	ENSDARG00000061439,18:38768917-38774956:1
ZD0041a	1.78	18	37937831	38847254	3	2	5	zgc:101040	ENSDARG00000005176,18:38776775-38781242:-1
ZD0041a	1.78	18	37937831	38847254	3	2	5	chrna5	ENSDARG00000003420,18:38783548-38806097:-1
ZD0041a	1.78	18	37937831	38847254	3	2	5	VWA7	ENSDARG00000061462,18:38822499-38847561:1
ZD0041a	1.78	18	43066228	43095116	3	2	5	ehd2	ENSDARG00000040362,18:43066459-43079899:1
ZD0041a	1.78	18	43066228	43095116	3	2	5	napa	ENSDARG00000020405,18:43090645-43113470:1
ZD0041a	1.78	18	44626970	44789063	3	3	6	PRX	ENSDARG00000017246,18:44618621-44650229:-1
ZD0041a	1.78	18	44626970	44789063	3	3	6	PLD3	ENSDARG00000068199,18:44669161-44689031:-1
ZD0041a	1.78	18	44626970	44789063	3	3	6	foxa3	ENSDARG00000012788,18:44759027-44762722:-1
ZD0041a	1.78	18	44626970	44789063	3	3	6	irf2bp1	ENSDARG00000005468,18:44769997-44777969:-1
ZD0041a	1.78	18	44626970	44789063	3	3	6	slc19a3	ENSDARG00000061103,18:44778838-44788990:-1
ZD0041a	1.78	18	49580052	49595799	3	3	6	chrna3	ENSDARG00000054497,18:49572937-49581523:1
ZD0041a	1.78	18	49597967	49876333	5	0	5	P2RY1	ENSDARG00000076845,18:49622497-49623588:1
ZD0041a	1.78	18	49597967	49876333	5	0	5	rap2b	ENSDARG00000040296,18:49642250-49642814:1
ZD0041a	1.78	18	49597967	49876333	5	0	5	DDB1 (1 of 2)	ENSDARG00000074431,18:49685744-49689783:1
ZD0041a	1.78	18	49597967	49876333	5	0	5	TSPAN4	ENSDARG00000089354,18:49693083-49715240:-1
ZD0041a	1.78	18	49597967	49876333	5	0	5	taldo1	ENSDARG00000012256,18:49717090-49724591:1
ZD0041a	1.78	18	49597967	49876333	5	0	5	SHANK2 (2 of 2)	ENSDARG00000061019,18:49736122-49764462:-1
ZD0041a	1.78	18	49597967	49876333	5	0	5	CABZ01113369.1	ENSDARG00000038188,18:49775406-49783192:1
ZD0041a	1.78	18	49597967	49876333	5	0	5	relnl	ENSDARG00000077935,18:49785896-49787961:1
ZD0041a	1.78	18	49597967	49876333	5	0	5	CABZ01113374.2	ENSDARG00000076852,18:49793479-49796543:1
ZD0041a	1.78	18	49597967	49876333	5	0	5	PDPR	ENSDARG00000023113,18:49800583-49806744:1
ZD0041a	1.78	18	49597967	49876333	5	0	5	DDB1 (2 of 2)	ENSDARG00000089106,18:49807344-49811995:1
ZD0041a	1.78	18	49597967	49876333	5	0	5	CABZ01102516.1	ENSDARG00000074198,18:49815453-49816141:1
ZD0041a	1.78	18	49597967	49876333	5	0	5	CABZ01102518.1	ENSDARG00000086526,18:49821949-49823469:1
ZD0041a	1.78	18	49597967	49876333	5	0	5	ST7	ENSDARG00000039960,18:49842743-49847478:1
ZD0041a	1.78	18	49597967	49876333	5	0	5	cttn	ENSDARG00000011777,18:49869166-49876923:1
ZD0041a	1.78	19	437278	679031	3	2	5	DUS3L	ENSDARG00000067947,19:430212-441956:-1
ZD0041a	1.78	19	437278	679031	3	2	5	MTERF	ENSDARG00000086107,19:442500-446358:-1
ZD0041a	1.78	19	437278	679031	3	2	5	CABZ01010098.1	ENSDARG00000086145,19:477578-485015:1
ZD0041a	1.78	19	437278	679031	3	2	5	AKAP9	ENSDARG00000077668,19:492739-529272:1
ZD0041a	1.78	19	437278	679031	3	2	5	akap9	ENSDARG00000079610,19:530667-565004:1
ZD0041a	1.78	19	437278	679031	3	2	5	FUT9 (2 of 16)	ENSDARG00000042643,19:570194-571369:-1
ZD0041a	1.78	19	437278	679031	3	2	5	cyp51	ENSDARG00000042641,19:577362-595879:-1
ZD0041a	1.78	19	437278	679031	3	2	5	NUPL2	ENSDARG00000029043,19:597964-605856:1
ZD0041a	1.78	19	437278	679031	3	2	5	tert	ENSDARG00000042637,19:606603-621582:1
ZD0041a	1.78	19	437278	679031	3	2	5	slc6a18	ENSDARG00000068387,19:624773-636133:-1
ZD0041a	1.78	19	437278	679031	3	2	5	slc6a19a	ENSDARG00000018621,19:642500-656417:-1
ZD0041a	1.78	19	437278	679031	3	2	5	SLC6A19 (2 of 3)	ENSDARG00000091560,19:662020-682602:-1
ZD0041a	1.78	19	5788232	5993227	4	2	6	stx1b	ENSDARG00000000503,19:5782509-5878902:-1
ZD0041a	1.78	19	5788232	5993227	4	2	6	PRF1 (5 of 8)	ENSDARG00000001572,19:5883706-5889358:-1
ZD0041a	1.78	19	5788232	5993227	4	2	6	si:dkeyp-113d7.10	ENSDARG00000092359,19:5916138-5930227:1
ZD0041a	1.78	19	5788232	5993227	4	2	6	si:dkeyp-113d7.1	ENSDARG00000059109,19:5940190-5944533:1
ZD0041a	1.78	19	5788232	5993227	4	2	6	krt1-19d	ENSDARG00000023082,19:5948856-5957013:-1
ZD0041a	1.78	19	5788232	5993227	4	2	6	KRT23 (13 of 15)	ENSDARG00000090268,19:5963567-5970135:-1
ZD0041a	1.78	19	5788232	5993227	4	2	6	KRT23 (6 of 15)	ENSDARG00000036834,19:5974115-5976185:-1
ZD0041a	1.78	19	5788232	5993227	4	2	6	cyt1l	ENSDARG00000036832,19:5980624-5982658:-1
ZD0041a	1.78	19	5788232	5993227	4	2	6	cyt1	ENSDARG00000092947,19:5986623-5988852:-1
ZD0041a	1.78	19	5788232	5993227	4	2	6	KRT23 (5 of 15)	ENSDARG00000036830,19:5986769-6004990:-1
ZD0041a	1.78	19	5788232	5993227	4	2	6	KRT23 (7 of 15)	ENSDARG00000094041,19:5991533-5996775:-1
ZD0041a	1.78	19	6966696	6974673	3	2	5	atp1a3a	ENSDARG00000018259,19:6950528-7007888:-1
ZD0041a	1.78	19	8049173	8057990	7	6	13	sf3b4	ENSDARG00000018574,19:8046904-8053390:1
ZD0041a	1.78	19	8049173	8057990	7	6	13	gabpb2a	ENSDARG00000007943,19:8055248-8063048:-1
ZD0041a	1.78	19	12810333	13046614	3	2	5	ywhai	ENSDARG00000032575,19:12786554-12815748:-1
ZD0041a	1.78	19	12810333	13046614	3	2	5	ZNF706	ENSDARG00000056307,19:12828284-12834922:-1
ZD0041a	1.78	19	12810333	13046614	3	2	5	grhl2b	ENSDARG00000061974,19:12857101-12914107:1
ZD0041a	1.78	19	12810333	13046614	3	2	5	ncaldb	ENSDARG00000011334,19:12917572-12946640:-1
ZD0041a	1.78	19	12810333	13046614	3	2	5	psmg2	ENSDARG00000035987,19:12972195-12982247:1
ZD0041a	1.78	19	12810333	13046614	3	2	5	ptpn2b	ENSDARG00000035986,19:12984913-13014945:-1
ZD0041a	1.78	19	12810333	13046614	3	2	5	ftr56	ENSDARG00000030954,19:13020670-13026716:-1
ZD0041a	1.78	19	12810333	13046614	3	2	5	seh1l	ENSDARG00000004280,19:13028709-13054114:1
ZD0041a	1.78	19	30375946	30577477	3	2	5	C19H6orf52	ENSDARG00000036015,19:30374779-30384383:-1
ZD0041a	1.78	19	30375946	30577477	3	2	5	SH3BGRL3	ENSDARG00000036016,19:30390929-30401410:-1
ZD0041a	1.78	19	30375946	30577477	3	2	5	paqr7a	ENSDARG00000036017,19:30412575-30413648:-1
ZD0041a	1.78	19	30375946	30577477	3	2	5	BX530067.1	ENSDARG00000070588,19:30427164-30431682:1
ZD0041a	1.78	19	30375946	30577477	3	2	5	tmem222	ENSDARG00000074503,19:30445321-30487071:1
ZD0041a	1.78	19	30375946	30577477	3	2	5	tpbgl	ENSDARG00000040216,19:30510528-30513166:1
ZD0041a	1.78	19	30375946	30577477	3	2	5	zgc:175136	ENSDARG00000079916,19:30560527-30564146:1
ZD0041a	1.78	19	30375946	30577477	3	2	5	C19H1orf172 (2 of 2)	ENSDARG00000088588,19:30565295-30577688:1
ZD0041a	1.78	19	30577494	30606972	8	0	8	C19H1orf172 (2 of 2)	ENSDARG00000088588,19:30565295-30577688:1
ZD0041a	1.78	19	30577494	30606972	8	0	8	nr0b2b	ENSDARG00000004355,19:30604663-30606958:-1
ZD0041a	1.78	20	5134990	5160685	3	2	5	ccnk	ENSDARG00000034146,20:5115838-5136143:1
ZD0041a	1.78	20	5134990	5160685	3	2	5	cyp46a1	ENSDARG00000012137,20:5148288-5162657:1
ZD0041a	1.78	20	54839226	54972450	5	3	8	PPP1R35	ENSDARG00000068916,20:54835862-54846455:-1
ZD0041a	1.78	20	54839226	54972450	5	3	8	TSC22D4	ENSDARG00000068912,20:54848858-54888082:-1
ZD0041a	1.78	20	54839226	54972450	5	3	8	CABZ01118775.1	ENSDARG00000088869,20:54881655-54882677:1
ZD0041a	1.78	20	54839226	54972450	5	3	8	BAHD1 (2 of 2)	ENSDARG00000090712,20:54891983-54906656:-1
ZD0041a	1.78	20	54839226	54972450	5	3	8	ora6	ENSDARG00000076078,20:54917858-54918463:-1
ZD0041a	1.78	20	54839226	54972450	5	3	8	CABZ01087946.1	ENSDARG00000086287,20:54937162-54950696:1
ZD0041a	1.78	20	54972536	55201567	4	3	7	pak7	ENSDARG00000030154,20:55029192-55035659:1
ZD0041a	1.78	20	54972536	55201567	4	3	7	PAK7 (2 of 2)	ENSDARG00000079437,20:55054241-55067317:1
ZD0041a	1.78	20	54972536	55201567	4	3	7	PLCB1 (2 of 2)	ENSDARG00000068594,20:55131760-55147092:-1
ZD0041a	1.78	20	54972536	55201567	4	3	7	si:dkey-15f23.1	ENSDARG00000096258,20:55154136-55204608:-1
ZD0041a	1.78	21	1391958	1800179	4	1	5	ERMP1 (2 of 2)	ENSDARG00000063373,21:1380619-1392895:1
ZD0041a	1.78	21	1391958	1800179	4	1	5	KIAA1432 (1 of 2)	ENSDARG00000089152,21:1397891-1400362:-1
ZD0041a	1.78	21	1391958	1800179	4	1	5	tcf4	ENSDARG00000087652,21:1602919-1689003:1
ZD0041a	1.78	21	1391958	1800179	4	1	5	CABZ01109624.1	ENSDARG00000075546,21:1794705-1800202:-1
ZD0041a	1.78	22	1190262	1250700	4	2	6	lmnb2	ENSDARG00000009933,22:1189220-1220491:-1
ZD0041a	1.78	22	1190262	1250700	4	2	6	rpl36	ENSDARG00000013012,22:1222010-1227590:1
ZD0041a	1.78	22	1190262	1250700	4	2	6	lonp1	ENSDARG00000071674,22:1228581-1251099:-1
ZD0041a	1.78	22	21994346	21998161	3	4	7	si:dkey-42p8.3	ENSDARG00000008767,22:21994430-22077298:-1
ZD0041a	1.78	22	24326402	24383490	4	4	8	aspm	ENSDARG00000071442,22:24316701-24352382:-1
ZD0041a	1.78	22	24326402	24383490	4	4	8	crb1	ENSDARG00000062245,22:24354001-24408939:1
ZD0041a	1.78	22	25203927	25376451	3	3	6	vtg1	ENSDARG00000092233,22:25203435-25210659:-1
ZD0041a	1.78	22	25203927	25376451	3	3	6	vtg4	ENSDARG00000078429,22:25203748-25330501:-1
ZD0041a	1.78	22	25203927	25376451	3	3	6	vtg5	ENSDARG00000092126,22:25223571-25230256:-1
ZD0041a	1.78	22	25203927	25376451	3	3	6	si:rp71-23d18.4	ENSDARG00000092779,22:25243214-25244928:1
ZD0041a	1.78	22	25203927	25376451	3	3	6	si:rp71-23d18.2	ENSDARG00000093425,22:25270928-25276757:-1
ZD0041a	1.78	22	25203927	25376451	3	3	6	si:rp71-23d18.1	ENSDARG00000016825,22:25283866-25290536:-1
ZD0041a	1.78	22	25203927	25376451	3	3	6	vtg7	ENSDARG00000092419,22:25323697-25330520:-1
ZD0041a	1.78	22	25203927	25376451	3	3	6	vtg2	ENSDARG00000055809,22:25342160-25353294:-1
ZD0041a	1.78	22	25203927	25376451	3	3	6	si:dkey-4c23.3	ENSDARG00000092028,22:25361333-25372591:-1
ZD0041a	1.78	22	25203927	25376451	3	3	6	si:dkey-4c23.5	ENSDARG00000071279,22:25373863-25419171:-1
ZD0041a	1.78	22	41988321	42260506	2	3	5	SIRT7	ENSDARG00000060645,22:41980322-41992233:1
ZD0041a	1.78	22	41988321	42260506	2	3	5	rbbp9	ENSDARG00000040713,22:41991701-41996616:-1
ZD0041a	1.78	22	41988321	42260506	2	3	5	arhgef3	ENSDARG00000013834,22:41997100-42038480:1
ZD0041a	1.78	22	41988321	42260506	2	3	5	5S_rRNA	ENSDARG00000087045,22:42027860-42027974:1
ZD0041a	1.78	22	41988321	42260506	2	3	5	FAM208A (2 of 2)	ENSDARG00000089893,22:42053115-42085285:1
ZD0041a	1.78	22	41988321	42260506	2	3	5	5S_rRNA	ENSDARG00000087090,22:42088143-42088257:1
ZD0041a	1.78	22	41988321	42260506	2	3	5	CCDC66 (1 of 2)	ENSDARG00000017771,22:42091063-42097948:-1
ZD0041a	1.78	22	41988321	42260506	2	3	5	IP6K1	ENSDARG00000073744,22:42114009-42125262:1
ZD0041a	1.78	22	41988321	42260506	2	3	5	gmppb	ENSDARG00000017658,22:42130804-42142161:1
ZD0041a	1.78	22	41988321	42260506	2	3	5	LMCD1	ENSDARG00000002002,22:42142822-42153935:1
ZD0041a	1.78	22	41988321	42260506	2	3	5	INSC (2 of 2)	ENSDARG00000090459,22:42208356-42209062:1
ZD0041a	1.78	22	41988321	42260506	2	3	5	zgc:113516	ENSDARG00000008035,22:42215462-42219525:-1
ZD0041a	1.78	22	41988321	42260506	2	3	5	CCDC66 (2 of 2)	ENSDARG00000087502,22:42259537-42260746:1
ZD0041a	1.78	23	36690427	36707499	3	3	6	spryd3	ENSDARG00000075799,23:36543111-36786781:-1
ZD0041a	1.78	23	36690427	36707499	3	3	6	pip5k2	ENSDARG00000031020,23:36662593-36691218:1
ZD0041a	1.78	23	36690427	36707499	3	3	6	gpr182	ENSDARG00000036616,23:36699416-36701702:1
ZD0041a	1.78	23	43856123	43877071	3	2	5	otud4	ENSDARG00000077810,23:43838175-43860436:1
ZD0041a	1.78	23	43856123	43877071	3	2	5	abce1	ENSDARG00000007216,23:43864137-43886382:-1
ZD0041a	1.78	23	43912661	43925156	3	4	7	si:ch73-285p12.4	ENSDARG00000054548,23:43918961-43925887:1
ZD0041a	1.78	23	43950138	44031951	2	3	5	rnf150b	ENSDARG00000009524,23:43938464-43955462:1
ZD0041a	1.78	23	43950138	44031951	2	3	5	GPRIN3 (2 of 2)	ENSDARG00000088882,23:43963002-43970721:1
ZD0041a	1.78	23	43950138	44031951	2	3	5	PPM1K (2 of 2)	ENSDARG00000076011,23:43977799-43999071:1
ZD0041a	1.78	23	43950138	44031951	2	3	5	si:ch211-149b19.4	ENSDARG00000095911,23:44002691-44012105:1
ZD0041a	1.78	23	43950138	44031951	2	3	5	CNGA1 (1 of 2)	ENSDARG00000012125,23:44017505-44034669:1
ZD0041a	1.78	23	44031966	44164064	3	3	6	CNGA1 (1 of 2)	ENSDARG00000012125,23:44017505-44034669:1
ZD0041a	1.78	23	44031966	44164064	3	3	6	NFXL1	ENSDARG00000070127,23:44039247-44098560:1
ZD0041a	1.78	23	44031966	44164064	3	3	6	si:ch1073-468o21.1	ENSDARG00000095873,23:44107515-44108214:1
ZD0041a	1.78	23	44031966	44164064	3	3	6	CORIN (2 of 2)	ENSDARG00000063640,23:44108142-44151668:1
ZD0041a	1.78	23	44031966	44164064	3	3	6	G3BP2 (3 of 3)	ENSDARG00000074572,23:44159564-44180552:-1
ZD0041a	1.78	24	26342520	26356273	12	11	23	CABZ01065246.2	ENSDARG00000089734,24:26324690-26357197:1
ZD0041a	1.78	24	26342520	26356273	12	11	23	CABZ01065246.1	ENSDARG00000088253,24:26352484-26356842:-1
ZD0041a	1.78	25	8496825	8596217	2	3	5	5S_rRNA	ENSDARG00000082665,25:8532765-8532882:-1
ZD0041a	1.78	25	8496825	8596217	2	3	5	CR854881.3	ENSDARG00000078994,25:8548800-8559811:1
ZD0041a	1.78	25	8496825	8596217	2	3	5	CR854881.2	ENSDARG00000070331,25:8564866-8607907:1
ZD0041a	1.78	25	8496825	8596217	2	3	5	CR854881.4	ENSDARG00000089990,25:8583497-8592403:-1
ZD0041a	1.78	25	8596258	8641552	6	5	11	CR854881.2	ENSDARG00000070331,25:8564866-8607907:1
ZD0041a	1.78	25	8596258	8641552	6	5	11	CR854881.1	ENSDARG00000058556,25:8618069-8653224:1
ZD0041a	1.78	25	36105715	36215273	6	0	6	zgc:112234	ENSDARG00000091728,25:36105241-36106017:-1
ZD0041a	1.78	25	36105715	36215273	6	0	6	zgc:165555	ENSDARG00000090149,25:36106577-36106888:-1
ZD0041a	1.78	25	36105715	36215273	6	0	6	HIST1H2AA (3 of 17)	ENSDARG00000051770,25:36108228-36108614:-1
ZD0041a	1.78	25	36105715	36215273	6	0	6	zgc:171759	ENSDARG00000034203,25:36109721-36110168:1
ZD0041a	1.78	25	36105715	36215273	6	0	6	CU302436.3	ENSDARG00000075508,25:36111159-36111779:1
ZD0041a	1.78	25	36105715	36215273	6	0	6	zgc:158629	ENSDARG00000094154,25:36112430-36112929:1
ZD0041a	1.78	25	36105715	36215273	6	0	6	CU302436.6	ENSDARG00000089719,25:36115022-36115619:1
ZD0041a	1.78	25	36105715	36215273	6	0	6	wu:fe37d09	ENSDARG00000087543,25:36117395-36117706:1
ZD0041a	1.78	25	36105715	36215273	6	0	6	zgc:112234	ENSDARG00000087854,25:36118862-36119306:1
ZD0041a	1.78	25	36105715	36215273	6	0	6	CU302436.5	ENSDARG00000088889,25:36121818-36122432:1
ZD0041a	1.78	25	36105715	36215273	6	0	6	zgc:113983	ENSDARG00000068941,25:36123127-36124427:1
ZD0041a	1.78	25	36105715	36215273	6	0	6	HIST1H2AA (5 of 17)	ENSDARG00000051775,25:36125416-36125802:1
ZD0041a	1.78	25	36105715	36215273	6	0	6	zgc:171759	ENSDARG00000092743,25:36128092-36128539:1
ZD0041a	1.78	25	36105715	36215273	6	0	6	kif15	ENSDARG00000012073,25:36128940-36155903:-1
ZD0041a	1.78	25	36105715	36215273	6	0	6	PGBD4 (7 of 7)	ENSDARG00000092846,25:36157936-36162447:-1
ZD0041a	1.78	25	36105715	36215273	6	0	6	CU302436.7	ENSDARG00000091905,25:36164360-36164857:-1
ZD0041a	1.78	25	36105715	36215273	6	0	6	zgc:171759	ENSDARG00000051778,25:36167071-36167557:-1
ZD0041a	1.78	25	36105715	36215273	6	0	6	zgc:165555	ENSDARG00000089737,25:36168254-36168565:-1
ZD0041a	1.78	25	36105715	36215273	6	0	6	HIST1H2AA (2 of 17)	ENSDARG00000068928,25:36171083-36171469:-1
ZD0041a	1.78	25	36105715	36215273	6	0	6	zgc:171759	ENSDARG00000051726,25:36172866-36173240:-1
ZD0041a	1.78	25	36105715	36215273	6	0	6	zgc:165555	ENSDARG00000087670,25:36174676-36174987:-1
ZD0041a	1.78	25	36105715	36215273	6	0	6	CABZ01086354.2	ENSDARG00000092395,25:36182655-36183146:-1
ZD0041a	1.78	25	36105715	36215273	6	0	6	CABZ01086354.1	ENSDARG00000076129,25:36184799-36185776:-1
ZD0041a	1.78	25	36105715	36215273	6	0	6	zgc:165555	ENSDARG00000090941,25:36187015-36187326:-1
ZD0041a	1.78	25	36105715	36215273	6	0	6	HIST1H2AA (4 of 17)	ENSDARG00000086304,25:36188533-36188919:-1
ZD0041a	1.78	25	36105715	36215273	6	0	6	CR762436.5	ENSDARG00000093195,25:36193392-36193839:1
ZD0041a	1.78	25	36105715	36215273	6	0	6	HIST1H2AA (7 of 17)	ENSDARG00000070265,25:36194694-36195092:1
ZD0041a	1.78	25	36105715	36215273	6	0	6	zgc:173585	ENSDARG00000089039,25:36196984-36197569:-1
ZD0041a	1.78	25	36105715	36215273	6	0	6	HIST1H4I	ENSDARG00000076930,25:36198382-36198693:-1
ZD0041a	1.78	25	36105715	36215273	6	0	6	CR762436.4	ENSDARG00000075379,25:36201662-36202048:-1
ZD0041a	1.78	25	36105715	36215273	6	0	6	CR762436.1	ENSDARG00000032637,25:36202830-36203429:-1
ZD0041a	1.78	25	36105715	36215273	6	0	6	zgc:165555	ENSDARG00000090591,25:36204351-36204662:-1
ZD0041a	1.78	25	36105715	36215273	6	0	6	HIST1H2AA (1 of 17)	ENSDARG00000090182,25:36205536-36205922:-1
ZD0041a	1.78	25	36105715	36215273	6	0	6	CR762436.2	ENSDARG00000070254,25:36206081-36207222:-1
ZD0041a	1.78	25	36105715	36215273	6	0	6	HIST1H4B (2 of 2)	ENSDARG00000091446,25:36208689-36209000:-1
ZD0041a	1.78	25	36105715	36215273	6	0	6	hist2h3ca1	ENSDARG00000077587,25:36211445-36212266:-1
ZD0041a	1.78	25	36105715	36215273	6	0	6	HIST1H2AA (8 of 17)	ENSDARG00000074937,25:36213143-36213529:-1
ZD0041a	1.78	25	36105715	36215273	6	0	6	ANO9 (1 of 2)	ENSDARG00000076320,25:36214648-36243471:-1
ZD0041a	1.78	25	37346808	37348405	5	4	9	zgc:165555	ENSDARG00000089823,25:37346885-37347196:-1
ZD0041a	1.78	25	37346808	37348405	5	4	9	HIST1H2AA (10 of 17)	ENSDARG00000051732,25:37347968-37348354:1
ZD0041a	1.78	25	37349255	37379985	4	3	7	hist2h3ca1	ENSDARG00000095340,25:37349094-37349504:1
ZD0041a	1.78	25	37349255	37379985	4	3	7	zgc:165555	ENSDARG00000091011,25:37351762-37352073:1
ZD0041a	1.78	25	37349255	37379985	4	3	7	HIST1H2AA (15 of 17)	ENSDARG00000086591,25:37359018-37359410:1
ZD0041a	1.78	25	37349255	37379985	4	3	7	zgc:165555	ENSDARG00000087472,25:37362428-37362739:1
ZD0041a	1.78	25	37349255	37379985	4	3	7	zgc:110216	ENSDARG00000077456,25:37363669-37364539:1
ZD0041a	1.78	25	37349255	37379985	4	3	7	HIST1H2AA (11 of 17)	ENSDARG00000051736,25:37365199-37365585:1
ZD0041a	1.78	25	37349255	37379985	4	3	7	zgc:173552	ENSDARG00000051737,25:37366258-37366668:1
ZD0041a	1.78	25	37349255	37379985	4	3	7	HIST1H4F	ENSDARG00000089044,25:37369417-37369728:1
ZD0041a	1.78	25	37349255	37379985	4	3	7	zgc:171759	ENSDARG00000094744,25:37370628-37371075:1
ZD0041a	1.78	25	37349255	37379985	4	3	7	HIST1H2AA (14 of 17)	ENSDARG00000051734,25:37373555-37373941:1
ZD0041a	1.78	25	37349255	37379985	4	3	7	HIST1H4D	ENSDARG00000089684,25:37374924-37375235:1
ZD0041a	1.78	25	37349255	37379985	4	3	7	CR354435.4	ENSDARG00000051735,25:37376502-37377026:1
ZD0041a	1.78	25	37349255	37379985	4	3	7	CR354435.5	ENSDARG00000070286,25:37377991-37378377:1
ZD0041a	1.78	25	37349255	37379985	4	3	7	zgc:173552	ENSDARG00000070282,25:37379510-37379920:1
ZD0041a	1.78	25	38435629	38494486	11	0	11	pdhx	ENSDARG00000051756,25:38435571-38442460:-1
ZD0041a	1.78	25	38435629	38494486	11	0	11	chmp1a	ENSDARG00000009802,25:38442782-38453017:1
ZD0041a	1.78	25	38435629	38494486	11	0	11	slc10a3	ENSDARG00000095660,25:38450578-38453017:1
ZD0041a	1.78	25	38435629	38494486	11	0	11	FANCA	ENSDARG00000070216,25:38456125-38470483:1
ZD0041a	1.78	25	38435629	38494486	11	0	11	CABZ01113057.1	ENSDARG00000091369,25:38472000-38472916:-1
ZD0041a	1.78	25	38435629	38494486	11	0	11	CABZ01113061.1	ENSDARG00000016579,25:38474693-38488098:-1
ZD0041a	1.78	25	38435629	38494486	11	0	11	ZFC3H1	ENSDARG00000014615,25:38491810-38495066:-1
ZD0042a	2.09	6	19837068	20082596	6	0	6	CU929157.1	ENSDARG00000088026,6:19842695-19879447:1
ZD0042a	2.09	6	19837068	20082596	6	0	6	zgc:158654	ENSDARG00000012338,6:19881124-19918282:1
ZD0042a	2.09	6	19837068	20082596	6	0	6	glulb	ENSDARG00000017339,6:19951106-19955767:1
ZD0042a	2.09	6	19837068	20082596	6	0	6	ZNF648	ENSDARG00000087900,6:20030766-20033130:1
ZD0042a	2.09	6	19837068	20082596	6	0	6	im:7147241	ENSDARG00000052046,6:20034682-20074894:-1
ZD0042a	2.09	6	19837068	20082596	6	0	6	gadd45ab	ENSDARG00000069991,6:20074688-20082606:1
ZD0042a	2.09	6	47336429	47471216	5	0	5	dre-mir-29b-1	ENSDARG00000080152,6:47408916-47408998:1
ZD0042a	2.09	6	47336429	47471216	5	0	5	CD46 (1 of 3)	ENSDARG00000086724,6:47424408-47446839:-1
ZD0042a	2.09	6	47336429	47471216	5	0	5	MAGI3 (2 of 2)	ENSDARG00000025974,6:47470470-47737578:-1
ZD0042a	2.09	6	47481063	48142949	9	0	9	MAGI3 (2 of 2)	ENSDARG00000025974,6:47470470-47737578:-1
ZD0042a	2.09	6	47481063	48142949	9	0	9	lrig2	ENSDARG00000078561,6:47750344-47781133:-1
ZD0042a	2.09	6	47481063	48142949	9	0	9	PADI2	ENSDARG00000044167,6:47784349-47806450:1
ZD0042a	2.09	6	47481063	48142949	9	0	9	CU694362.1	ENSDARG00000053272,6:47813097-47840021:-1
ZD0042a	2.09	6	47481063	48142949	9	0	9	si:dkey-92f12.3	ENSDARG00000094064,6:47919894-47992179:-1
ZD0042a	2.09	6	47481063	48142949	9	0	9	SUN2	ENSDARG00000086490,6:47982348-47999334:1
ZD0042a	2.09	6	47481063	48142949	9	0	9	slc2a1b	ENSDARG00000007412,6:48009284-48034931:-1
ZD0042a	2.09	6	47481063	48142949	9	0	9	phc2b	ENSDARG00000013224,6:48095543-48139859:1
ZD0042a	2.09	6	48147232	49049481	9	8	17	CTTNBP2NL (2 of 2)	ENSDARG00000053179,6:48178817-48182557:1
ZD0042a	2.09	6	48147232	49049481	9	8	17	wnt2ba	ENSDARG00000005050,6:48194038-48212276:1
ZD0042a	2.09	6	48147232	49049481	9	8	17	st7l	ENSDARG00000032603,6:48230714-48258151:-1
ZD0042a	2.09	6	48147232	49049481	9	8	17	capza1a	ENSDARG00000034240,6:48263842-48287992:-1
ZD0042a	2.09	6	48147232	49049481	9	8	17	mov10a	ENSDARG00000015829,6:48288979-48316738:1
ZD0042a	2.09	6	48147232	49049481	9	8	17	rhoae	ENSDARG00000021309,6:48323192-48358433:-1
ZD0042a	2.09	6	48147232	49049481	9	8	17	PPM1J	ENSDARG00000074690,6:48367149-48413889:-1
ZD0042a	2.09	6	48147232	49049481	9	8	17	5S_rRNA	ENSDARG00000083665,6:48545423-48545537:1
ZD0042a	2.09	6	48147232	49049481	9	8	17	si:dkey-238f9.1	ENSDARG00000079446,6:48559112-48630198:1
ZD0042a	2.09	6	48147232	49049481	9	8	17	SLC16A1 (2 of 2)	ENSDARG00000016963,6:48918802-48989635:1
ZD0042a	2.09	6	48147232	49049481	9	8	17	sycp1	ENSDARG00000003904,6:48993376-49001697:1
ZD0042a	2.09	6	48147232	49049481	9	8	17	slc5a8l	ENSDARG00000003697,6:49003889-49019302:-1
ZD0042a	2.09	6	48147232	49049481	9	8	17	tshb	ENSDARG00000033726,6:49021741-49025896:1
ZD0042a	2.09	6	48147232	49049481	9	8	17	slc25a22	ENSDARG00000020893,6:49036236-49047646:1
ZD0042a	2.09	6	48147232	49049481	9	8	17	TSPAN2 (1 of 2)	ENSDARG00000003754,6:49047648-49099807:-1
ZD0042a	2.09	6	49049897	49252045	7	8	15	TSPAN2 (1 of 2)	ENSDARG00000003754,6:49047648-49099807:-1
ZD0042a	2.09	6	49049897	49252045	7	8	15	5S_rRNA	ENSDARG00000081976,6:49062730-49062855:1
ZD0042a	2.09	6	49049897	49252045	7	8	15	ngf	ENSDARG00000014050,6:49110020-49156427:-1
ZD0042a	2.09	6	49049897	49252045	7	8	15	BX569793.1	ENSDARG00000089026,6:49175880-49200787:1
ZD0042a	2.09	6	49252060	50404747	18	0	18	KCNA3 (2 of 2)	ENSDARG00000079491,6:49307801-49309252:1
ZD0042a	2.09	6	49252060	50404747	18	0	18	KCNA2 (2 of 2)	ENSDARG00000002241,6:49358025-49359589:1
ZD0042a	2.09	6	49252060	50404747	18	0	18	KCNA10 (2 of 2)	ENSDARG00000059935,6:49408463-49410169:1
ZD0042a	2.09	6	49252060	50404747	18	0	18	rplp2	ENSDARG00000022833,6:49454476-49456852:-1
ZD0042a	2.09	6	49252060	50404747	18	0	18	rps26l	ENSDARG00000030408,6:49466043-49471398:-1
ZD0042a	2.09	6	49252060	50404747	18	0	18	PPP4R1L	ENSDARG00000079289,6:49475700-49499152:-1
ZD0042a	2.09	6	49252060	50404747	18	0	18	rab22a	ENSDARG00000015807,6:49503280-49531752:1
ZD0042a	2.09	6	49252060	50404747	18	0	18	vapb	ENSDARG00000070435,6:49534819-49588195:1
ZD0042a	2.09	6	49252060	50404747	18	0	18	APCDD1L	ENSDARG00000075557,6:49602545-49624774:-1
ZD0042a	2.09	6	49252060	50404747	18	0	18	stx16	ENSDARG00000003307,6:49674955-49688896:1
ZD0042a	2.09	6	49252060	50404747	18	0	18	npepl1	ENSDARG00000012871,6:49693937-49712542:1
ZD0042a	2.09	6	49252060	50404747	18	0	18	si:dkey-249d8.1	ENSDARG00000095783,6:49712895-49720766:-1
ZD0042a	2.09	6	49252060	50404747	18	0	18	ctsz	ENSDARG00000043081,6:49723038-49733028:1
ZD0042a	2.09	6	49252060	50404747	18	0	18	th1l	ENSDARG00000021097,6:49733550-49752839:-1
ZD0042a	2.09	6	49252060	50404747	18	0	18	gnas	ENSDARG00000043094,6:49763497-49824686:-1
ZD0042a	2.09	6	49252060	50404747	18	0	18	si:ch211-122i22.6	ENSDARG00000095955,6:49811646-49824731:1
ZD0042a	2.09	6	49252060	50404747	18	0	18	TUBB1	ENSDARG00000053066,6:49833530-49840084:1
ZD0042a	2.09	6	49252060	50404747	18	0	18	5S_rRNA	ENSDARG00000084833,6:49843556-49843670:1
ZD0042a	2.09	6	49252060	50404747	18	0	18	ATP5EP2	ENSDARG00000095897,6:49845154-49853806:-1
ZD0042a	2.09	6	49252060	50404747	18	0	18	zgc:56112	ENSDARG00000016255,6:49853131-49871986:1
ZD0042a	2.09	6	49252060	50404747	18	0	18	ahcy	ENSDARG00000005191,6:49877781-49917954:1
ZD0042a	2.09	6	49252060	50404747	18	0	18	ASIP	ENSDARG00000077858,6:49927795-49934959:-1
ZD0042a	2.09	6	49252060	50404747	18	0	18	eif2s2	ENSDARG00000053047,6:49947447-49963592:1
ZD0042a	2.09	6	49252060	50404747	18	0	18	raly	ENSDARG00000059972,6:49973816-50155348:-1
ZD0042a	2.09	6	49252060	50404747	18	0	18	5S_rRNA	ENSDARG00000084827,6:50015846-50015962:1
ZD0042a	2.09	6	49252060	50404747	18	0	18	5S_rRNA	ENSDARG00000090367,6:50086985-50087103:-1
ZD0042a	2.09	6	49252060	50404747	18	0	18	CABZ01069974.1	ENSDARG00000082121,6:50207529-50207603:1
ZD0042a	2.09	6	49252060	50404747	18	0	18	cyc1	ENSDARG00000038075,6:50332650-50341392:1
ZD0042a	2.09	6	49252060	50404747	18	0	18	ergic3	ENSDARG00000038074,6:50344350-50365500:1
ZD0042a	2.09	6	49252060	50404747	18	0	18	ROMO1	ENSDARG00000038076,6:50352923-50356035:-1
ZD0042a	2.09	6	49252060	50404747	18	0	18	mych	ENSDARG00000077473,6:50403103-50406145:1
ZD0042a	2.09	6	50405058	51269271	11	0	11	mych	ENSDARG00000077473,6:50403103-50406145:1
ZD0042a	2.09	6	50405058	51269271	11	0	11	MTSS1	ENSDARG00000059604,6:50532243-50637165:-1
ZD0042a	2.09	6	50405058	51269271	11	0	11	5S_rRNA	ENSDARG00000090523,6:50640671-50640785:1
ZD0042a	2.09	6	50405058	51269271	11	0	11	OSGIN1	ENSDARG00000052279,6:50645618-50655992:-1
ZD0042a	2.09	6	50405058	51269271	11	0	11	pigu	ENSDARG00000075530,6:50662848-50682052:-1
ZD0042a	2.09	6	50405058	51269271	11	0	11	ptprt	ENSDARG00000074781,6:50957439-51427531:-1
ZD0042a	2.09	6	50405058	51269271	11	0	11	5S_rRNA	ENSDARG00000084625,6:51026359-51026474:1
ZD0042a	2.09	6	51479659	51981345	6	0	6	rbl1	ENSDARG00000008141,6:51500022-51524794:-1
ZD0042a	2.09	6	51479659	51981345	6	0	6	CHD6	ENSDARG00000017244,6:51546519-51589556:-1
ZD0042a	2.09	6	51479659	51981345	6	0	6	FAM65C	ENSDARG00000020979,6:51627046-51714322:1
ZD0042a	2.09	6	51479659	51981345	6	0	6	blcap	ENSDARG00000052073,6:51720579-51722453:-1
ZD0042a	2.09	6	51479659	51981345	6	0	6	TMEM74B	ENSDARG00000078868,6:51730682-51731371:1
ZD0042a	2.09	6	51479659	51981345	6	0	6	psmf1	ENSDARG00000022652,6:51747115-51761914:-1
ZD0042a	2.09	6	51479659	51981345	6	0	6	rspo4	ENSDARG00000038593,6:51775396-51794096:1
ZD0042a	2.09	6	51479659	51981345	6	0	6	BX324124.2	ENSDARG00000082792,6:51813634-51813719:1
ZD0042a	2.09	6	51479659	51981345	6	0	6	ANGPT4	ENSDARG00000076787,6:51815743-51984937:1
ZD0042a	2.09	6	51479659	51981345	6	0	6	5S_rRNA	ENSDARG00000080312,6:51897742-51897863:1
ZD0042a	2.09	6	52160515	52348151	8	0	8	ywhaba	ENSDARG00000013078,6:52163393-52176108:1
ZD0042a	2.09	6	52160515	52348151	8	0	8	tomm34	ENSDARG00000001557,6:52177501-52185615:-1
ZD0042a	2.09	6	52160515	52348151	8	0	8	cox6c	ENSDARG00000038577,6:52186260-52192348:1
ZD0042a	2.09	6	52160515	52348151	8	0	8	zc3h10	ENSDARG00000030335,6:52192958-52204460:1
ZD0042a	2.09	6	52160515	52348151	8	0	8	AL929108.1	ENSDARG00000088156,6:52213711-52213798:-1
ZD0042a	2.09	6	52160515	52348151	8	0	8	esyt1b	ENSDARG00000014239,6:52214055-52287438:1
ZD0042a	2.09	6	52160515	52348151	8	0	8	U2	ENSDARG00000082321,6:52255250-52255440:1
ZD0042a	2.09	6	52160515	52348151	8	0	8	eif6	ENSDARG00000020232,6:52290367-52299470:-1
ZD0042a	2.09	6	52160515	52348151	8	0	8	si:ch211-239j9.1	ENSDARG00000096319,6:52301262-52303257:1
ZD0042a	2.09	6	52160515	52348151	8	0	8	mmp24	ENSDARG00000018896,6:52313214-52379645:-1
ZD0044a	2.31	3	47595280	47621945	4	1	5	rsad1	ENSDARG00000077698,3:47592594-47610228:-1
ZD0044a	2.31	3	47595280	47621945	4	1	5	BX682552.1	ENSDARG00000059491,3:47615526-47616461:1
ZD0044a	2.31	3	47595280	47621945	4	1	5	BX682552.3	ENSDARG00000086228,3:47621689-47622822:1
ZD0044a	2.31	3	48107448	48188998	4	1	5	CR392045.1	ENSDARG00000074551,3:48107642-48221947:-1
ZD0044a	2.31	3	50557436	51204872	4	1	5	tecra	ENSDARG00000070956,3:50557688-50579636:1
ZD0044a	2.31	3	50557436	51204872	4	1	5	SAMD1 (1 of 2)	ENSDARG00000059598,3:50585962-50607974:-1
ZD0044a	2.31	3	50557436	51204872	4	1	5	prkacaa	ENSDARG00000014134,3:50619997-50787901:-1
ZD0044a	2.31	3	50557436	51204872	4	1	5	asf1ba	ENSDARG00000020435,3:50665088-50675043:-1
ZD0044a	2.31	3	50557436	51204872	4	1	5	wu:fj41e11	ENSDARG00000038198,3:50719761-50726511:-1
ZD0044a	2.31	3	50557436	51204872	4	1	5	asf1ba	ENSDARG00000087313,3:50788797-50799866:-1
ZD0044a	2.31	3	50557436	51204872	4	1	5	TUBB4A (4 of 6)	ENSDARG00000091444,3:50839185-50845935:-1
ZD0044a	2.31	3	50557436	51204872	4	1	5	CR394535.1	ENSDARG00000088345,3:50867863-50905583:1
ZD0044a	2.31	3	50557436	51204872	4	1	5	GCGR (1 of 2)	ENSDARG00000070973,3:51037407-51088838:-1
ZD0044a	2.31	3	50557436	51204872	4	1	5	CR847514.2	ENSDARG00000083010,3:51094812-51094902:-1
ZD0045a	1.93	18	37907837	40556707	5	0	5	scg3	ENSDARG00000086288,18:37871878-37910344:-1
ZD0045a	1.93	18	37907837	40556707	5	0	5	acadl	ENSDARG00000088357,18:37924775-37943136:1
ZD0045a	1.93	18	37907837	40556707	5	0	5	tnfaip8l3	ENSDARG00000088709,18:37959757-38020890:-1
ZD0045a	1.93	18	37907837	40556707	5	0	5	5S_rRNA	ENSDARG00000085955,18:38053064-38053194:-1
ZD0045a	1.93	18	37907837	40556707	5	0	5	cyp19a1a	ENSDARG00000041348,18:38057824-38073637:-1
ZD0045a	1.93	18	37907837	40556707	5	0	5	colm	ENSDARG00000061576,18:38086949-38099659:1
ZD0045a	1.93	18	37907837	40556707	5	0	5	si:ch211-165a16.2	ENSDARG00000091293,18:38106544-38139616:-1
ZD0045a	1.93	18	37907837	40556707	5	0	5	si:ch211-282k23.2	ENSDARG00000093591,18:38234578-38235624:1
ZD0045a	1.93	18	37907837	40556707	5	0	5	5S_rRNA	ENSDARG00000090322,18:38320863-38320979:1
ZD0045a	1.93	18	37907837	40556707	5	0	5	sema6dl	ENSDARG00000011533,18:38652499-38684953:1
ZD0045a	1.93	18	37907837	40556707	5	0	5	ugt5c1	ENSDARG00000061444,18:38755795-38758962:1
ZD0045a	1.93	18	37907837	40556707	5	0	5	ugt5c2	ENSDARG00000006372,18:38759536-38766620:1
ZD0045a	1.93	18	37907837	40556707	5	0	5	5S_rRNA	ENSDARG00000085258,18:38763881-38763995:1
ZD0045a	1.93	18	37907837	40556707	5	0	5	ugt5c3	ENSDARG00000061439,18:38768917-38774956:1
ZD0045a	1.93	18	37907837	40556707	5	0	5	zgc:101040	ENSDARG00000005176,18:38776775-38781242:-1
ZD0045a	1.93	18	37907837	40556707	5	0	5	chrna5	ENSDARG00000003420,18:38783548-38806097:-1
ZD0045a	1.93	18	37907837	40556707	5	0	5	VWA7	ENSDARG00000061462,18:38822499-38847561:1
ZD0045a	1.93	18	37907837	40556707	5	0	5	si:ch211-132b12.1	ENSDARG00000061480,18:38849711-38862867:1
ZD0045a	1.93	18	37907837	40556707	5	0	5	si:ch211-132b12.2	ENSDARG00000094946,18:38869385-38880195:1
ZD0045a	1.93	18	37907837	40556707	5	0	5	si:ch211-132b12.3	ENSDARG00000068363,18:38881379-38901454:1
ZD0045a	1.93	18	37907837	40556707	5	0	5	si:ch211-132b12.4	ENSDARG00000092930,18:38906244-38910280:1
ZD0045a	1.93	18	37907837	40556707	5	0	5	si:ch211-132b12.5	ENSDARG00000068372,18:38914751-38935187:1
ZD0045a	1.93	18	37907837	40556707	5	0	5	si:ch211-132b12.6	ENSDARG00000094546,18:38940751-38957938:1
ZD0045a	1.93	18	37907837	40556707	5	0	5	si:ch211-132b12.7	ENSDARG00000068374,18:38965706-38981883:-1
ZD0045a	1.93	18	37907837	40556707	5	0	5	si:ch211-132b12.8	ENSDARG00000055250,18:38995641-39005628:-1
ZD0045a	1.93	18	37907837	40556707	5	0	5	akt2	ENSDARG00000011219,18:39007941-39050674:-1
ZD0045a	1.93	18	37907837	40556707	5	0	5	vasp	ENSDARG00000017105,18:39059004-39153445:-1
ZD0045a	1.93	18	37907837	40556707	5	0	5	snrpd2	ENSDARG00000040440,18:39172964-39181178:-1
ZD0045a	1.93	18	37907837	40556707	5	0	5	foxg1c	ENSDARG00000068380,18:39197659-39198798:-1
ZD0045a	1.93	18	37907837	40556707	5	0	5	pglyrp5	ENSDARG00000068382,18:39199727-39202992:-1
ZD0045a	1.93	18	37907837	40556707	5	0	5	polr2i	ENSDARG00000040443,18:39206912-39210392:-1
ZD0045a	1.93	18	37907837	40556707	5	0	5	si:ch211-202c21.7	ENSDARG00000094126,18:39241235-39266672:-1
ZD0045a	1.93	18	37907837	40556707	5	0	5	FAM70B	ENSDARG00000076050,18:39290460-39357922:1
ZD0045a	1.93	18	37907837	40556707	5	0	5	RASA2	ENSDARG00000078775,18:39390278-39529481:-1
ZD0045a	1.93	18	37907837	40556707	5	0	5	CABZ01024201.1	ENSDARG00000061570,18:39447076-39477737:1
ZD0045a	1.93	18	37907837	40556707	5	0	5	5S_rRNA	ENSDARG00000090780,18:39478130-39478244:-1
ZD0045a	1.93	18	37907837	40556707	5	0	5	ZBTB38	ENSDARG00000077426,18:39539004-39552291:-1
ZD0045a	1.93	18	37907837	40556707	5	0	5	zgc:153717	ENSDARG00000010662,18:39566755-39572608:-1
ZD0045a	1.93	18	37907837	40556707	5	0	5	TRIP12	ENSDARG00000061397,18:39573030-39651286:1
ZD0045a	1.93	18	37907837	40556707	5	0	5	veph	ENSDARG00000031095,18:39654310-39805917:1
ZD0045a	1.93	18	37907837	40556707	5	0	5	PTX3 (2 of 2)	ENSDARG00000068275,18:39704748-39715431:-1
ZD0045a	1.93	18	37907837	40556707	5	0	5	ANKRD65	ENSDARG00000068274,18:39836152-39850284:1
ZD0045a	1.93	18	37907837	40556707	5	0	5	CCNL1 (1 of 2)	ENSDARG00000055124,18:39852413-39866799:1
ZD0045a	1.93	18	37907837	40556707	5	0	5	selt1b	ENSDARG00000027595,18:39868188-39879567:1
ZD0045a	1.93	18	37907837	40556707	5	0	5	TSEN34	ENSDARG00000061370,18:39882853-39887629:1
ZD0045a	1.93	18	37907837	40556707	5	0	5	bcl7bb	ENSDARG00000040396,18:39890075-39899729:1
ZD0045a	1.93	18	37907837	40556707	5	0	5	baz1b	ENSDARG00000061394,18:39901133-39983970:1
ZD0045a	1.93	18	37907837	40556707	5	0	5	5S_rRNA	ENSDARG00000091257,18:40026247-40026361:-1
ZD0045a	1.93	18	37907837	40556707	5	0	5	fzd9b	ENSDARG00000014673,18:40047902-40049738:-1
ZD0045a	1.93	18	37907837	40556707	5	0	5	si:dkey-208a9.1	ENSDARG00000094317,18:40056577-40058914:1
ZD0045a	1.93	18	37907837	40556707	5	0	5	5S_rRNA	ENSDARG00000085536,18:40067274-40067399:1
ZD0045a	1.93	18	37907837	40556707	5	0	5	5S_rRNA	ENSDARG00000085088,18:40113065-40113179:1
ZD0045a	1.93	18	37907837	40556707	5	0	5	grk7b	ENSDARG00000055534,18:40140779-40154057:-1
ZD0045a	1.93	18	37907837	40556707	5	0	5	rnf7	ENSDARG00000055524,18:40157300-40166135:-1
ZD0045a	1.93	18	37907837	40556707	5	0	5	TRPC6 (2 of 2)	ENSDARG00000067730,18:40172511-40208778:1
ZD0045a	1.93	18	37907837	40556707	5	0	5	pgr	ENSDARG00000035966,18:40219884-40238456:1
ZD0045a	1.93	18	37907837	40556707	5	0	5	ARHGAP42 (2 of 2)	ENSDARG00000010654,18:40247219-40463254:-1
ZD0045a	1.93	18	37907837	40556707	5	0	5	5S_rRNA	ENSDARG00000091346,18:40321949-40322063:1
ZD0045a	1.93	18	37907837	40556707	5	0	5	CNTN5	ENSDARG00000021584,18:40542326-40907607:-1
ZD0045a	1.93	18	40563366	42985263	4	4	8	CNTN5	ENSDARG00000021584,18:40542326-40907607:-1
ZD0045a	1.93	18	40563366	42985263	4	4	8	si:rp71-52f21.1p	ENSDARG00000078636,18:41165491-41171427:1
ZD0045a	1.93	18	40563366	42985263	4	4	8	ttc36	ENSDARG00000011693,18:41173519-41177366:-1
ZD0045a	1.93	18	40563366	42985263	4	4	8	PVRL1 (1 of 2)	ENSDARG00000052630,18:41556150-41562341:1
ZD0045a	1.93	18	40563366	42985263	4	4	8	pvrl1b	ENSDARG00000086034,18:41670067-41714861:-1
ZD0045a	1.93	18	40563366	42985263	4	4	8	treh	ENSDARG00000077911,18:42247280-42267697:-1
ZD0045a	1.93	18	40563366	42985263	4	4	8	ddx6	ENSDARG00000061338,18:42272063-42280763:-1
ZD0045a	1.93	18	40563366	42985263	4	4	8	CXCR5	ENSDARG00000010514,18:42294251-42295255:1
ZD0045a	1.93	18	40563366	42985263	4	4	8	bcl9l	ENSDARG00000055054,18:42297327-42394808:-1
ZD0045a	1.93	18	40563366	42985263	4	4	8	5S_rRNA	ENSDARG00000085095,18:42407746-42407862:1
ZD0045a	1.93	18	40563366	42985263	4	4	8	cdon	ENSDARG00000061328,18:42454226-42530325:-1
ZD0045a	1.93	18	40563366	42985263	4	4	8	si:ch211-203f8.1	ENSDARG00000092178,18:42554848-42555445:1
ZD0045a	1.93	18	40563366	42985263	4	4	8	5S_rRNA	ENSDARG00000090641,18:42654739-42654853:1
ZD0045a	1.93	18	40563366	42985263	4	4	8	si:ch211-151h10.1	ENSDARG00000095386,18:42682797-42686713:-1
ZD0045a	1.93	18	40563366	42985263	4	4	8	si:ch211-151h10.2	ENSDARG00000068250,18:42704327-42718094:-1
ZD0045a	1.93	18	40563366	42985263	4	4	8	prdm10	ENSDARG00000022161,18:42722094-42776381:-1
ZD0045a	1.93	18	40563366	42985263	4	4	8	aplp2	ENSDARG00000054864,18:42781185-42943595:-1
ZD0045a	1.93	18	40563366	42985263	4	4	8	st14a	ENSDARG00000061173,18:42948854-42981407:1
ZD0045a	1.93	18	40563366	42985263	4	4	8	dhx34	ENSDARG00000061168,18:42983846-43006747:1
ZD0045a	1.93	18	42993445	43128390	12	0	12	dhx34	ENSDARG00000061168,18:42983846-43006747:1
ZD0045a	1.93	18	42993445	43128390	12	0	12	spred3	ENSDARG00000040358,18:43013449-43027646:-1
ZD0045a	1.93	18	42993445	43128390	12	0	12	psmd8	ENSDARG00000020454,18:43032246-43040330:-1
ZD0045a	1.93	18	42993445	43128390	12	0	12	gltscr1	ENSDARG00000061159,18:43047075-43063623:1
ZD0045a	1.93	18	42993445	43128390	12	0	12	ehd2	ENSDARG00000040362,18:43066459-43079899:1
ZD0045a	1.93	18	42993445	43128390	12	0	12	napa	ENSDARG00000020405,18:43090645-43113470:1
ZD0045a	1.93	18	42993445	43128390	12	0	12	b3gnt2l	ENSDARG00000068219,18:43119998-43125705:1
ZD0046a	2.72	20	17081822	18377332	8	0	8	si:dkey-5n18.1	ENSDARG00000043436,20:17080255-17082295:-1
ZD0046a	2.72	20	17081822	18377332	8	0	8	5S_rRNA	ENSDARG00000085736,20:17467472-17467586:-1
ZD0046a	2.72	20	17081822	18377332	8	0	8	cdh2	ENSDARG00000018693,20:17786020-17865155:1
ZD0046a	2.72	20	17081822	18377332	8	0	8	aqp4	ENSDARG00000010565,20:18209302-18232691:1
ZD0046a	2.72	20	17081822	18377332	8	0	8	kctd1	ENSDARG00000074056,20:18255812-18302230:1
ZD0046a	2.72	20	17081822	18377332	8	0	8	taf4b	ENSDARG00000075732,20:18306330-18342154:1
ZD0046a	2.72	20	17081822	18377332	8	0	8	psma8	ENSDARG00000010965,20:18352041-18359752:-1
ZD0046a	2.72	20	17081822	18377332	8	0	8	ZNF521 (2 of 2)	ENSDARG00000086825,20:18371628-18376404:1
ZD0046a	2.72	20	22293249	22975234	8	0	8	kdr	ENSDARG00000017321,20:22293148-22349704:1
ZD0046a	2.72	20	22293249	22975234	8	0	8	kita	ENSDARG00000043317,20:22403310-22445479:-1
ZD0046a	2.72	20	22293249	22975234	8	0	8	pdgfra	ENSDARG00000070494,20:22448218-22459572:-1
ZD0046a	2.72	20	22293249	22975234	8	0	8	gsx2	ENSDARG00000043322,20:22469344-22470917:-1
ZD0046a	2.72	20	22293249	22975234	8	0	8	lnx1	ENSDARG00000043323,20:22652874-22726964:1
ZD0046a	2.72	20	22293249	22975234	8	0	8	FIP1L1 (2 of 2)	ENSDARG00000043328,20:22729093-22784967:-1
ZD0046a	2.72	20	22293249	22975234	8	0	8	scfd2	ENSDARG00000040005,20:22786153-23008792:1
ZD0046a	2.72	20	22293249	22975234	8	0	8	5S_rRNA	ENSDARG00000084490,20:22896494-22896608:-1
ZD0046a	2.72	20	23695982	24851211	11	0	11	nek1	ENSDARG00000022350,20:23658748-23696119:1
ZD0046a	2.72	20	23695982	24851211	11	0	11	SH3RF1	ENSDARG00000070470,20:23724673-23819066:1
ZD0046a	2.72	20	23695982	24851211	11	0	11	5S_rRNA	ENSDARG00000085051,20:23749052-23749168:1
ZD0046a	2.72	20	23695982	24851211	11	0	11	5S_rRNA	ENSDARG00000085753,20:23772846-23772969:1
ZD0046a	2.72	20	23695982	24851211	11	0	11	si:dkey-15j16.3	ENSDARG00000042683,20:23823020-23824731:-1
ZD0046a	2.72	20	23695982	24851211	11	0	11	BX255904.1	ENSDARG00000042698,20:23829817-23833840:-1
ZD0046a	2.72	20	23695982	24851211	11	0	11	C20H6orf72	ENSDARG00000021975,20:23837124-23842907:1
ZD0046a	2.72	20	23695982	24851211	11	0	11	katna1	ENSDARG00000021827,20:23843640-23858390:-1
ZD0046a	2.72	20	23695982	24851211	11	0	11	mdn1	ENSDARG00000008976,20:23860053-23928197:-1
ZD0046a	2.72	20	23695982	24851211	11	0	11	casp8ap2	ENSDARG00000022718,20:23929103-23938966:1
ZD0046a	2.72	20	23695982	24851211	11	0	11	cx52.6	ENSDARG00000034930,20:23942865-23945926:1
ZD0046a	2.72	20	23695982	24851211	11	0	11	bach2	ENSDARG00000004074,20:23951986-24081380:-1
ZD0046a	2.72	20	23695982	24851211	11	0	11	si:dkeyp-4f12.2	ENSDARG00000092805,20:24046788-24104856:-1
ZD0046a	2.72	20	23695982	24851211	11	0	11	map3k7	ENSDARG00000020469,20:24133399-24165432:-1
ZD0046a	2.72	20	23695982	24851211	11	0	11	CABZ01065179.1	ENSDARG00000088035,20:24299377-24299560:-1
ZD0046a	2.72	20	23695982	24851211	11	0	11	pdgfra	ENSDARG00000090703,20:24309906-24316052:1
ZD0046a	2.72	20	23695982	24851211	11	0	11	si:dkey-273g18.1	ENSDARG00000093707,20:24477614-24484536:-1
ZD0046a	2.72	20	23695982	24851211	11	0	11	epha7	ENSDARG00000004635,20:24847468-24992645:-1
ZD0046a	2.72	20	25475955	25541121	9	0	9	PFAS	ENSDARG00000003750,20:25475433-25502310:1
ZD0046a	2.72	20	25475955	25541121	9	0	9	si:dkey-183n20.15	ENSDARG00000094265,20:25502663-25510913:-1
ZD0046a	2.72	20	25475955	25541121	9	0	9	hook1	ENSDARG00000042946,20:25515813-25540078:1
ZD0046a	2.72	20	26226675	26398416	10	0	10	syne1a	ENSDARG00000009499,20:26125137-26389041:1
ZD0046a	2.72	20	26226675	26398416	10	0	10	esr1	ENSDARG00000004111,20:26389363-26412982:-1
ZD0046a	2.72	20	27310810	27582035	8	0	8	asb2a	ENSDARG00000003797,20:27328357-27354597:-1
ZD0046a	2.72	20	27310810	27582035	8	0	8	ppp4r4	ENSDARG00000010407,20:27360495-27401543:1
ZD0046a	2.72	20	27310810	27582035	8	0	8	5S_rRNA	ENSDARG00000085203,20:27367613-27367728:1
ZD0046a	2.72	20	27310810	27582035	8	0	8	serpina10a	ENSDARG00000005924,20:27402068-27411298:-1
ZD0046a	2.72	20	27310810	27582035	8	0	8	prph2l	ENSDARG00000021345,20:27413746-27419865:-1
ZD0046a	2.72	20	27310810	27582035	8	0	8	tmem179	ENSDARG00000013292,20:27423260-27426177:1
ZD0046a	2.72	20	27310810	27582035	8	0	8	dre-mir-203b	ENSDARG00000083357,20:27435485-27435569:1
ZD0046a	2.72	20	27310810	27582035	8	0	8	kif26aa	ENSDARG00000042368,20:27458417-27582222:1
ZD0046a	2.72	20	32593741	32688736	9	0	9	scml4	ENSDARG00000017266,20:32562457-32620948:1
ZD0046a	2.72	20	32593741	32688736	9	0	9	5S_rRNA	ENSDARG00000085612,20:32688724-32688840:-1
ZD0046a	2.72	20	33111150	33338113	12	0	12	nbas	ENSDARG00000008593,20:32877348-33213780:-1
ZD0046a	2.72	20	33111150	33338113	12	0	12	ddx1	ENSDARG00000032117,20:33214105-33228744:1
ZD0046a	2.72	20	33111150	33338113	12	0	12	mycn	ENSDARG00000006837,20:33333327-33338265:1
ZD0046a	2.72	20	33693278	33836384	10	0	10	rock2b	ENSDARG00000004877,20:33614333-33729652:-1
ZD0046a	2.72	20	33693278	33836384	10	0	10	si:ch211-199m3.1	ENSDARG00000092029,20:33704108-33705054:1
ZD0046a	2.72	20	33693278	33836384	10	0	10	5S_rRNA	ENSDARG00000084958,20:33725725-33725841:-1
ZD0046a	2.72	20	33693278	33836384	10	0	10	akd1	ENSDARG00000017975,20:33733219-33741710:1
ZD0046a	2.72	20	33693278	33836384	10	0	10	si:ch211-199m3.4	ENSDARG00000021913,20:33738926-33762427:1
ZD0046a	2.72	20	33693278	33836384	10	0	10	ppil6	ENSDARG00000042157,20:33763667-33767903:1
ZD0046a	2.72	20	33693278	33836384	10	0	10	henmt1	ENSDARG00000018871,20:33768673-33773682:1
ZD0046a	2.72	20	33693278	33836384	10	0	10	fam102bb	ENSDARG00000002333,20:33777645-33814611:-1
ZD0046a	2.72	20	33693278	33836384	10	0	10	olfml2ba	ENSDARG00000005716,20:33816764-33831116:1
ZD0046a	2.72	20	33693278	33836384	10	0	10	atf6	ENSDARG00000012656,20:33834042-33889412:-1
ZD0046a	2.72	20	35619312	35769557	8	0	8	si:dkey-30j22.1	ENSDARG00000042829,20:35614929-35729199:-1
ZD0046a	2.72	20	35619312	35769557	8	0	8	BX842240.1	ENSDARG00000093316,20:35744854-35769585:-1
ZD0047a	5.29	11	11193843	11239990	6	2	8	CD302	ENSDARG00000053113,11:11186575-11314431:1
ZD0047a	5.29	11	11193843	11239990	6	2	8	MVD	ENSDARG00000074035,11:11190354-11201517:-1
ZD0047a	5.29	11	11193843	11239990	6	2	8	gas8	ENSDARG00000040871,11:11206954-11225647:1
ZD0047a	5.29	11	11193843	11239990	6	2	8	urah	ENSDARG00000068644,11:11235325-11242393:-1
ZD0047a	5.29	13	29452802	29474888	6	2	8	unc5b	ENSDARG00000033327,13:29352262-29453528:1
ZD0047a	5.29	13	29452802	29474888	6	2	8	MYOF (1 of 2)	ENSDARG00000017128,13:29462452-29512846:1
ZD0047a	5.29	14	17585666	17922037	6	2	8	olfcg9	ENSDARG00000004975,14:17585097-17589334:-1
ZD0047a	5.29	14	17585666	17922037	6	2	8	olfcg8	ENSDARG00000045973,14:17616350-17620182:-1
ZD0047a	5.29	14	17585666	17922037	6	2	8	olfcg7	ENSDARG00000025351,14:17691335-17695164:1
ZD0047a	5.29	14	17585666	17922037	6	2	8	olfcg6	ENSDARG00000057293,14:17712488-17715690:1
ZD0047a	5.29	14	17585666	17922037	6	2	8	olfcg1	ENSDARG00000011604,14:17755324-17758629:1
ZD0047a	5.29	14	17585666	17922037	6	2	8	olfcg2	ENSDARG00000043686,14:17827236-17830859:1
ZD0047a	5.29	14	17585666	17922037	6	2	8	olfcg3	ENSDARG00000043681,14:17861424-17865016:1
ZD0047a	5.29	14	17585666	17922037	6	2	8	olfcg4	ENSDARG00000026692,14:17890051-17893056:1
ZD0047a	5.29	14	17585666	17922037	6	2	8	olfcg5	ENSDARG00000027720,14:17903531-17906677:1
ZD0047a	5.29	14	17585666	17922037	6	2	8	olfch1	ENSDARG00000075988,14:17907722-17911010:1
ZD0047a	5.29	14	17585666	17922037	6	2	8	olfcj1	ENSDARG00000079954,14:17920713-17923942:1
ZD0047a	5.29	18	14876098	14881722	8	1	9	si:dkey-103i16.6	ENSDARG00000062893,18:14868892-14879629:1
ZD0047a	5.29	18	14876098	14881722	8	1	9	ric8b	ENSDARG00000005972,18:14873135-14915541:-1
ZD0047a	5.29	18	14881743	15022814	6	2	8	ric8b	ENSDARG00000005972,18:14873135-14915541:-1
ZD0047a	5.29	18	14881743	15022814	6	2	8	rfx4	ENSDARG00000026395,18:14920187-14959690:-1
ZD0047a	5.29	18	14881743	15022814	6	2	8	polr3b	ENSDARG00000062915,18:14968099-15006244:-1
ZD0047a	5.29	18	15294793	19580300	6	2	8	slc17a8	ENSDARG00000057728,18:15295243-15314483:1
ZD0047a	5.29	18	15294793	19580300	6	2	8	nr1h4	ENSDARG00000057741,18:15323635-15346018:1
ZD0047a	5.29	18	15294793	19580300	6	2	8	si:ch211-264e16.2	ENSDARG00000094415,18:15362233-15372316:1
ZD0047a	5.29	18	15294793	19580300	6	2	8	si:ch211-264e16.1	ENSDARG00000068947,18:15385236-15398331:1
ZD0047a	5.29	18	15294793	19580300	6	2	8	5S_rRNA	ENSDARG00000084814,18:15391505-15391621:1
ZD0047a	5.29	18	15294793	19580300	6	2	8	si:ch211-219a15.4	ENSDARG00000068951,18:15437451-15447412:1
ZD0047a	5.29	18	15294793	19580300	6	2	8	C1QTNF4 (2 of 2)	ENSDARG00000087659,18:15449537-15450627:-1
ZD0047a	5.29	18	15294793	19580300	6	2	8	ube2na	ENSDARG00000008748,18:15457186-15472239:1
ZD0047a	5.29	18	15294793	19580300	6	2	8	nudt4a	ENSDARG00000057767,18:15474824-15516418:1
ZD0047a	5.29	18	15294793	19580300	6	2	8	eea1	ENSDARG00000062868,18:15520525-15565075:1
ZD0047a	5.29	18	15294793	19580300	6	2	8	5S_rRNA	ENSDARG00000085957,18:15554738-15554856:-1
ZD0047a	5.29	18	15294793	19580300	6	2	8	plekhg7	ENSDARG00000062855,18:15566906-15611780:-1
ZD0047a	5.29	18	15294793	19580300	6	2	8	itpr2	ENSDARG00000011909,18:15616686-15721490:1
ZD0047a	5.29	18	15294793	19580300	6	2	8	sspn	ENSDARG00000041747,18:15770353-15782390:-1
ZD0047a	5.29	18	15294793	19580300	6	2	8	bhlhe41	ENSDARG00000041691,18:15785020-15789333:1
ZD0047a	5.29	18	15294793	19580300	6	2	8	ctsd	ENSDARG00000057698,18:15792763-15805249:1
ZD0047a	5.29	18	15294793	19580300	6	2	8	SLC6A15	ENSDARG00000062821,18:15810942-15841120:-1
ZD0047a	5.29	18	15294793	19580300	6	2	8	LRRIQ1	ENSDARG00000093781,18:15851251-15877538:1
ZD0047a	5.29	18	15294793	19580300	6	2	8	ALX1	ENSDARG00000062824,18:15905971-15915843:1
ZD0047a	5.29	18	15294793	19580300	6	2	8	RASSF9	ENSDARG00000074721,18:15969418-15985822:-1
ZD0047a	5.29	18	15294793	19580300	6	2	8	NTS	ENSDARG00000057887,18:15989139-15998685:1
ZD0047a	5.29	18	15294793	19580300	6	2	8	MGAT4C	ENSDARG00000041791,18:16046913-16249224:-1
ZD0047a	5.29	18	15294793	19580300	6	2	8	EPS8L2 (2 of 2)	ENSDARG00000069011,18:16085434-16101982:1
ZD0047a	5.29	18	15294793	19580300	6	2	8	eif4g2b	ENSDARG00000057167,18:16375032-16385374:1
ZD0047a	5.29	18	15294793	19580300	6	2	8	snoU97	ENSDARG00000080895,18:16380967-16381150:1
ZD0047a	5.29	18	15294793	19580300	6	2	8	lyve1	ENSDARG00000062483,18:16403481-16406850:1
ZD0047a	5.29	18	15294793	19580300	6	2	8	rnf141	ENSDARG00000041802,18:16408259-16417021:1
ZD0047a	5.29	18	15294793	19580300	6	2	8	ampd3	ENSDARG00000032469,18:16421974-16454430:-1
ZD0047a	5.29	18	15294793	19580300	6	2	8	ADM (2 of 2)	ENSDARG00000069027,18:16458927-16459571:-1
ZD0047a	5.29	18	15294793	19580300	6	2	8	SWAP70 (1 of 2)	ENSDARG00000057286,18:16536001-16576008:-1
ZD0047a	5.29	18	15294793	19580300	6	2	8	wee1	ENSDARG00000093864,18:16577594-16583389:-1
ZD0047a	5.29	18	15294793	19580300	6	2	8	znf143	ENSDARG00000041581,18:16577603-16596283:-1
ZD0047a	5.29	18	15294793	19580300	6	2	8	AKIP1	ENSDARG00000069037,18:16609892-16613146:-1
ZD0047a	5.29	18	15294793	19580300	6	2	8	si:ch211-242e8.1	ENSDARG00000069038,18:16616373-16628810:1
ZD0047a	5.29	18	15294793	19580300	6	2	8	si:ch211-218c6.9	ENSDARG00000095584,18:16637796-16642234:1
ZD0047a	5.29	18	15294793	19580300	6	2	8	si:ch211-218c6.8	ENSDARG00000092364,18:16645663-16648885:1
ZD0047a	5.29	18	15294793	19580300	6	2	8	tph2	ENSDARG00000057239,18:16648932-16660224:-1
ZD0047a	5.29	18	15294793	19580300	6	2	8	tbc1d15	ENSDARG00000057218,18:16661332-16679401:-1
ZD0047a	5.29	18	15294793	19580300	6	2	8	CHTF8	ENSDARG00000069045,18:16680559-16684046:1
ZD0047a	5.29	18	15294793	19580300	6	2	8	has3	ENSDARG00000057210,18:16687042-16690038:-1
ZD0047a	5.29	18	15294793	19580300	6	2	8	tmco7	ENSDARG00000034001,18:16702706-16734188:-1
ZD0047a	5.29	18	15294793	19580300	6	2	8	si:ch211-218c6.3	ENSDARG00000091865,18:16731243-16733189:1
ZD0047a	5.29	18	15294793	19580300	6	2	8	il17c	ENSDARG00000057180,18:16735153-16736764:-1
ZD0047a	5.29	18	15294793	19580300	6	2	8	zc3h18	ENSDARG00000062506,18:16738355-16806768:-1
ZD0047a	5.29	18	15294793	19580300	6	2	8	trhr2	ENSDARG00000093901,18:16815064-16833088:1
ZD0047a	5.29	18	15294793	19580300	6	2	8	zfpm1	ENSDARG00000041572,18:16930354-17058470:-1
ZD0047a	5.29	18	15294793	19580300	6	2	8	ces2	ENSDARG00000041569,18:17067638-17074777:-1
ZD0047a	5.29	18	15294793	19580300	6	2	8	ces3	ENSDARG00000041595,18:17077342-17085474:1
ZD0047a	5.29	18	15294793	19580300	6	2	8	zgc:91860	ENSDARG00000041599,18:17087674-17120836:1
ZD0047a	5.29	18	15294793	19580300	6	2	8	si:dkey-102f14.7	ENSDARG00000092255,18:17134157-17136109:1
ZD0047a	5.29	18	15294793	19580300	6	2	8	foxl1	ENSDARG00000008133,18:17142728-17144587:-1
ZD0047a	5.29	18	15294793	19580300	6	2	8	C18H16orf70	ENSDARG00000041560,18:17153027-17166178:1
ZD0047a	5.29	18	15294793	19580300	6	2	8	B3GNT9	ENSDARG00000041616,18:17171163-17172722:-1
ZD0047a	5.29	18	15294793	19580300	6	2	8	bbs2	ENSDARG00000041621,18:17175737-17190651:-1
ZD0047a	5.29	18	15294793	19580300	6	2	8	mt2	ENSDARG00000041623,18:17193795-17195147:1
ZD0047a	5.29	18	15294793	19580300	6	2	8	nup93	ENSDARG00000003487,18:17196479-17237138:1
ZD0047a	5.29	18	15294793	19580300	6	2	8	dre-mir-138	ENSDARG00000081331,18:17239327-17239413:1
ZD0047a	5.29	18	15294793	19580300	6	2	8	slc12a3	ENSDARG00000013855,18:17242647-17257923:1
ZD0047a	5.29	18	15294793	19580300	6	2	8	herpud1	ENSDARG00000024314,18:17259807-17267739:1
ZD0047a	5.29	18	15294793	19580300	6	2	8	cetp	ENSDARG00000030872,18:17270795-17280994:1
ZD0047a	5.29	18	15294793	19580300	6	2	8	NLRC5	ENSDARG00000024631,18:17284594-17316964:1
ZD0047a	5.29	18	15294793	19580300	6	2	8	cpne2	ENSDARG00000007753,18:17319570-17362630:1
ZD0047a	5.29	18	15294793	19580300	6	2	8	5S_rRNA	ENSDARG00000083999,18:17334508-17334623:1
ZD0047a	5.29	18	15294793	19580300	6	2	8	BX470074.1	ENSDARG00000082214,18:17354241-17354307:-1
ZD0047a	5.29	18	15294793	19580300	6	2	8	fam192a	ENSDARG00000041631,18:17366856-17383463:-1
ZD0047a	5.29	18	15294793	19580300	6	2	8	rspry1	ENSDARG00000062558,18:17384578-17411011:1
ZD0047a	5.29	18	15294793	19580300	6	2	8	si:ch211-216l23.2	ENSDARG00000069122,18:17413682-17434756:1
ZD0047a	5.29	18	15294793	19580300	6	2	8	ZNF423	ENSDARG00000059707,18:17445716-17654230:1
ZD0047a	5.29	18	15294793	19580300	6	2	8	znf423	ENSDARG00000095732,18:17618849-17654244:1
ZD0047a	5.29	18	15294793	19580300	6	2	8	si:ch211-212o1.2	ENSDARG00000011498,18:17659863-17719712:1
ZD0047a	5.29	18	15294793	19580300	6	2	8	cbln1	ENSDARG00000057296,18:17763403-17769200:1
ZD0047a	5.29	18	15294793	19580300	6	2	8	si:ch211-220l16.2	ENSDARG00000096293,18:17823659-17908866:1
ZD0047a	5.29	18	15294793	19580300	6	2	8	5S_rRNA	ENSDARG00000085123,18:17910667-17910783:1
ZD0047a	5.29	18	15294793	19580300	6	2	8	n4bp1	ENSDARG00000057491,18:18065201-18081710:1
ZD0047a	5.29	18	15294793	19580300	6	2	8	siah1	ENSDARG00000030871,18:18098500-18131424:1
ZD0047a	5.29	18	15294793	19580300	6	2	8	lonp2	ENSDARG00000004896,18:18134845-18306965:-1
ZD0047a	5.29	18	15294793	19580300	6	2	8	IL34 (2 of 2)	ENSDARG00000091003,18:18186339-18202526:-1
ZD0047a	5.29	18	15294793	19580300	6	2	8	SF3B3 (1 of 2)	ENSDARG00000003969,18:18209587-18365672:-1
ZD0047a	5.29	18	15294793	19580300	6	2	8	SNORD111	ENSDARG00000090652,18:18228409-18228490:-1
ZD0047a	5.29	18	15294793	19580300	6	2	8	SNORD111	ENSDARG00000089618,18:18230048-18230129:-1
ZD0047a	5.29	18	15294793	19580300	6	2	8	SNORD111	ENSDARG00000083268,18:18236642-18236717:-1
ZD0047a	5.29	18	15294793	19580300	6	2	8	SNORD111	ENSDARG00000080744,18:18236982-18237062:-1
ZD0047a	5.29	18	15294793	19580300	6	2	8	st3gal2	ENSDARG00000041260,18:18271484-18415312:1
ZD0047a	5.29	18	15294793	19580300	6	2	8	IL34 (1 of 2)	ENSDARG00000069128,18:18309492-18325712:-1
ZD0047a	5.29	18	15294793	19580300	6	2	8	sf3b3	ENSDARG00000089880,18:18332810-18365719:-1
ZD0047a	5.29	18	15294793	19580300	6	2	8	SNORD111	ENSDARG00000080628,18:18353512-18353593:-1
ZD0047a	5.29	18	15294793	19580300	6	2	8	SNORD111	ENSDARG00000080704,18:18355118-18355199:-1
ZD0047a	5.29	18	15294793	19580300	6	2	8	SNORD111	ENSDARG00000080841,18:18360271-18360351:-1
ZD0047a	5.29	18	15294793	19580300	6	2	8	aars	ENSDARG00000069142,18:18416984-18448127:-1
ZD0047a	5.29	18	15294793	19580300	6	2	8	5S_rRNA	ENSDARG00000084236,18:18419862-18419986:-1
ZD0047a	5.29	18	15294793	19580300	6	2	8	si:ch211-223o1.5	ENSDARG00000092925,18:18456413-18457595:1
ZD0047a	5.29	18	15294793	19580300	6	2	8	si:ch211-223o1.4p	ENSDARG00000094021,18:18476918-18482475:-1
ZD0047a	5.29	18	15294793	19580300	6	2	8	si:ch211-223o1.3	ENSDARG00000093548,18:18489760-18490866:1
ZD0047a	5.29	18	15294793	19580300	6	2	8	si:ch211-223o1.8p	ENSDARG00000092639,18:18501390-18507743:-1
ZD0047a	5.29	18	15294793	19580300	6	2	8	5S_rRNA	ENSDARG00000085118,18:18506689-18506804:1
ZD0047a	5.29	18	15294793	19580300	6	2	8	si:ch211-223o1.2	ENSDARG00000087830,18:18513888-18551217:1
ZD0047a	5.29	18	15294793	19580300	6	2	8	si:ch211-223o1.1p	ENSDARG00000093239,18:18525173-18530116:-1
ZD0047a	5.29	18	15294793	19580300	6	2	8	si:dkey-73n10.10	ENSDARG00000095679,18:18550786-18551605:1
ZD0047a	5.29	18	15294793	19580300	6	2	8	si:dkey-73n10.9p	ENSDARG00000094658,18:18568095-18573976:-1
ZD0047a	5.29	18	15294793	19580300	6	2	8	si:dkey-73n10.8	ENSDARG00000093635,18:18579829-18580763:1
ZD0047a	5.29	18	15294793	19580300	6	2	8	si:dkey-73n10.7p	ENSDARG00000092569,18:18596365-18602081:-1
ZD0047a	5.29	18	15294793	19580300	6	2	8	si:dkey-73n10.6	ENSDARG00000092711,18:18607960-18609196:1
ZD0047a	5.29	18	15294793	19580300	6	2	8	si:dkey-73n10.5	ENSDARG00000093381,18:18612937-18630627:-1
ZD0047a	5.29	18	15294793	19580300	6	2	8	PLLP	ENSDARG00000062756,18:18642070-18651343:1
ZD0047a	5.29	18	15294793	19580300	6	2	8	arl2bp	ENSDARG00000025383,18:18651336-18656019:-1
ZD0047a	5.29	18	15294793	19580300	6	2	8	arih1	ENSDARG00000003616,18:18660444-18681728:1
ZD0047a	5.29	18	15294793	19580300	6	2	8	si:dkey-73n10.12	ENSDARG00000096323,18:18691077-18691972:1
ZD0047a	5.29	18	15294793	19580300	6	2	8	C18H15orf39	ENSDARG00000069168,18:18712195-18722809:-1
ZD0047a	5.29	18	15294793	19580300	6	2	8	ppcdc	ENSDARG00000033020,18:18756250-18760231:-1
ZD0047a	5.29	18	15294793	19580300	6	2	8	ptplad1	ENSDARG00000016038,18:18762788-18775994:1
ZD0047a	5.29	18	15294793	19580300	6	2	8	C18H15orf44	ENSDARG00000041429,18:18775958-18786630:-1
ZD0047a	5.29	18	15294793	19580300	6	2	8	slc24a1	ENSDARG00000041431,18:18786774-18822315:1
ZD0047a	5.29	18	15294793	19580300	6	2	8	si:ch211-117i10.10	ENSDARG00000096256,18:18806700-18813924:1
ZD0047a	5.29	18	15294793	19580300	6	2	8	dennd4a	ENSDARG00000062721,18:18822325-18875881:-1
ZD0047a	5.29	18	15294793	19580300	6	2	8	si:dkey-242h9.5	ENSDARG00000092535,18:18882390-18884675:1
ZD0047a	5.29	18	15294793	19580300	6	2	8	si:dkey-242h9.4	ENSDARG00000094232,18:18890758-18892462:-1
ZD0047a	5.29	18	15294793	19580300	6	2	8	si:dkey-242h9.3	ENSDARG00000069189,18:18901695-18908992:1
ZD0047a	5.29	18	15294793	19580300	6	2	8	rab11a	ENSDARG00000041450,18:18912484-18919863:1
ZD0047a	5.29	18	15294793	19580300	6	2	8	megf11	ENSDARG00000062686,18:18923122-19131503:-1
ZD0047a	5.29	18	15294793	19580300	6	2	8	5S_rRNA	ENSDARG00000085973,18:19155550-19155666:-1
ZD0047a	5.29	18	15294793	19580300	6	2	8	si:ch73-94f11.5	ENSDARG00000093904,18:19193808-19196521:1
ZD0047a	5.29	18	15294793	19580300	6	2	8	map2k1	ENSDARG00000007825,18:19199831-19231876:1
ZD0047a	5.29	18	15294793	19580300	6	2	8	5S_rRNA	ENSDARG00000083370,18:19203722-19203839:-1
ZD0047a	5.29	18	15294793	19580300	6	2	8	rpl4	ENSDARG00000041182,18:19231781-19236980:-1
ZD0047a	5.29	18	15294793	19580300	6	2	8	SNORD18	ENSDARG00000082911,18:19232293-19232362:-1
ZD0047a	5.29	18	15294793	19580300	6	2	8	SNORD18	ENSDARG00000082511,18:19232581-19232648:-1
ZD0047a	5.29	18	15294793	19580300	6	2	8	SNORD18	ENSDARG00000080636,18:19232921-19232989:-1
ZD0047a	5.29	18	15294793	19580300	6	2	8	SNORA35	ENSDARG00000080450,18:19233462-19233592:-1
ZD0047a	5.29	18	15294793	19580300	6	2	8	SNORD16	ENSDARG00000082158,18:19235197-19235294:-1
[truncated: 9,944 more rows]

## Sheet: Table S6
Table S6. P-values for genes ocurring in amplification regions
Gene	GeneID	Chromosome	Count	Gene Length	P-Value	q.val.fdr	q.val.holm	p.val.Bonferroni
SAMD1 (1 of 2)	ENSDARG00000059598	3	10	22013	0	0	0	0
prkacaa	ENSDARG00000014134	3	10	167905	0	0	0	0
tecra	ENSDARG00000070956	3	9	21949	0	0	0	0
asf1ba	ENSDARG00000020435	3	9	9956	0	0	0	0
wu:fj41e11	ENSDARG00000038198	3	9	6751	0	0	0	0
asf1ba	ENSDARG00000087313	3	9	11070	0	0	0	0
CR394535.1	ENSDARG00000088345	3	9	37721	0	0	0	0
TUBB4A (4 of 6)	ENSDARG00000091444	3	8	6751	0	0	0	0
cx52.9	ENSDARG00000086453	17	7	2179	0	0	0	0
CR385063.1	ENSDARG00000044212	19	7	27945	0	0	0	0
PRX	ENSDARG00000017246	18	6	31609	0	0	0	0
ftr42	ENSDARG00000052564	3	6	14397	0	0	0	0
ftr41	ENSDARG00000073880	3	6	7852	0	0	0	0
cbfb	ENSDARG00000040917	18	5	77200	0	0	0	0
IDH2	ENSDARG00000003795	18	5	18372	0	0	0	0
sfpq	ENSDARG00000011564	19	5	29464	0	0	0	0
agmat	ENSDARG00000059700	23	5	7523	0	0	0	0
CELF5 (2 of 2)	ENSDARG00000090727	2	5	36141	0	0	0	0
MYCBP	ENSDARG00000091001	17	5	1416	0	0	0	0
TSC22D4	ENSDARG00000068912	20	5	39225	0	0	0	0
CU633981.2	ENSDARG00000090361	2	5	6104	0	0	0	0
CU633981.1	ENSDARG00000020994	2	5	6083	0	0	0	0
ugt5c3	ENSDARG00000061439	18	5	6040	0	0	0	0
zgc:101040	ENSDARG00000005176	18	5	4468	0	0	0	0
ehd2	ENSDARG00000040362	18	5	13441	0	0	0	0
napa	ENSDARG00000020405	18	5	22826	0	0	0	0
foxa3	ENSDARG00000012788	18	5	3696	0	0	0	0
GCGR (1 of 2)	ENSDARG00000070973	3	5	51432	0	0	0	0
vasp	ENSDARG00000017105	18	5	94442	0	0	0	0
baz1b	ENSDARG00000061394	18	5	82838	0	0	0	0
dhx34	ENSDARG00000061168	18	5	22902	0	0	0	0
BAI1 (2 of 2)	ENSDARG00000078529	19	5	12040	0	0	0	0
atpif1	ENSDARG00000067975	19	5	1542	0	0	0	0
hnrpr	ENSDARG00000014569	19	5	8171	0	0	0	0
dnajc8	ENSDARG00000059373	19	5	2950	0	0	0	0
CU633999.1	ENSDARG00000076623	19	5	20594	0	0	0	0
CABZ01103847.1	ENSDARG00000088491	19	5	3184	0	0	0	0
LRRC16A	ENSDARG00000077661	19	5	872	0	0	0	0
si:ch1073-210b3.2	ENSDARG00000096348	19	5	6865	0	0	0	0
si:ch1073-210b3.1	ENSDARG00000034243	19	5	3877	0	0	0	0
TATDN1	ENSDARG00000036924	19	5	2750	0	0	0	0
rnf139	ENSDARG00000036929	19	5	5301	0	0	0	0
tmem65	ENSDARG00000076393	19	5	12090	0	0	0	0
ZBTB22 (2 of 2)	ENSDARG00000020176	19	5	3416	0	0	0	0
scn1bb	ENSDARG00000071252	19	5	2805	0	0	0	0
SYNGAP1 (1 of 2)	ENSDARG00000063713	19	5	53936	0	0	0	0
CR548627.1	ENSDARG00000088771	19	5	807	0	0	0	0
lingo4a	ENSDARG00000094908	19	5	12100	0	0	0	0
ctssa	ENSDARG00000036940	19	5	7039	0	0	0	0
golph3l	ENSDARG00000036943	19	5	10284	0	0	0	0
ensaa	ENSDARG00000036944	19	5	2095	0	0	0	0
KCNK6	ENSDARG00000007383	18	5	12359	0	0	0	0
dkfzp564o0523	ENSDARG00000033754	19	5	5397	0	0	0	0
ncdn	ENSDARG00000079870	19	5	14053	0	0	0	0
BX649515.1	ENSDARG00000034429	3	5	9922	0	0	0	0
gipc1	ENSDARG00000010771	3	5	18210	0	0	0	0
dnajb1a	ENSDARG00000015831	3	5	12900	0	0	0	0
ARHGAP42 (2 of 2)	ENSDARG00000010654	18	5	216036	2e-05	0.000153494	0.11622	0.13354
gpd1	ENSDARG00000036942	19	5	328553	2.4e-05	0.000176679	0.138696	0.160248
trps1	ENSDARG00000068028	19	5	415854	0.000327	0.00147227	1	1
rapsn	ENSDARG00000041133	18	4	18212	0	0	0	0
BX936364.1	ENSDARG00000086036	18	4	112	0	0	0	0
lysmd4	ENSDARG00000068702	18	4	10486	0	0	0	0
rgma	ENSDARG00000012248	18	4	12447	0	0	0	0
chd2	ENSDARG00000060687	18	4	55188	0	0	0	0
FAM174B	ENSDARG00000068709	18	4	7535	0	0	0	0
st8sia2	ENSDARG00000018788	18	4	24352	0	0	0	0
si:dkeyp-59c12.1	ENSDARG00000038112	18	4	1181	0	0	0	0
si:ch211-39k3.2	ENSDARG00000075881	18	4	2327	0	0	0	0
zgc:162879	ENSDARG00000074163	18	4	16716	0	0	0	0
ZNF710 (2 of 2)	ENSDARG00000014680	18	4	48655	0	0	0	0
ANKRD34C	ENSDARG00000093286	18	4	1590	0	0	0	0
CABZ01072534.1	ENSDARG00000075951	1	4	39975	0	0	0	0
CABZ01064155.1	ENSDARG00000022739	2	4	1197	0	0	0	0
TCF20	ENSDARG00000078348	3	4	8507	0	0	0	0
GRIN2B (1 of 2)	ENSDARG00000079348	3	4	9701	0	0	0	0
WBP11	ENSDARG00000017046	3	4	9177	0	0	0	0
GSG1	ENSDARG00000088738	3	4	1047	0	0	0	0
GPRC5D	ENSDARG00000090051	3	4	2165	0	0	0	0
zgc:194336	ENSDARG00000076108	14	4	11012	0	0	0	0
ANKRD65	ENSDARG00000068274	18	4	14133	0	0	0	0
CCNL1 (1 of 2)	ENSDARG00000055124	18	4	14387	0	0	0	0
sf3b4	ENSDARG00000018574	19	4	6487	0	0	0	0
gabpb2a	ENSDARG00000007943	19	4	7801	0	0	0	0
zgc:112234	ENSDARG00000091728	25	4	777	0	0	0	0
pdhx	ENSDARG00000051756	25	4	6890	0	0	0	0
chmp1a	ENSDARG00000009802	25	4	10236	0	0	0	0
slc10a3	ENSDARG00000095660	25	4	2440	0	0	0	0
FANCA	ENSDARG00000070216	25	4	14359	0	0	0	0
CABZ01113057.1	ENSDARG00000091369	25	4	917	0	0	0	0
CABZ01113061.1	ENSDARG00000016579	25	4	13406	0	0	0	0
colm	ENSDARG00000061576	18	4	12711	0	0	0	0
si:ch211-165a16.2	ENSDARG00000091293	18	4	33073	0	0	0	0
sema6dl	ENSDARG00000011533	18	4	32455	0	0	0	0
ugt5c1	ENSDARG00000061444	18	4	3168	0	0	0	0
ugt5c2	ENSDARG00000006372	18	4	7085	0	0	0	0
chrna5	ENSDARG00000003420	18	4	22550	0	0	0	0
VWA7	ENSDARG00000061462	18	4	25063	0	0	0	0
PLD3	ENSDARG00000068199	18	4	19871	0	0	0	0
irf2bp1	ENSDARG00000005468	18	4	7973	0	0	0	0
slc19a3	ENSDARG00000061103	18	4	10153	0	0	0	0
DUS3L	ENSDARG00000067947	19	4	11745	0	0	0	0
MTERF	ENSDARG00000086107	19	4	3859	0	0	0	0
CABZ01010098.1	ENSDARG00000086145	19	4	7438	0	0	0	0
AKAP9	ENSDARG00000077668	19	4	36534	0	0	0	0
akap9	ENSDARG00000079610	19	4	34338	0	0	0	0
FUT9 (2 of 16)	ENSDARG00000042643	19	4	1176	0	0	0	0
cyp51	ENSDARG00000042641	19	4	18518	0	0	0	0
NUPL2	ENSDARG00000029043	19	4	7893	0	0	0	0
tert	ENSDARG00000042637	19	4	14980	0	0	0	0
slc6a18	ENSDARG00000068387	19	4	11361	0	0	0	0
slc6a19a	ENSDARG00000018621	19	4	13918	0	0	0	0
SLC6A19 (2 of 3)	ENSDARG00000091560	19	4	20583	0	0	0	0
ngf	ENSDARG00000014050	6	4	46408	0	0	0	0
stx16	ENSDARG00000003307	6	4	13942	0	0	0	0
cyc1	ENSDARG00000038075	6	4	8743	0	0	0	0
mych	ENSDARG00000077473	6	4	3043	0	0	0	0
CABZ01024201.1	ENSDARG00000061570	18	4	30662	0	0	0	0
bcl7bb	ENSDARG00000040396	18	4	9655	0	0	0	0
psmd8	ENSDARG00000020454	18	4	8085	0	0	0	0
gltscr1	ENSDARG00000061159	18	4	16549	0	0	0	0
CCDC19	ENSDARG00000068103	18	4	22224	0	0	0	0
TBRG1	ENSDARG00000074996	18	4	24895	0	0	0	0
mcl1a	ENSDARG00000009779	19	4	4503	0	0	0	0
vps72	ENSDARG00000063718	19	4	7125	0	0	0	0
zgc:162356	ENSDARG00000042620	19	4	5777	0	0	0	0
rplp1	ENSDARG00000021864	19	4	3291	0	0	0	0
CABZ01112149.1	ENSDARG00000004686	19	4	638	0	0	0	0
mul1b	ENSDARG00000052527	23	4	4275	0	0	0	0
pink1	ENSDARG00000001929	23	4	13310	0	0	0	0
zgc:195224	ENSDARG00000075455	23	4	28837	0	0	0	0
hs3st3b1a	ENSDARG00000059594	3	4	26651	0	0	0	0
tfap2e	ENSDARG00000008861	19	4	21587	0	0	0	0
cngb1a	ENSDARG00000068242	18	4	16741	0	0	0	0
blvrb	ENSDARG00000042310	18	4	16718	0	0	0	0
zgc:113340	ENSDARG00000093142	18	4	6010	0	0	0	0
si:ch211-14c7.2	ENSDARG00000094522	18	4	8181	0	0	0	0
IL17RD (2 of 2)	ENSDARG00000089004	23	4	22105	0	0	0	0
calcoco1	ENSDARG00000036695	23	4	21444	0	0	0	0
plk2a	ENSDARG00000090752	10	4	9222	0	0	0	0
dlgap3	ENSDARG00000055459	19	4	33908	0	0	0	0
col1a2	ENSDARG00000020007	19	4	19760	0	0	0	0
si:ch211-191i18.2	ENSDARG00000070141	19	4	28283	0	0	0	0
nme2b.2	ENSDARG00000076892	19	4	48144	0	0	0	0
FBXL19	ENSDARG00000076929	19	4	3084	0	0	0	0
btr30	ENSDARG00000090028	19	4	7302	0	0	0	0
zgc:163083	ENSDARG00000070945	3	4	3668	0	0	0	0
zgc:92161	ENSDARG00000010541	3	4	18936	0	0	0	0
zgc:112146	ENSDARG00000038196	3	4	5590	0	0	0	0
zgc:123284	ENSDARG00000070948	3	4	2696	0	0	0	0
rif1	ENSDARG00000062650	9	4	21154	0	0	0	0
esyt3	ENSDARG00000006422	9	4	23177	0	0	0	0
mlphb	ENSDARG00000062481	9	4	14357	0	0	0	0
tyw5	ENSDARG00000069672	9	4	4581	0	0	0	0
hecw2a	ENSDARG00000062447	9	4	27508	0	0	0	0
C5AR1	ENSDARG00000040319	18	4	1041	0	0	0	0
CREB3L3 (2 of 2)	ENSDARG00000090903	2	4	48061	1e-06	1.25744e-05	0.00625	0.006677
ORAI2	ENSDARG00000035148	5	4	15276	1e-06	1.25744e-05	0.00625	0.006677
TSPAN2 (1 of 2)	ENSDARG00000003754	6	4	52160	1e-06	1.25744e-05	0.00625	0.006677
st14a	ENSDARG00000061173	18	4	32554	1e-06	1.25744e-05	0.00625	0.006677
dennd3a	ENSDARG00000078797	19	4	45287	1e-06	1.25744e-05	0.00625	0.006677
psmb2	ENSDARG00000031511	19	4	17716	1e-06	1.25744e-05	0.00625	0.006677
si:ch73-262h23.4	ENSDARG00000092624	18	4	36705	1e-06	1.25744e-05	0.00625	0.006677
si:ch211-173p18.1	ENSDARG00000035823	19	4	44412	1e-06	1.25744e-05	0.00625	0.006677
si:ch211-173p18.3	ENSDARG00000035821	19	4	50571	1e-06	1.25744e-05	0.00625	0.006677
BX769173.1	ENSDARG00000070943	3	4	6741	1e-06	1.25744e-05	0.00625	0.006677
PLIN1	ENSDARG00000054048	18	4	45923	2e-06	2.28274e-05	0.012292	0.013354
prdm10	ENSDARG00000022161	18	4	54288	2e-06	2.28274e-05	0.012292	0.013354
ptk2.2	ENSDARG00000040197	19	4	57684	3e-06	3.22042e-05	0.018276	0.020031
yap1	ENSDARG00000068401	18	4	71902	4e-06	4.07134e-05	0.02422	0.026708
gyltl1b	ENSDARG00000017058	18	4	59868	4e-06	4.07134e-05	0.02422	0.026708
FAM70B	ENSDARG00000076050	18	4	67463	5e-06	4.90235e-05	0.030105	0.033385
CDK6	ENSDARG00000070228	19	4	83916	9e-06	8.00173e-05	0.053505	0.060093
RASGRF1	ENSDARG00000073824	18	4	80769	1e-05	8.70535e-05	0.05926	0.06677
epb4.1l4	ENSDARG00000040087	10	4	82162	1e-05	8.70535e-05	0.05926	0.06677
nrxn2b	ENSDARG00000063150	7	4	95566	1.1e-05	9.3802e-05	0.06501	0.073447
neb	ENSDARG00000032630	9	4	87701	1.1e-05	9.3802e-05	0.06501	0.073447
MCTP2 (2 of 2)	ENSDARG00000001414	18	4	82375	1.5e-05	0.0001214	0.08793	0.100155
cttnbp2	ENSDARG00000040991	18	4	96373	2.1e-05	0.000159519	0.121947	0.140217
slco3a1	ENSDARG00000018726	18	4	103247	2.3e-05	0.000171014	0.133078	0.153571
ankrd12	ENSDARG00000052419	2	4	105439	3.4e-05	0.000235252	0.194344	0.227018
SEMA4B (1 of 2)	ENSDARG00000074414	18	4	127671	4.6e-05	0.000305007	0.261004	0.307142
tp53i11b	ENSDARG00000006025	18	4	130949	5.8e-05	0.000362948	0.325728	0.387266
RASA2	ENSDARG00000078775	18	4	139204	7.1e-05	0.000426703	0.395754	0.474067
nr2f2	ENSDARG00000040926	18	4	154364	8.4e-05	0.000487288	0.464688	0.560868
aplp2	ENSDARG00000054864	18	4	162411	0.000123	0.000662315	0.668997	0.821271
mef2a	ENSDARG00000031756	18	4	168659	0.000154	0.000794022	0.828982	1
spryd3	ENSDARG00000075799	23	4	243671	0.000488	0.00204672	1	1
CNTN5	ENSDARG00000021584	18	4	365282	0.001785	0.00589225	1	1
PLEC (2 of 2)	ENSDARG00000062590	19	4	213993	0.000345	0.00154085	1	1
CSMD2	ENSDARG00000001559	19	4	560178	0.007	0.015658	1	1
SDR42E1	ENSDARG00000003397	13	3	4127	0	0	0	0
agk	ENSDARG00000009837	18	3	8092	0	0	0	0
wee2	ENSDARG00000012718	18	3	5367	0	0	0	0
pgpep1l	ENSDARG00000041092	18	3	5532	0	0	0	0
fam169b	ENSDARG00000069321	18	3	4748	0	0	0	0
C18H15orf38	ENSDARG00000041085	18	3	4984	0	0	0	0
suv420h1	ENSDARG00000041081	18	3	7003	0	0	0	0
BX571884.1	ENSDARG00000086220	18	3	3291	0	0	0	0
zgc:158868	ENSDARG00000069379	18	3	7000	0	0	0	0
si:ch73-186j5.2	ENSDARG00000018301	18	3	4914	0	0	0	0
si:dkey-45h7.1	ENSDARG00000093618	18	3	1103	0	0	0	0
ctcf	ENSDARG00000056621	18	3	7389	0	0	0	0
si:dkey-11d18.4	ENSDARG00000040901	18	3	1347	0	0	0	0
si:ch73-113g13.3	ENSDARG00000094601	18	3	732	0	0	0	0
si:ch73-113g13.2	ENSDARG00000056506	18	3	957	0	0	0	0
si:ch73-113g13.1	ENSDARG00000040902	18	3	1337	0	0	0	0
PEX11A	ENSDARG00000060707	18	3	4734	0	0	0	0
ctsh	ENSDARG00000041108	18	3	6402	0	0	0	0
KTI12	ENSDARG00000054301	18	3	9872	0	0	0	0
NMB (1 of 2)	ENSDARG00000068144	18	3	894	0	0	0	0
znf592	ENSDARG00000060885	18	3	11899	0	0	0	0
CABZ01092285.1	ENSDARG00000088389	2	3	2066	0	0	0	0
TNS3 (1 of 3)	ENSDARG00000087773	2	3	8417	0	0	0	0
CABZ01090951.1	ENSDARG00000045403	2	3	3248	0	0	0	0
SIRT5 (2 of 2)	ENSDARG00000078690	2	3	2090	0	0	0	0
CABZ01084952.1	ENSDARG00000086333	2	3	7014	0	0	0	0
zgc:158345	ENSDARG00000086578	2	3	5496	0	0	0	0
cldn1	ENSDARG00000040045	2	3	3013	0	0	0	0
CPN2	ENSDARG00000063518	2	3	3349	0	0	0	0
ANGPTL1 (2 of 2)	ENSDARG00000003025	2	3	5697	0	0	0	0
zgc:65811	ENSDARG00000044990	3	3	2471	0	0	0	0
PRRC2B	ENSDARG00000079639	5	3	10285	0	0	0	0
DQX1	ENSDARG00000059455	5	3	8511	0	0	0	0
oxtl	ENSDARG00000042845	5	3	5637	0	0	0	0
si:ch211-160d20.5	ENSDARG00000089627	18	3	6318	0	0	0	0
si:ch211-238g23.1	ENSDARG00000055746	18	3	6233	0	0	0	0
cyt1l	ENSDARG00000036832	19	3	2035	0	0	0	0
sst3	ENSDARG00000031649	23	3	1049	0	0	0	0
dffa	ENSDARG00000055770	23	3	5474	0	0	0	0
zgc:165555	ENSDARG00000090149	25	3	312	0	0	0	0
HIST1H2AA (3 of 17)	ENSDARG00000051770	25	3	387	0	0	0	0
zgc:171759	ENSDARG00000034203	25	3	448	0	0	0	0
CU302436.3	ENSDARG00000075508	25	3	621	0	0	0	0
zgc:158629	ENSDARG00000094154	25	3	500	0	0	0	0
CU302436.6	ENSDARG00000089719	25	3	598	0	0	0	0
wu:fe37d09	ENSDARG00000087543	25	3	312	0	0	0	0
zgc:112234	ENSDARG00000087854	25	3	445	0	0	0	0
CU302436.5	ENSDARG00000088889	25	3	615	0	0	0	0
zgc:113983	ENSDARG00000068941	25	3	1301	0	0	0	0
HIST1H2AA (5 of 17)	ENSDARG00000051775	25	3	387	0	0	0	0
zgc:171759	ENSDARG00000092743	25	3	448	0	0	0	0
PGBD4 (7 of 7)	ENSDARG00000092846	25	3	4512	0	0	0	0
CU302436.7	ENSDARG00000091905	25	3	498	0	0	0	0
zgc:171759	ENSDARG00000051778	25	3	487	0	0	0	0
zgc:165555	ENSDARG00000089737	25	3	312	0	0	0	0
HIST1H2AA (2 of 17)	ENSDARG00000068928	25	3	387	0	0	0	0
zgc:171759	ENSDARG00000051726	25	3	375	0	0	0	0
zgc:165555	ENSDARG00000087670	25	3	312	0	0	0	0
CABZ01086354.2	ENSDARG00000092395	25	3	492	0	0	0	0
CABZ01086354.1	ENSDARG00000076129	25	3	978	0	0	0	0
zgc:165555	ENSDARG00000090941	25	3	312	0	0	0	0
HIST1H2AA (4 of 17)	ENSDARG00000086304	25	3	387	0	0	0	0
CR762436.5	ENSDARG00000093195	25	3	448	0	0	0	0
HIST1H2AA (7 of 17)	ENSDARG00000070265	25	3	399	0	0	0	0
zgc:173585	ENSDARG00000089039	25	3	586	0	0	0	0
HIST1H4I	ENSDARG00000076930	25	3	312	0	0	0	0
CR762436.4	ENSDARG00000075379	25	3	387	0	0	0	0
CR762436.1	ENSDARG00000032637	25	3	600	0	0	0	0
HIST1H4B (2 of 2)	ENSDARG00000091446	25	3	312	0	0	0	0
hist2h3ca1	ENSDARG00000077587	25	3	822	0	0	0	0
ZFC3H1	ENSDARG00000014615	25	3	3257	0	0	0	0
zgc:172253	ENSDARG00000074191	3	3	6066	0	0	0	0
POLDIP3	ENSDARG00000091032	3	3	6790	0	0	0	0
rrp7a	ENSDARG00000044853	3	3	2894	0	0	0	0
wbp2	ENSDARG00000044852	3	3	2492	0	0	0	0
C7orf55	ENSDARG00000074266	3	3	2332	0	0	0	0
cyp19a1a	ENSDARG00000041348	18	3	15814	0	0	0	0
CABZ01113374.2	ENSDARG00000076852	18	3	3065	0	0	0	0
PDPR	ENSDARG00000023113	18	3	6162	0	0	0	0
DDB1 (2 of 2)	ENSDARG00000089106	18	3	4652	0	0	0	0
CABZ01102516.1	ENSDARG00000074198	18	3	689	0	0	0	0
CABZ01102518.1	ENSDARG00000086526	18	3	1521	0	0	0	0
ST7	ENSDARG00000039960	18	3	4736	0	0	0	0
nr0b2b	ENSDARG00000004355	19	3	2296	0	0	0	0
gpr182	ENSDARG00000036616	23	3	2287	0	0	0	0
CTTNBP2NL (2 of 2)	ENSDARG00000053179	6	3	3741	0	0	0	0
sycp1	ENSDARG00000003904	6	3	8322	0	0	0	0
tshb	ENSDARG00000033726	6	3	4156	0	0	0	0
slc25a22	ENSDARG00000020893	6	3	11411	0	0	0	0
KCNA3 (2 of 2)	ENSDARG00000079491	6	3	1452	0	0	0	0
KCNA2 (2 of 2)	ENSDARG00000002241	6	3	1565	0	0	0	0
KCNA10 (2 of 2)	ENSDARG00000059935	6	3	1707	0	0	0	0
rplp2	ENSDARG00000022833	6	3	2377	0	0	0	0
TUBB1	ENSDARG00000053066	6	3	6555	0	0	0	0
ATP5EP2	ENSDARG00000095897	6	3	8653	0	0	0	0
ROMO1	ENSDARG00000038076	6	3	3113	0	0	0	0
OSGIN1	ENSDARG00000052279	6	3	10375	0	0	0	0
si:ch211-132b12.4	ENSDARG00000092930	18	3	4037	0	0	0	0
si:ch211-132b12.8	ENSDARG00000055250	18	3	9988	0	0	0	0
foxg1c	ENSDARG00000068380	18	3	1140	0	0	0	0
pglyrp5	ENSDARG00000068382	18	3	3266	0	0	0	0
polr2i	ENSDARG00000040443	18	3	3481	0	0	0	0
TSEN34	ENSDARG00000061370	18	3	4777	0	0	0	0
fzd9b	ENSDARG00000014673	18	3	1837	0	0	0	0
grk7b	ENSDARG00000055534	18	3	13279	0	0	0	0
ttc36	ENSDARG00000011693	18	3	3848	0	0	0	0
CXCR5	ENSDARG00000010514	18	3	1005	0	0	0	0
si:ch211-151h10.1	ENSDARG00000095386	18	3	3917	0	0	0	0
olfcg9	ENSDARG00000004975	14	3	4238	0	0	0	0
olfcg3	ENSDARG00000043681	14	3	3593	0	0	0	0
olfcg4	ENSDARG00000026692	14	3	3006	0	0	0	0
olfcg5	ENSDARG00000027720	14	3	3147	0	0	0	0
olfch1	ENSDARG00000075988	14	3	3289	0	0	0	0
olfcj1	ENSDARG00000079954	14	3	3230	0	0	0	0
snrpa	ENSDARG00000018890	18	3	5088	0	0	0	0
C18H19orf54	ENSDARG00000039513	18	3	5688	0	0	0	0
six9	ENSDARG00000068407	18	3	3402	0	0	0	0
six4.3	ENSDARG00000068406	18	3	10221	0	0	0	0
tnfaip8l2a	ENSDARG00000075592	19	3	5940	0	0	0	0
TMEM79 (2 of 2)	ENSDARG00000071250	19	3	5299	0	0	0	0
NRM	ENSDARG00000063690	19	3	6068	0	0	0	0
RNF5	ENSDARG00000075606	19	3	6782	0	0	0	0
slc39a4	ENSDARG00000059361	19	3	7210	0	0	0	0
scrt1a	ENSDARG00000023261	19	3	1821	0	0	0	0
C19H16orf80	ENSDARG00000039193	19	3	11518	0	0	0	0
OXSM	ENSDARG00000063668	19	3	5111	0	0	0	0
CABZ01073740.1	ENSDARG00000069982	19	3	6411	0	0	0	0
GPR20 (2 of 2)	ENSDARG00000074826	19	3	2808	0	0	0	0
snrpd1	ENSDARG00000011648	19	3	4953	0	0	0	0
ggcta	ENSDARG00000076406	19	3	2609	0	0	0	0
twistnb	ENSDARG00000024416	19	3	8955	0	0	0	0
ZBTB39	ENSDARG00000019265	23	3	4612	0	0	0	0
CABZ01054884.1	ENSDARG00000046139	23	3	933	0	0	0	0
gltpd1	ENSDARG00000052537	23	3	6965	0	0	0	0
ubxn10	ENSDARG00000052535	23	3	3317	0	0	0	0
fam43b	ENSDARG00000070222	23	3	2000	0	0	0	0
AL954146.5	ENSDARG00000091294	23	3	5906	0	0	0	0
RNF222	ENSDARG00000076197	3	3	618	0	0	0	0
CU856207.1	ENSDARG00000074630	19	3	5427	0	0	0	0
im:7159182	ENSDARG00000054952	18	3	4764	0	0	0	0
si:dkey-34o23.3	ENSDARG00000088080	18	3	4890	0	0	0	0
slc52a2	ENSDARG00000092367	19	3	13261	0	0	0	0
zgc:109744	ENSDARG00000070800	19	3	4792	0	0	0	0
ftr57	ENSDARG00000074360	23	3	7356	0	0	0	0
phlda3	ENSDARG00000037804	23	3	2801	0	0	0	0
tcf21	ENSDARG00000036869	23	3	1428	0	0	0	0
nr4a1	ENSDARG00000000796	23	3	6533	0	0	0	0
nkd3l	ENSDARG00000070419	19	3	2120	0	0	0	0
LRRC69	ENSDARG00000088316	19	3	6421	0	0	0	0
si:ch211-9n13.3	ENSDARG00000093432	19	3	4670	0	0	0	0
FAM206A	ENSDARG00000070407	19	3	4173	0	0	0	0
wisp1a	ENSDARG00000054331	19	3	7986	0	0	0	0
si:rp71-45k5.2	ENSDARG00000093129	19	3	1197	0	0	0	0
zgc:113424	ENSDARG00000035680	19	3	1351	0	0	0	0
WDYHV1	ENSDARG00000070403	19	3	2469	0	0	0	0
si:rp71-45k5.4	ENSDARG00000035679	19	3	5082	0	0	0	0
zgc:91910	ENSDARG00000035678	19	3	3919	0	0	0	0
ndufs5	ENSDARG00000006290	19	3	4361	0	0	0	0
si:ch211-174h4.1	ENSDARG00000063873	19	3	1106	0	0	0	0
cx30.9	ENSDARG00000070362	19	3	1344	0	0	0	0
C19H1orf212	ENSDARG00000070358	19	3	3753	0	0	0	0
cx39.4	ENSDARG00000070357	19	3	1194	0	0	0	0
ilf2	ENSDARG00000014591	19	3	6920	0	0	0	0
si:ch211-250g4.3	ENSDARG00000092945	19	3	9973	0	0	0	0
BX510986.1	ENSDARG00000074672	19	3	1182	0	0	0	0
illr4	ENSDARG00000008075	19	3	8438	0	0	0	0
EFCAB1	ENSDARG00000061377	19	3	3688	0	0	0	0
grn2	ENSDARG00000088641	19	3	2637	0	0	0	0
tfpi2	ENSDARG00000061351	19	3	6998	0	0	0	0
gngt1	ENSDARG00000035798	19	3	2935	0	0	0	0
bet1	ENSDARG00000034885	19	3	6252	0	0	0	0
si:ch211-191i18.4	ENSDARG00000095328	19	3	2702	0	0	0	0
si:ch211-191i18.3	ENSDARG00000070142	19	3	2829	0	0	0	0
zgc:153441	ENSDARG00000054797	19	3	6373	0	0	0	0
CT027569.1	ENSDARG00000035665	19	3	1795	0	0	0	0
si:dkey-228a15.1	ENSDARG00000095698	19	3	14058	0	0	0	0
zgc:103438	ENSDARG00000035663	19	3	5759	0	0	0	0
crtap	ENSDARG00000018010	19	3	8592	0	0	0	0
DCLK3	ENSDARG00000078997	19	3	7216	0	0	0	0
CU207343.2	ENSDARG00000087408	19	3	1464	0	0	0	0
zcchc17	ENSDARG00000018936	19	3	7389	0	0	0	0
si:ch211-193k19.2	ENSDARG00000077572	19	3	5542	0	0	0	0
SYCE1L	ENSDARG00000076609	19	3	7625	0	0	0	0
GPR3	ENSDARG00000094860	19	3	4788	0	0	0	0
BX649384.1	ENSDARG00000035657	19	3	589	0	0	0	0
rpl11	ENSDARG00000043509	19	3	5968	0	0	0	0
PITHD1	ENSDARG00000032211	19	3	3693	0	0	0	0
gatad1	ENSDARG00000027612	19	3	7160	0	0	0	0
nkd3	ENSDARG00000069984	19	3	2063	0	0	0	0
nkd3	ENSDARG00000096299	19	3	2074	0	0	0	0
nkd3	ENSDARG00000086218	19	3	2126	0	0	0	0
nkd3	ENSDARG00000096278	19	3	2098	0	0	0	0
LRRC14B	ENSDARG00000060788	19	3	7328	0	0	0	0
uqcrb	ENSDARG00000011146	19	3	5508	0	0	0	0
mterfd1	ENSDARG00000003207	19	3	7025	0	0	0	0
RRM2 (1 of 2)	ENSDARG00000078069	19	3	5183	0	0	0	0
zgc:114119	ENSDARG00000035725	19	3	4733	0	0	0	0
CCK (1 of 2)	ENSDARG00000038634	19	3	5415	0	0	0	0
crygm2f	ENSDARG00000078134	9	3	906	0	0	0	0
eaf2	ENSDARG00000010432	9	3	4734	0	0	0	0
rnd3b	ENSDARG00000007396	9	3	7495	0	0	0	0
mmadhc	ENSDARG00000005870	9	3	6741	0	0	0	0
ysk4	ENSDARG00000094272	9	3	9304	0	0	0	0
acmsd	ENSDARG00000062549	9	3	9579	0	0	0	0
arl4cb	ENSDARG00000032708	9	3	1481	0	0	0	0
BX957274.1	ENSDARG00000057102	9	3	1828	0	0	0	0
ndufa10	ENSDARG00000013333	9	3	6759	0	0	0	0
faima	ENSDARG00000005828	9	3	6996	0	0	0	0
PARP9	ENSDARG00000006848	9	3	7673	0	0	0	0
dhrs12	ENSDARG00000011770	9	3	4091	0	0	0	0
serpine3	ENSDARG00000057108	9	3	8095	0	0	0	0
cops8	ENSDARG00000024846	9	3	10495	0	0	0	0
TRIM63 (2 of 2)	ENSDARG00000086685	9	3	1513	0	0	0	0
rpe	ENSDARG00000005251	9	3	6018	0	0	0	0
CXCR7 (2 of 2)	ENSDARG00000062478	9	3	6424	0	0	0	0
C9H2orf47	ENSDARG00000069671	9	3	2896	0	0	0	0
stk17b	ENSDARG00000014348	9	3	8790	0	0	0	0
C9H2orf69	ENSDARG00000062425	9	3	4904	0	0	0	0
obfc2aa	ENSDARG00000004692	9	3	3708	0	0	0	0
pax8	ENSDARG00000015879	5	3	5194	0	0	0	0
CABZ01040076.1	ENSDARG00000075335	2	3	1448	0	0	0	0
si:ch73-177h5.2	ENSDARG00000020812	4	3	9014	0	0	0	0
CABZ01039301.1	ENSDARG00000073678	18	3	5777	0	0	0	0
RBM7	ENSDARG00000020841	18	3	5762	0	0	0	0
bida	ENSDARG00000069290	18	3	4817	1e-06	1.25744e-05	0.00625	0.006677
synm	ENSDARG00000062350	18	3	9515	1e-06	1.25744e-05	0.00625	0.006677
si:dkey-12e7.1	ENSDARG00000069328	18	3	4134	1e-06	1.25744e-05	0.00625	0.006677
si:dkey-12e7.4	ENSDARG00000041073	18	3	6210	1e-06	1.25744e-05	0.00625	0.006677
gnrhr4	ENSDARG00000038116	18	3	9832	1e-06	1.25744e-05	0.00625	0.006677
sec11a	ENSDARG00000008936	18	3	9641	1e-06	1.25744e-05	0.00625	0.006677
cyt1	ENSDARG00000092947	19	3	2230	1e-06	1.25744e-05	0.00625	0.006677
BAHD1 (2 of 2)	ENSDARG00000090712	20	3	14674	1e-06	1.25744e-05	0.00625	0.006677
si:ch1073-464p5.5	ENSDARG00000079544	3	3	10333	1e-06	1.25744e-05	0.00625	0.006677
si:ch211-166e11.5	ENSDARG00000079042	9	3	7383	1e-06	1.25744e-05	0.00625	0.006677
relnl	ENSDARG00000077935	18	3	2066	1e-06	1.25744e-05	0.00625	0.006677
rps26l	ENSDARG00000030408	6	3	5356	1e-06	1.25744e-05	0.00625	0.006677
si:dkey-249d8.1	ENSDARG00000095783	6	3	7872	1e-06	1.25744e-05	0.00625	0.006677
ctsz	ENSDARG00000043081	6	3	9991	1e-06	1.25744e-05	0.00625	0.006677
ASIP	ENSDARG00000077858	6	3	7165	1e-06	1.25744e-05	0.00625	0.006677
snrpd2	ENSDARG00000040440	18	3	8215	1e-06	1.25744e-05	0.00625	0.006677
ZBTB38	ENSDARG00000077426	18	3	13288	1e-06	1.25744e-05	0.00625	0.006677
zgc:153717	ENSDARG00000010662	18	3	5854	1e-06	1.25744e-05	0.00625	0.006677
PTX3 (2 of 2)	ENSDARG00000068275	18	3	10684	1e-06	1.25744e-05	0.00625	0.006677
rnf7	ENSDARG00000055524	18	3	8836	1e-06	1.25744e-05	0.00625	0.006677
PVRL1 (1 of 2)	ENSDARG00000052630	18	3	6192	1e-06	1.25744e-05	0.00625	0.006677
ddx6	ENSDARG00000061338	18	3	8701	1e-06	1.25744e-05	0.00625	0.006677
b3gnt2l	ENSDARG00000068219	18	3	5708	1e-06	1.25744e-05	0.00625	0.006677
QPCTL (1 of 2)	ENSDARG00000061691	18	3	15557	1e-06	1.25744e-05	0.00625	0.006677
tbcb	ENSDARG00000068404	18	3	10941	1e-06	1.25744e-05	0.00625	0.006677
TMEM123	ENSDARG00000095674	18	3	8570	1e-06	1.25744e-05	0.00625	0.006677
msto1	ENSDARG00000024381	19	3	14809	1e-06	1.25744e-05	0.00625	0.006677
ZDHHC3 (1 of 2)	ENSDARG00000058830	19	3	9882	1e-06	1.25744e-05	0.00625	0.006677
lrrc3b	ENSDARG00000063215	19	3	13265	1e-06	1.25744e-05	0.00625	0.006677
C19H7orf41	ENSDARG00000074505	19	3	7485	1e-06	1.25744e-05	0.00625	0.006677
btd	ENSDARG00000006926	19	3	4311	1e-06	1.25744e-05	0.00625	0.006677
TMEM196 (1 of 2)	ENSDARG00000013935	19	3	12624	1e-06	1.25744e-05	0.00625	0.006677
AL954146.1	ENSDARG00000038891	23	3	9540	1e-06	1.25744e-05	0.00625	0.006677
prrg4	ENSDARG00000030753	18	3	8499	1e-06	1.25744e-05	0.00625	0.006677
rpl35a	ENSDARG00000088030	18	3	7855	1e-06	1.25744e-05	0.00625	0.006677
pcyt1ab	ENSDARG00000004492	18	3	10058	1e-06	1.25744e-05	0.00625	0.006677
FBXL6	ENSDARG00000077227	19	3	14225	1e-06	1.25744e-05	0.00625	0.006677
sars	ENSDARG00000008237	23	3	13102	1e-06	1.25744e-05	0.00625	0.006677
nfe2	ENSDARG00000020606	23	3	7029	1e-06	1.25744e-05	0.00625	0.006677
sla1	ENSDARG00000054340	19	3	13347	1e-06	1.25744e-05	0.00625	0.006677
ak2	ENSDARG00000005926	19	3	10232	1e-06	1.25744e-05	0.00625	0.006677
trappc3	ENSDARG00000045364	19	3	10500	1e-06	1.25744e-05	0.00625	0.006677
grn1	ENSDARG00000089362	19	3	5573	1e-06	1.25744e-05	0.00625	0.006677
JTB	ENSDARG00000070150	19	3	8786	1e-06	1.25744e-05	0.00625	0.006677
psmb4	ENSDARG00000054696	19	3	5570	1e-06	1.25744e-05	0.00625	0.006677
CYHR1	ENSDARG00000061057	19	3	9701	1e-06	1.25744e-05	0.00625	0.006677
CD164L2	ENSDARG00000096327	19	3	9120	1e-06	1.25744e-05	0.00625	0.006677
sesn2	ENSDARG00000070012	19	3	16343	1e-06	1.25744e-05	0.00625	0.006677
tnfaip6	ENSDARG00000093440	9	3	15579	1e-06	1.25744e-05	0.00625	0.006677
TSN	ENSDARG00000041830	9	3	9836	1e-06	1.25744e-05	0.00625	0.006677
ccnt2a	ENSDARG00000036685	9	3	8452	1e-06	1.25744e-05	0.00625	0.006677
wdfy2	ENSDARG00000040453	9	3	10698	1e-06	1.25744e-05	0.00625	0.006677
col6a3	ENSDARG00000095915	9	3	10360	1e-06	1.25744e-05	0.00625	0.006677
zgc:153901	ENSDARG00000062423	9	3	4352	1e-06	1.25744e-05	0.00625	0.006677
zgc:113274	ENSDARG00000059235	10	3	11741	1e-06	1.25744e-05	0.00625	0.006677
wdr69	ENSDARG00000021462	18	3	11597	1e-06	1.25744e-05	0.00625	0.006677
CABZ01041493.1	ENSDARG00000088409	18	3	18981	1e-06	1.25744e-05	0.00625	0.006677
CABZ01039304.1	ENSDARG00000087174	18	3	7417	1e-06	1.25744e-05	0.00625	0.006677
rnf141	ENSDARG00000041802	18	3	8763	2e-06	2.28274e-05	0.012292	0.013354
nutf2	ENSDARG00000056531	18	3	15767	2e-06	2.28274e-05	0.012292	0.013354
tmem170a	ENSDARG00000056628	18	3	8859	2e-06	2.28274e-05	0.012292	0.013354
hsf4	ENSDARG00000013251	18	3	10370	2e-06	2.28274e-05	0.012292	0.013354
thnsl2	ENSDARG00000032584	5	3	10712	2e-06	2.28274e-05	0.012292	0.013354
apobl	ENSDARG00000022767	20	3	15113	2e-06	2.28274e-05	0.012292	0.013354
zgc:77415	ENSDARG00000006758	3	3	12972	2e-06	2.28274e-05	0.012292	0.013354
CABZ01113369.1	ENSDARG00000038188	18	3	7787	2e-06	2.28274e-05	0.012292	0.013354
eif2s2	ENSDARG00000053047	6	3	16146	2e-06	2.28274e-05	0.012292	0.013354
si:ch211-132b12.1	ENSDARG00000061480	18	3	13157	2e-06	2.28274e-05	0.012292	0.013354
si:ch211-132b12.2	ENSDARG00000094946	18	3	10811	2e-06	2.28274e-05	0.012292	0.013354
selt1b	ENSDARG00000027595	18	3	11380	2e-06	2.28274e-05	0.012292	0.013354
TGFBR2 (2 of 2)	ENSDARG00000059363	19	3	16641	2e-06	2.28274e-05	0.012292	0.013354
btr29	ENSDARG00000002046	19	3	7087	2e-06	2.28274e-05	0.012292	0.013354
clptm1l	ENSDARG00000021048	19	3	15166	2e-06	2.28274e-05	0.012292	0.013354
znrf2a	ENSDARG00000077855	19	3	12922	2e-06	2.28274e-05	0.012292	0.013354
ube2j2	ENSDARG00000061161	23	3	15975	2e-06	2.28274e-05	0.012292	0.013354
zgc:193690	ENSDARG00000044325	23	3	17639	2e-06	2.28274e-05	0.012292	0.013354
eif3m	ENSDARG00000013931	18	3	12720	2e-06	2.28274e-05	0.012292	0.013354
si:dkey-21o19.2	ENSDARG00000088900	23	3	15850	2e-06	2.28274e-05	0.012292	0.013354
zgc:110239	ENSDARG00000077664	19	3	12158	2e-06	2.28274e-05	0.012292	0.013354
SYTL1	ENSDARG00000070094	19	3	14787	2e-06	2.28274e-05	0.012292	0.013354
snrnp40	ENSDARG00000023160	19	3	11988	2e-06	2.28274e-05	0.012292	0.013354
NOBOX	ENSDARG00000086137	19	3	11784	2e-06	2.28274e-05	0.012292	0.013354
si:ch211-219a4.3	ENSDARG00000040445	9	3	13939	2e-06	2.28274e-05	0.012292	0.013354
ASB18	ENSDARG00000012948	9	3	7879	2e-06	2.28274e-05	0.012292	0.013354
ighmbp2l	ENSDARG00000069274	18	3	15816	3e-06	3.22042e-05	0.018276	0.020031
pnp6	ENSDARG00000040942	18	3	14068	3e-06	3.22042e-05	0.018276	0.020031
tsnaxip1	ENSDARG00000030512	18	3	19011	3e-06	3.22042e-05	0.018276	0.020031
si:ch73-211l13.2	ENSDARG00000095974	3	3	13590	3e-06	3.22042e-05	0.018276	0.020031
PPP1R35	ENSDARG00000068916	20	3	10594	3e-06	3.22042e-05	0.018276	0.020031
C19H1orf172 (2 of 2)	ENSDARG00000088588	19	3	12394	3e-06	3.22042e-05	0.018276	0.020031
si:ch211-132b12.6	ENSDARG00000094546	18	3	17188	3e-06	3.22042e-05	0.018276	0.020031
si:ch211-132b12.7	ENSDARG00000068374	18	3	16178	3e-06	3.22042e-05	0.018276	0.020031
si:ch211-151h10.2	ENSDARG00000068250	18	3	13768	3e-06	3.22042e-05	0.018276	0.020031
eomesa	ENSDARG00000006640	19	3	14066	3e-06	3.22042e-05	0.018276	0.020031
AL954146.2	ENSDARG00000052517	23	3	16789	3e-06	3.22042e-05	0.018276	0.020031
mmp23bb	ENSDARG00000009825	18	3	14498	3e-06	3.22042e-05	0.018276	0.020031
FAM133B	ENSDARG00000013863	19	3	12673	3e-06	3.22042e-05	0.018276	0.020031
si:dkey-166k12.1	ENSDARG00000054690	19	3	16007	3e-06	3.22042e-05	0.018276	0.020031
nkain1	ENSDARG00000006859	19	3	13612	3e-06	3.22042e-05	0.018276	0.020031
ppt1	ENSDARG00000039980	19	3	16872	3e-06	3.22042e-05	0.018276	0.020031
eif3hb	ENSDARG00000033865	19	3	17174	3e-06	3.22042e-05	0.018276	0.020031
etv5a	ENSDARG00000069763	9	3	17235	3e-06	3.22042e-05	0.018276	0.020031
si:dkey-91i10.3	ENSDARG00000057262	9	3	13681	3e-06	3.22042e-05	0.018276	0.020031
SH3BP4 (2 of 2)	ENSDARG00000030104	9	3	13838	3e-06	3.22042e-05	0.018276	0.020031
sdpra	ENSDARG00000027611	9	3	19525	3e-06	3.22042e-05	0.018276	0.020031
got2a	ENSDARG00000041068	18	3	10048	4e-06	4.07134e-05	0.02422	0.026708
calb2a	ENSDARG00000041062	18	3	20090	4e-06	4.07134e-05	0.02422	0.026708
cpsf5	ENSDARG00000003153	18	3	13452	4e-06	4.07134e-05	0.02422	0.026708
wnt2ba	ENSDARG00000005050	6	3	18239	4e-06	4.07134e-05	0.02422	0.026708
slc5a8l	ENSDARG00000003697	6	3	15414	4e-06	4.07134e-05	0.02422	0.026708
npepl1	ENSDARG00000012871	6	3	18606	4e-06	4.07134e-05	0.02422	0.026708
si:ch211-132b12.5	ENSDARG00000068372	18	3	20437	4e-06	4.07134e-05	0.02422	0.026708
C19H1orf85	ENSDARG00000059354	19	3	9677	4e-06	4.07134e-05	0.02422	0.026708
PPP1R18	ENSDARG00000071251	19	3	16587	4e-06	4.07134e-05	0.02422	0.026708
HDAC6	ENSDARG00000089416	19	3	17771	4e-06	4.07134e-05	0.02422	0.026708
BX248120.1	ENSDARG00000088839	18	3	11300	4e-06	4.07134e-05	0.02422	0.026708
ANLN	ENSDARG00000060917	19	3	17466	4e-06	4.07134e-05	0.02422	0.026708
pef1	ENSDARG00000023989	19	3	13721	4e-06	4.07134e-05	0.02422	0.026708
anp32e	ENSDARG00000054804	19	3	13393	4e-06	4.07134e-05	0.02422	0.026708
fkbp9	ENSDARG00000005023	19	3	16302	4e-06	4.07134e-05	0.02422	0.026708
SLC17A3	ENSDARG00000086739	19	3	17869	4e-06	4.07134e-05	0.02422	0.026708
eef1a1l1	ENSDARG00000020850	19	3	15938	4e-06	4.07134e-05	0.02422	0.026708
LYPLA2	ENSDARG00000053656	19	3	18428	4e-06	4.07134e-05	0.02422	0.026708
RBM44	ENSDARG00000069758	9	3	15851	4e-06	4.07134e-05	0.02422	0.026708
arl5a	ENSDARG00000018627	9	3	15549	4e-06	4.07134e-05	0.02422	0.026708
rab27a	ENSDARG00000040532	18	3	17014	5e-06	4.90235e-05	0.030105	0.033385
SLC38A8 (2 of 2)	ENSDARG00000009482	18	3	17822	5e-06	4.90235e-05	0.030105	0.033385
si:dkey-153k10.9	ENSDARG00000004386	4	3	20703	5e-06	4.90235e-05	0.030105	0.033385
acadl	ENSDARG00000088357	18	3	18362	5e-06	4.90235e-05	0.030105	0.033385
th1l	ENSDARG00000021097	6	3	19290	5e-06	4.90235e-05	0.030105	0.033385
si:ch211-199g17.2	ENSDARG00000092310	19	3	24147	5e-06	4.90235e-05	0.030105	0.033385
lypd6b	ENSDARG00000077643	9	3	16613	5e-06	4.90235e-05	0.030105	0.033385
ints6	ENSDARG00000013025	9	3	16265	5e-06	4.90235e-05	0.030105	0.033385
CNGA1 (1 of 2)	ENSDARG00000012125	23	3	17165	6e-06	5.69062e-05	0.035976	0.040062
APCDD1L	ENSDARG00000075557	6	3	22230	6e-06	5.69062e-05	0.035976	0.040062
si:ch211-132b12.3	ENSDARG00000068363	18	3	20076	6e-06	5.69062e-05	0.035976	0.040062
si:ch211-195m9.3	ENSDARG00000096365	18	3	19626	6e-06	5.69062e-05	0.035976	0.040062
sas	ENSDARG00000074554	23	3	19589	6e-06	5.69062e-05	0.035976	0.040062
depdc7	ENSDARG00000055043	18	3	27103	6e-06	5.69062e-05	0.035976	0.040062
bmp8a	ENSDARG00000035677	19	3	16554	6e-06	5.69062e-05	0.035976	0.040062
CABZ01086825.1	ENSDARG00000053803	19	3	18357	6e-06	5.69062e-05	0.035976	0.040062
TCEB3C	ENSDARG00000011637	19	3	21742	6e-06	5.69062e-05	0.035976	0.040062
CSMD3 (2 of 4)	ENSDARG00000033473	19	3	20468	6e-06	5.69062e-05	0.035976	0.040062
ergic3	ENSDARG00000038074	6	3	21151	7e-06	6.52779e-05	0.041811	0.046739
qser1	ENSDARG00000074750	18	3	20490	7e-06	6.52779e-05	0.041811	0.046739
fam92a1	ENSDARG00000004436	19	3	16464	7e-06	6.52779e-05	0.041811	0.046739
ndrg1	ENSDARG00000032849	19	3	19871	7e-06	6.52779e-05	0.041811	0.046739
si:ch211-13c6.2	ENSDARG00000027738	19	3	21581	7e-06	6.52779e-05	0.041811	0.046739
vps45	ENSDARG00000061180	19	3	19410	7e-06	6.52779e-05	0.041811	0.046739
si:dkey-91i10.2	ENSDARG00000074034	9	3	22936	7e-06	6.52779e-05	0.041811	0.046739
RREB1 (1 of 2)	ENSDARG00000042652	2	3	17803	7e-06	6.52779e-05	0.041811	0.046739
pskh1	ENSDARG00000056713	18	3	20615	8e-06	7.29727e-05	0.047688	0.053416
abl1	ENSDARG00000035187	5	3	23316	8e-06	7.29727e-05	0.047688	0.053416
pigu	ENSDARG00000075530	6	3	19205	8e-06	7.29727e-05	0.047688	0.053416
cstf3	ENSDARG00000018904	18	3	27579	8e-06	7.29727e-05	0.047688	0.053416
cap1	ENSDARG00000016350	19	3	21161	8e-06	7.29727e-05	0.047688	0.053416
FAM124A	ENSDARG00000075264	9	3	22690	8e-06	7.29727e-05	0.047688	0.053416
wnt2	ENSDARG00000041117	18	3	23309	9e-06	8.00173e-05	0.053505	0.060093
tspan9b	ENSDARG00000045706	4	3	25604	9e-06	8.00173e-05	0.053505	0.060093
zgc:56112	ENSDARG00000016255	6	3	18856	9e-06	8.00173e-05	0.053505	0.060093
si:ch211-202c21.7	ENSDARG00000094126	18	3	25438	9e-06	8.00173e-05	0.053505	0.060093
pgr	ENSDARG00000035966	18	3	18573	9e-06	8.00173e-05	0.053505	0.060093
HEPACAM2	ENSDARG00000061365	19	3	23961	9e-06	8.00173e-05	0.053505	0.060093
nfyc	ENSDARG00000070151	19	3	21027	9e-06	8.00173e-05	0.053505	0.060093
pgap1	ENSDARG00000062465	9	3	19682	9e-06	8.00173e-05	0.053505	0.060093
gpib	ENSDARG00000005161	13	3	21719	1e-05	8.70535e-05	0.05926	0.06677
slc24a5	ENSDARG00000024771	18	3	16030	1e-05	8.70535e-05	0.05926	0.06677
abce1	ENSDARG00000007216	23	3	22246	1e-05	8.70535e-05	0.05926	0.06677
rab22a	ENSDARG00000015807	6	3	28473	1e-05	8.70535e-05	0.05926	0.06677
sema6d	ENSDARG00000002748	19	3	27084	1e-05	8.70535e-05	0.05926	0.06677
KRT23 (5 of 15)	ENSDARG00000036830	19	3	18222	1.1e-05	9.3802e-05	0.06501	0.073447
ANKRD28 (2 of 2)	ENSDARG00000086326	19	3	25196	1.1e-05	9.3802e-05	0.06501	0.073447
C19H18orf21 (2 of 2)	ENSDARG00000077407	19	3	23929	1.1e-05	9.3802e-05	0.06501	0.073447
wasf2	ENSDARG00000024209	19	3	19454	1.1e-05	9.3802e-05	0.06501	0.073447
matn1	ENSDARG00000030215	19	3	23581	1.1e-05	9.3802e-05	0.06501	0.073447
LRRIQ1	ENSDARG00000093781	18	3	26288	1.2e-05	0.00010028	0.070728	0.080124
si:ch211-238n5.4	ENSDARG00000062381	18	3	18559	1.2e-05	0.00010028	0.070728	0.080124
anpepa	ENSDARG00000041083	18	3	20136	1.2e-05	0.00010028	0.070728	0.080124
otud4	ENSDARG00000077810	23	3	22262	1.2e-05	0.00010028	0.070728	0.080124
treh	ENSDARG00000077911	18	3	20418	1.2e-05	0.00010028	0.070728	0.080124
zgc:63863	ENSDARG00000039194	19	3	32352	1.2e-05	0.00010028	0.070728	0.080124
dgat1a	ENSDARG00000031465	19	3	23266	1.2e-05	0.00010028	0.070728	0.080124
SUSD5	ENSDARG00000088277	19	3	22081	1.2e-05	0.00010028	0.070728	0.080124
pdcd6ip	ENSDARG00000025269	19	3	27881	1.2e-05	0.00010028	0.070728	0.080124
RAD21 (1 of 3)	ENSDARG00000035655	19	3	23156	1.2e-05	0.00010028	0.070728	0.080124
pex16	ENSDARG00000058202	18	3	22664	1.2e-05	0.00010028	0.070728	0.080124
chka	ENSDARG00000041078	18	3	22557	1.3e-05	0.000107694	0.076414	0.086801
SLC44A4	ENSDARG00000027875	19	3	27371	1.3e-05	0.000107694	0.076414	0.086801
cpsf3l	ENSDARG00000025212	23	3	23944	1.3e-05	0.000107694	0.076414	0.086801
fbxl2	ENSDARG00000012135	19	3	22790	1.3e-05	0.000107694	0.076414	0.086801
SHANK2 (2 of 2)	ENSDARG00000061019	18	3	28341	1.4e-05	0.000114697	0.082194	0.093478
capza1a	ENSDARG00000034240	6	3	24151	1.4e-05	0.000114697	0.082194	0.093478
mov10a	ENSDARG00000015829	6	3	27760	1.4e-05	0.000114697	0.082194	0.093478
SLC45A4 (2 of 2)	ENSDARG00000021820	19	3	27569	1.4e-05	0.000114697	0.082194	0.093478
wt1b	ENSDARG00000007990	18	3	23880	1.4e-05	0.000114697	0.082194	0.093478
eppk1	ENSDARG00000096359	19	3	26186	1.4e-05	0.000114697	0.082194	0.093478
nkd3	ENSDARG00000013174	19	3	27320	1.4e-05	0.000114697	0.082194	0.093478
TADA1	ENSDARG00000088857	2	3	35977	1.5e-05	0.0001214	0.08793	0.100155
ap2m1b	ENSDARG00000033899	18	3	28796	1.5e-05	0.0001214	0.08793	0.100155
nr1d4a	ENSDARG00000031161	23	3	25763	1.5e-05	0.0001214	0.08793	0.100155
pogza	ENSDARG00000054778	19	3	23377	1.5e-05	0.0001214	0.08793	0.100155
itih2	ENSDARG00000045516	4	3	28057	1.5e-05	0.0001214	0.08793	0.100155
kif15	ENSDARG00000012073	25	3	26964	1.6e-05	0.000127637	0.093632	0.106832
RNPEPL1	ENSDARG00000007813	18	3	24649	1.6e-05	0.000127637	0.093632	0.106832
plekho1a	ENSDARG00000061191	19	3	24105	1.6e-05	0.000127637	0.093632	0.106832
wdr48	ENSDARG00000038543	2	3	28161	1.6e-05	0.000127637	0.093632	0.106832
DEF8 (2 of 2)	ENSDARG00000087485	18	3	27958	1.7e-05	0.00013433	0.09928	0.113509
BX569793.1	ENSDARG00000089026	6	3	24908	1.7e-05	0.00013433	0.09928	0.113509
asb2a	ENSDARG00000003797	20	3	26241	1.7e-05	0.00013433	0.09928	0.113509
C19H18orf21 (1 of 2)	ENSDARG00000070413	19	3	25054	1.7e-05	0.00013433	0.09928	0.113509
pip5k2	ENSDARG00000031020	23	3	28626	1.8e-05	0.000140898	0.104976	0.120186
st7l	ENSDARG00000032603	6	3	27438	1.8e-05	0.000140898	0.104976	0.120186
PPP4R1L	ENSDARG00000079289	6	3	23453	1.8e-05	0.000140898	0.104976	0.120186
RNF19B	ENSDARG00000060926	19	3	27162	1.8e-05	0.000140898	0.104976	0.120186
ARPP21	ENSDARG00000061081	19	3	30815	1.8e-05	0.000140898	0.104976	0.120186
ttc23	ENSDARG00000022160	18	3	28331	1.9e-05	0.000146493	0.110656	0.126863
CABZ01073736.1	ENSDARG00000023692	19	3	35871	1.9e-05	0.000146493	0.110656	0.126863
2009-03-01	ENSDARG00000055740	23	3	27028	1.9e-05	0.000146493	0.110656	0.126863
FAM83H (1 of 2)	ENSDARG00000060830	19	3	28049	1.9e-05	0.000146493	0.110656	0.126863
BARX2	ENSDARG00000041098	18	3	29538	2e-05	0.000153494	0.11622	0.13354
slc34a2b	ENSDARG00000036864	23	3	31001	2.1e-05	0.000159519	0.121947	0.140217
GATAD2B	ENSDARG00000005834	19	3	28125	2.1e-05	0.000159519	0.121947	0.140217
bcl2l13	ENSDARG00000062370	18	3	26616	2.2e-05	0.000164864	0.127556	0.146894
CABZ01066436.1	ENSDARG00000077516	19	3	30921	2.2e-05	0.000164864	0.127556	0.146894
smap2	ENSDARG00000061446	19	3	32321	2.2e-05	0.000164864	0.127556	0.146894
CABZ01035189.1	ENSDARG00000089358	1	3	28531	2.3e-05	0.000171014	0.133078	0.153571
si:dkey-6e12.4	ENSDARG00000092392	18	3	28816	2.4e-05	0.000176679	0.138696	0.160248
masp2	ENSDARG00000007988	23	3	25933	2.4e-05	0.000176679	0.138696	0.160248
CR854881.1	ENSDARG00000058556	25	3	35156	2.5e-05	0.000182233	0.14425	0.166925
snx13	ENSDARG00000013828	19	3	35916	2.5e-05	0.000182233	0.14425	0.166925
rbm24a	ENSDARG00000078293	19	3	34962	2.5e-05	0.000182233	0.14425	0.166925
sgce	ENSDARG00000012138	19	3	30906	2.5e-05	0.000182233	0.14425	0.166925
TRPC6 (2 of 2)	ENSDARG00000067730	18	3	36268	2.6e-05	0.000187678	0.149786	0.173602
csrnp2	ENSDARG00000075972	23	3	29019	2.6e-05	0.000187678	0.149786	0.173602
kif5c	ENSDARG00000076027	9	3	31582	2.6e-05	0.000187678	0.149786	0.173602
asz1	ENSDARG00000004823	18	3	31744	2.7e-05	0.000194057	0.155304	0.180279
ALPK3 (1 of 2)	ENSDARG00000078989	18	3	33361	2.8e-05	0.000200382	0.160944	0.186956
ehmt2	ENSDARG00000077703	19	3	36014	3e-05	0.000211968	0.17211	0.20031
si:dkey-77f17.1	ENSDARG00000068152	18	3	36419	3.1e-05	0.000217652	0.177692	0.206987
zgc:85777	ENSDARG00000027009	19	3	36748	3.1e-05	0.000217652	0.177692	0.206987
polr3b	ENSDARG00000062915	18	3	38146	3.2e-05	0.000222799	0.183232	0.213664
INTS4	ENSDARG00000063610	18	3	32791	3.2e-05	0.000222799	0.183232	0.213664
sh3bp5a	ENSDARG00000008336	19	3	36456	3.2e-05	0.000222799	0.183232	0.213664
GALNT12	ENSDARG00000055490	19	3	37086	3.2e-05	0.000222799	0.183232	0.213664
col6a3	ENSDARG00000077139	9	3	31123	3.2e-05	0.000222799	0.183232	0.213664
PTP4A2 (1 of 2)	ENSDARG00000035676	19	3	33915	3.4e-05	0.000235252	0.194344	0.227018
ubp1	ENSDARG00000018000	19	3	35078	3.5e-05	0.00024167	0.19992	0.233695
fan1	ENSDARG00000062269	18	3	37373	3.6e-05	0.000248062	0.20556	0.240372
fabp3	ENSDARG00000023290	19	3	38027	4e-05	0.000272809	0.22812	0.26708
ric8b	ENSDARG00000005972	18	3	42407	4.1e-05	0.000278208	0.233618	0.273757
SPTBN4 (1 of 2)	ENSDARG00000087594	18	3	38065	4.4e-05	0.000294968	0.25014	0.293788
graspl	ENSDARG00000000588	23	3	36535	4.4e-05	0.000294968	0.25014	0.293788
rhoae	ENSDARG00000021309	6	3	35242	4.5e-05	0.000299566	0.255645	0.300465
si:ch211-193k19.1	ENSDARG00000035660	19	3	42013	4.5e-05	0.000299566	0.255645	0.300465
ahcy	ENSDARG00000005191	6	3	40174	4.7e-05	0.000310098	0.26649	0.313819
mbtps1	ENSDARG00000014634	18	3	39747	4.8e-05	0.00031452	0.27192	0.320496
CR854881.2	ENSDARG00000070331	25	3	43042	5.1e-05	0.00033093	0.288201	0.340527
akt2	ENSDARG00000011219	18	3	42734	5.2e-05	0.000335139	0.293696	0.347204
sec31a	ENSDARG00000021082	10	3	41666	5.2e-05	0.000335139	0.293696	0.347204
acap3a	ENSDARG00000075990	23	3	42650	5.3e-05	0.000339291	0.298973	0.353881
pvrl1b	ENSDARG00000086034	18	3	44795	5.4e-05	0.000343389	0.304236	0.360558
HIPK1 (1 of 2)	ENSDARG00000063594	23	3	41479	5.4e-05	0.000343389	0.304236	0.360558
apc	ENSDARG00000058868	10	3	43222	5.6e-05	0.000354083	0.314888	0.373912
bckdk	ENSDARG00000016904	5	3	45593	5.8e-05	0.000362948	0.325728	0.387266
si:ch211-120e1.7	ENSDARG00000094634	19	3	43768	5.8e-05	0.000362948	0.325728	0.387266
cftr	ENSDARG00000041107	18	3	45721	6.4e-05	0.000393488	0.35808	0.427328
C19H8orf83	ENSDARG00000076296	19	3	47009	6.4e-05	0.000393488	0.35808	0.427328
ccdc132	ENSDARG00000094936	19	3	45338	6.9e-05	0.00041883	0.38502	0.460713
lypd6	ENSDARG00000004307	9	3	47278	7.3e-05	0.000436757	0.406172	0.487421
PPM1J	ENSDARG00000074690	6	3	46741	7.7e-05	0.000457004	0.427812	0.514129
si:ch211-149a19.3	ENSDARG00000079456	19	3	49700	7.7e-05	0.000457004	0.427812	0.514129
poc1bl	ENSDARG00000012745	19	3	52195	7.8e-05	0.000461298	0.433056	0.520806
lrrfip1a	ENSDARG00000030012	9	3	48852	8.1e-05	0.000474003	0.448821	0.540837
flna	ENSDARG00000074201	23	3	49903	8.2e-05	0.000479434	0.453952	0.547514
ELP2	ENSDARG00000017199	19	3	50796	8.3e-05	0.00048401	0.459405	0.554191
edc4	ENSDARG00000062266	18	3	50475	8.5e-05	0.000491807	0.46971	0.567545
FRMD5 (1 of 2)	ENSDARG00000075942	18	3	52308	9.7e-05	0.000548407	0.5335	0.647669
FHOD3 (2 of 2)	ENSDARG00000063682	19	3	56862	9.7e-05	0.000548407	0.5335	0.647669
angpt2	ENSDARG00000053906	19	3	53007	9.7e-05	0.000548407	0.5335	0.647669
csrp1a	ENSDARG00000006603	23	3	53479	0.000102	0.000572314	0.559878	0.681054
vapb	ENSDARG00000070435	6	3	53377	0.000105	0.000586191	0.575715	0.701085
ephb4a	ENSDARG00000040346	5	3	55351	0.000105	0.000586191	0.575715	0.701085
pik3cd	ENSDARG00000003250	23	3	56061	0.000106	0.000590294	0.580986	0.707762
ppp1r13l	ENSDARG00000013777	18	3	55890	0.000108	0.000598934	0.591516	0.721116
KLHL7	ENSDARG00000073779	19	3	57546	0.000108	0.000598934	0.591516	0.721116
gypc	ENSDARG00000041546	9	3	52838	0.000113	0.0006215	0.617997	0.754501
sfmbt2	ENSDARG00000045519	4	3	58396	0.000113	0.0006215	0.617997	0.754501
dusp22a	ENSDARG00000056396	18	3	53459	0.000115	0.000628874	0.628015	0.767855
OSBPL10 (1 of 2)	ENSDARG00000075152	19	3	58129	0.000115	0.000628874	0.628015	0.767855
wtip	ENSDARG00000063666	13	3	56344	0.000117	0.000638243	0.638352	0.781209
cap2	ENSDARG00000045948	19	3	52712	0.000117	0.000638243	0.638352	0.781209
pid1	ENSDARG00000040315	18	3	55818	0.00012	0.00064983	0.65376	0.80124
ANKIB1 (1 of 2)	ENSDARG00000060768	19	3	55083	0.000122	0.000657992	0.663924	0.814594
abcc5	ENSDARG00000061233	18	3	60545	0.000127	0.000681655	0.690245	0.847979
tnfaip8l3	ENSDARG00000088709	18	3	61134	0.000129	0.000688516	0.700341	0.861333
pum1	ENSDARG00000023145	19	3	53304	0.000129	0.000688516	0.700341	0.861333
B4GALNT3 (1 of 3)	ENSDARG00000058939	18	3	59283	0.000138	0.000728976	0.747408	0.921426
DNER	ENSDARG00000061031	18	3	63270	0.000144	0.000752927	0.778176	0.961488
tmem163	ENSDARG00000079858	9	3	57933	0.000147	0.000764423	0.793212	0.981519
map3k10	ENSDARG00000055672	18	3	58416	0.000149	0.000771818	0.80311	0.994873
nup214	ENSDARG00000016212	5	3	97850	0.00055	0.00227109	1	1
NEDD4 (1 of 2)	ENSDARG00000039778	13	3	102977	0.000603	0.00245352	1	1
si:dkeyp-27b10.2	ENSDARG00000088750	18	3	73435	0.000247	0.001168	1	1
tbxas1	ENSDARG00000002249	18	3	217593	0.004142	0.0107319	1	1
SRGAP1 (1 of 2)	ENSDARG00000007461	18	3	194153	0.003186	0.00889336	1	1
itpr2	ENSDARG00000011909	18	3	104805	0.000626	0.00253168	1	1
igf1ra	ENSDARG00000027423	18	3	166119	0.002025	0.0063598	1	1
HYDIN	ENSDARG00000056764	18	3	126807	0.001033	0.00381279	1	1
necab2	ENSDARG00000056745	18	3	212023	0.003923	0.0103533	1	1
nrn1la	ENSDARG00000069368	18	3	74680	0.000286	0.00131698	1	1
ranbp10	ENSDARG00000062138	18	3	68959	0.000216	0.00104661	1	1
pard6a	ENSDARG00000069378	18	3	65429	0.000191	0.000948184	1	1
fam65a	ENSDARG00000062178	18	3	108769	0.000724	0.002852	1	1
RLTPR	ENSDARG00000056639	18	3	184584	0.002842	0.00815823	1	1
rltpr	ENSDARG00000095086	18	3	70726	0.000224	0.00107989	1	1
bcar1	ENSDARG00000056525	18	3	183874	0.002743	0.00795613	1	1
gnao1a	ENSDARG00000016676	18	3	183192	0.002718	0.00790766	1	1
ELL3	ENSDARG00000038121	18	3	84019	0.000343	0.00153499	1	1
si:ch211-13k12.1	ENSDARG00000001976	18	3	92262	0.000473	0.00200268	1	1
blm	ENSDARG00000077089	18	3	179998	0.002574	0.00760806	1	1
tspan3a	ENSDARG00000034753	18	3	183362	0.002631	0.00773204	1	1
brf1b	ENSDARG00000005002	20	3	115109	0.000865	0.0032947	1	1
parp12b	ENSDARG00000057974	4	3	180733	0.002641	0.00775119	1	1
HPCAL1	ENSDARG00000022763	20	3	77648	0.000282	0.00130305	1	1
si:dkey-238f9.1	ENSDARG00000079446	6	3	71087	0.000235	0.00112239	1	1
SLC16A1 (2 of 2)	ENSDARG00000016963	6	3	70834	0.000239	0.00113823	1	1
gnas	ENSDARG00000043094	6	3	61190	0.000155	0.000797331	0.83421	1
raly	ENSDARG00000059972	6	3	181533	0.002684	0.00782871	1	1
MTSS1	ENSDARG00000059604	6	3	104923	0.000604	0.0024561	1	1
ptprt	ENSDARG00000074781	6	3	470093	0.026429	0.0374005	1	1
TRIP12	ENSDARG00000061397	18	3	78257	0.000279	0.00129277	1	1
veph	ENSDARG00000031095	18	3	151608	0.001663	0.00558263	1	1
bcl9l	ENSDARG00000055054	18	3	97482	0.000521	0.00216742	1	1
cdon	ENSDARG00000061328	18	3	76100	0.000287	0.00131977	1	1
nbas	ENSDARG00000008593	20	3	336433	0.012238	0.0228058	1	1
rock2b	ENSDARG00000004877	20	3	115320	0.00084	0.00320313	1	1
kcnab1	ENSDARG00000008140	18	3	205750	0.003745	0.0100128	1	1
CABZ01041002.1	ENSDARG00000068104	18	3	119945	0.000946	0.00354458	1	1
SIPA1L3	ENSDARG00000061699	18	3	87598	0.00039	0.0017098	1	1
AGAP2	ENSDARG00000061117	23	3	99034	0.000497	0.00207794	1	1
vwa5b1	ENSDARG00000059705	23	3	93079	0.000457	0.00195477	1	1
ATP9A	ENSDARG00000088925	23	3	111069	0.000755	0.00293944	1	1
FYCO1 (1 of 2)	ENSDARG00000056689	23	3	76899	0.000271	0.00126448	1	1
ARHGAP44 (1 of 2)	ENSDARG00000010433	3	3	152325	0.001701	0.00568447	1	1
PKHD1L1 (2 of 2)	ENSDARG00000040004	19	3	67568	0.00019	0.000945328	1	1
KIFC3	ENSDARG00000054978	18	3	65928	0.000171	0.000863666	0.916047	1
ctnnbl1	ENSDARG00000011958	2	3	95654	0.000488	0.00204672	1	1
CABZ01024464.1	ENSDARG00000002148	18	3	64859	0.000165	0.000840355	0.88605	1
NAV1 (3 of 3)	ENSDARG00000078011	23	3	228689	0.004602	0.0115997	1	1
ptpn11b	ENSDARG00000012340	23	3	77436	0.00028	0.00129561	1	1
LRP1	ENSDARG00000029146	23	3	234299	0.004944	0.0121433	1	1
hspg2	ENSDARG00000076564	23	3	108558	0.000693	0.00274935	1	1
huwe1	ENSDARG00000016782	23	3	74790	0.000262	0.00123022	1	1
rapgef3	ENSDARG00000079291	23	3	69621	0.000223	0.00107585	1	1
CHCHD6 (1 of 2)	ENSDARG00000003206	23	3	137607	0.001334	0.00468549	1	1
CABZ01062452.1	ENSDARG00000077437	23	3	154239	0.001778	0.0058833	1	1
pdlim5b	ENSDARG00000027600	10	3	74978	0.000218	0.00105554	1	1
camk2b2	ENSDARG00000021065	10	3	64398	0.000166	0.000843518	0.890756	1
runx1t1	ENSDARG00000003680	19	3	84357	0.000391	0.00171306	1	1
otud6b	ENSDARG00000022675	19	3	65630	0.000206	0.00100545	1	1
pex1	ENSDARG00000076647	19	3	75763	0.000272	0.00126561	1	1
elmo1	ENSDARG00000019258	19	3	174477	0.002413	0.00721846	1	1
rp9	ENSDARG00000013420	19	3	140642	0.001392	0.00484335	1	1
si:dkey-190l1.2	ENSDARG00000061042	19	3	368365	0.015023	0.0257664	1	1
CTNNAL1	ENSDARG00000018162	19	3	121880	0.000943	0.00353731	1	1
macf1	ENSDARG00000028533	19	3	300071	0.009267	0.0189861	1	1
COL8A2	ENSDARG00000060893	19	3	102516	0.000575	0.00235828	1	1
CCDC132 (1 of 2)	ENSDARG00000002880	19	3	308316	0.010017	0.020013	1	1
CALCR	ENSDARG00000028845	19	3	109050	0.000668	0.0026708	1	1
tinagl1	ENSDARG00000061231	19	3	65863	0.000191	0.000948184	1	1
TRIO (1 of 2)	ENSDARG00000019426	19	3	204190	0.003567	0.00966593	1	1
KCNQ4 (1 of 2)	ENSDARG00000089490	19	3	76441	0.00028	0.00129561	1	1
zgc:158580	ENSDARG00000090364	19	3	85673	0.000385	0.00169456	1	1
clasp2	ENSDARG00000020345	19	3	108444	0.000706	0.00278933	1	1
SDC3	ENSDARG00000088962	19	3	81605	0.000309	0.00141121	1	1
si:ch211-199g17.8	ENSDARG00000092705	19	3	93682	0.000484	0.00203506	1	1
AHDC1	ENSDARG00000093453	19	3	60899	0.000166	0.000843518	0.890756	1
yrk	ENSDARG00000004378	19	3	73341	0.000265	0.00124256	1	1
CSMD3 (1 of 4)	ENSDARG00000077920	19	3	731144	0.068502	0.0772876	1	1
MAN1A2	ENSDARG00000041728	9	3	211151	0.003822	0.0101589	1	1
itgb5	ENSDARG00000012942	9	3	70513	0.000251	0.00118356	1	1
cntnap5a	ENSDARG00000073920	9	3	141147	0.00135	0.00472925	1	1
arnt2	ENSDARG00000058449	7	3	312374	0.010183	0.0202176	1	1
LPHN1 (1 of 4)	ENSDARG00000089292	3	3	147503	0.001473	0.00505147	1	1
sulf2l	ENSDARG00000013838	23	3	126409	0.001075	0.00393734	1	1
vps13d	ENSDARG00000017986	23	3	68163	0.000195	0.000963029	1	1
sphkap	ENSDARG00000017429	18	3	68593	0.000206	0.00100545	1	1
GRAMD1B (2 of 2)	ENSDARG00000074258	18	3	65560	0.000183	0.000917336	0.978501	1
fli1a	ENSDARG00000054632	18	3	63861	0.000162	0.000828869	0.870426	1
P2RY2 (3 of 3)	ENSDARG00000075370	18	2	972	0	0	0	0
zgc:165555	ENSDARG00000090591	25	2	312	0	0	0	0
HIST1H2AA (1 of 17)	ENSDARG00000090182	25	2	387	0	0	0	0
CR762436.2	ENSDARG00000070254	25	2	1142	0	0	0	0
HIST1H2AA (8 of 17)	ENSDARG00000074937	25	2	387	0	0	0	0
CABZ01062994.1	ENSDARG00000076051	7	2	758	0	0	0	0
zgc:165555	ENSDARG00000088562	7	2	312	0	0	0	0
zgc:165555	ENSDARG00000090521	7	2	312	0	0	0	0
HIST1H2AA (6 of 17)	ENSDARG00000091051	7	2	387	0	0	0	0
zgc:112234	ENSDARG00000094610	7	2	375	0	0	0	0
FP325123.1	ENSDARG00000074012	7	2	483	0	0	0	0
zgc:165555	ENSDARG00000086076	7	2	312	0	0	0	0
zgc:165555	ENSDARG00000089823	25	2	312	0	0	0	0
HIST1H2AA (10 of 17)	ENSDARG00000051732	25	2	387	0	0	0	0
zgc:165555	ENSDARG00000091011	25	2	312	0	0	0	0
HIST1H2AA (15 of 17)	ENSDARG00000086591	25	2	393	0	0	0	0
zgc:165555	ENSDARG00000087472	25	2	312	0	0	0	0
HIST1H2AA (11 of 17)	ENSDARG00000051736	25	2	387	0	0	0	0
zgc:173552	ENSDARG00000051737	25	2	411	0	0	0	0
HIST1H4F	ENSDARG00000089044	25	2	312	0	0	0	0
HIST1H4D	ENSDARG00000089684	25	2	312	0	0	0	0
CR354435.4	ENSDARG00000051735	25	2	525	0	0	0	0
CR354435.5	ENSDARG00000070286	25	2	387	0	0	0	0
zgc:173552	ENSDARG00000070282	25	2	411	0	0	0	0
si:ch1073-221c23.2	ENSDARG00000095765	18	2	284	0	0	0	0
CR936540.2	ENSDARG00000089098	23	2	447	0	0	0	0
RNF223	ENSDARG00000070697	23	2	661	0	0	0	0
zgc:194189	ENSDARG00000008010	23	2	861	0	0	0	0
CABZ01104063.1	ENSDARG00000090093	10	2	846	0	0	0	0
ora5	ENSDARG00000078257	10	2	501	0	0	0	0
ferd3l	ENSDARG00000092160	19	2	244	0	0	0	0
si:dkey-206d17.16	ENSDARG00000095140	19	2	390	0	0	0	0
CABZ01049059.1	ENSDARG00000091075	19	2	546	0	0	0	0
crygm6	ENSDARG00000040735	9	2	967	0	0	0	0
zgc:153846	ENSDARG00000040738	9	2	987	0	0	0	0
crygm2d15	ENSDARG00000069826	9	2	831	0	0	0	0
si:ch211-55g3.6	ENSDARG00000076790	9	2	1044	0	0	0	0
crygm2d6	ENSDARG00000073874	9	2	981	0	0	0	0
zgc:162402	ENSDARG00000091148	9	2	1108	0	0	0	0
crygs4	ENSDARG00000010701	9	2	824	0	0	0	0
CABZ01040054.1	ENSDARG00000086335	2	2	305	0	0	0	0
si:ch211-9d9.8	ENSDARG00000094905	2	2	761	0	0	0	0
si:dkeyp-104b3.18	ENSDARG00000067935	2	2	717	0	0	0	0
si:ch211-215e19.7	ENSDARG00000079270	2	2	644	0	0	0	0
scn12aa	ENSDARG00000093690	2	2	267	0	0	0	0
CTXN1	ENSDARG00000090332	2	2	270	0	0	0	0
zgc:101846	ENSDARG00000068995	10	2	898	0	0	0	0
taar20q	ENSDARG00000092138	10	2	1026	0	0	0	0
GEMIN7	ENSDARG00000041011	18	2	390	0	0	0	0
bmp16	ENSDARG00000068180	18	2	330	0	0	0	0
CU928071.1	ENSDARG00000088150	18	2	702	1e-06	1.25744e-05	0.00625	0.006677
ADM (2 of 2)	ENSDARG00000069027	18	2	645	1e-06	1.25744e-05	0.00625	0.006677
ch25hl1.2	ENSDARG00000068138	18	2	833	1e-06	1.25744e-05	0.00625	0.006677
DDX47 (2 of 2)	ENSDARG00000087053	3	2	680	1e-06	1.25744e-05	0.00625	0.006677
zgc:195633	ENSDARG00000087451	7	2	790	1e-06	1.25744e-05	0.00625	0.006677
paqr7a	ENSDARG00000036017	19	2	1074	1e-06	1.25744e-05	0.00625	0.006677
hist2h3ca1	ENSDARG00000095340	25	2	411	1e-06	1.25744e-05	0.00625	0.006677
zgc:171759	ENSDARG00000094744	25	2	448	1e-06	1.25744e-05	0.00625	0.006677
HIST1H2AA (14 of 17)	ENSDARG00000051734	25	2	387	1e-06	1.25744e-05	0.00625	0.006677
BX908800.1	ENSDARG00000089037	18	2	1524	1e-06	1.25744e-05	0.00625	0.006677
XCR1 (4 of 4)	ENSDARG00000087978	23	2	927	1e-06	1.25744e-05	0.00625	0.006677
XCR1 (3 of 4)	ENSDARG00000054846	23	2	900	1e-06	1.25744e-05	0.00625	0.006677
CABZ01057951.1	ENSDARG00000090569	23	2	1392	1e-06	1.25744e-05	0.00625	0.006677
KCNA10 (1 of 2)	ENSDARG00000076854	23	2	1440	1e-06	1.25744e-05	0.00625	0.006677
sst6	ENSDARG00000093804	23	2	1184	1e-06	1.25744e-05	0.00625	0.006677
hoxc4a	ENSDARG00000070338	23	2	1681	1e-06	1.25744e-05	0.00625	0.006677
C3AR1	ENSDARG00000031749	10	2	963	1e-06	1.25744e-05	0.00625	0.006677
si:dkey-206d17.15	ENSDARG00000095473	19	2	629	1e-06	1.25744e-05	0.00625	0.006677
CABZ01074423.1	ENSDARG00000090880	19	2	593	1e-06	1.25744e-05	0.00625	0.006677
FP102191.1	ENSDARG00000026095	19	2	687	1e-06	1.25744e-05	0.00625	0.006677
CABZ01072303.1	ENSDARG00000088696	19	2	655	1e-06	1.25744e-05	0.00625	0.006677
TRAK1 (1 of 3)	ENSDARG00000090674	19	2	575	1e-06	1.25744e-05	0.00625	0.006677
si:dkey-57a22.15	ENSDARG00000093318	9	2	892	1e-06	1.25744e-05	0.00625	0.006677
crygmxl1	ENSDARG00000018797	9	2	1487	1e-06	1.25744e-05	0.00625	0.006677
crygm2d11	ENSDARG00000069827	9	2	962	1e-06	1.25744e-05	0.00625	0.006677
crygm2d12	ENSDARG00000069801	9	2	1006	1e-06	1.25744e-05	0.00625	0.006677
crygm2d9	ENSDARG00000073750	9	2	1040	1e-06	1.25744e-05	0.00625	0.006677
crygm2d4	ENSDARG00000087164	9	2	1036	1e-06	1.25744e-05	0.00625	0.006677
si:ch211-212n6.18	ENSDARG00000086917	9	2	1033	1e-06	1.25744e-05	0.00625	0.006677
AL928837.1	ENSDARG00000087621	3	2	756	1e-06	1.25744e-05	0.00625	0.006677
ZFP37 (1 of 55)	ENSDARG00000079085	4	2	1092	1e-06	1.25744e-05	0.00625	0.006677
PLD5 (2 of 2)	ENSDARG00000088071	13	2	2130	1e-06	1.25744e-05	0.00625	0.006677
PSMB11 (1 of 2)	ENSDARG00000078253	2	2	1128	1e-06	1.25744e-05	0.00625	0.006677
C2CD4C (1 of 2)	ENSDARG00000079556	2	2	1269	1e-06	1.25744e-05	0.00625	0.006677
jund	ENSDARG00000067850	2	2	998	1e-06	1.25744e-05	0.00625	0.006677
BX649300.1	ENSDARG00000077783	23	2	663	1e-06	1.25744e-05	0.00625	0.006677
NAT8	ENSDARG00000078991	13	2	666	2e-06	2.28274e-05	0.012292	0.013354
P2RY2 (2 of 3)	ENSDARG00000063549	18	2	1026	2e-06	2.28274e-05	0.012292	0.013354
si:ch211-222m18.4	ENSDARG00000094425	18	2	932	2e-06	2.28274e-05	0.012292	0.013354
CABZ01063173.1	ENSDARG00000086308	12	2	1311	2e-06	2.28274e-05	0.012292	0.013354
BX682552.1	ENSDARG00000059491	3	2	936	2e-06	2.28274e-05	0.012292	0.013354
PPP1R3E	ENSDARG00000089512	18	2	885	2e-06	2.28274e-05	0.012292	0.013354
CABZ01077003.1	ENSDARG00000038514	18	2	1544	2e-06	2.28274e-05	0.012292	0.013354
irx7	ENSDARG00000002601	23	2	1325	2e-06	2.28274e-05	0.012292	0.013354
CU682811.1	ENSDARG00000073680	23	2	925	2e-06	2.28274e-05	0.012292	0.013354
purb	ENSDARG00000068013	10	2	1760	2e-06	2.28274e-05	0.012292	0.013354
CABZ01074712.1	ENSDARG00000091743	10	2	828	2e-06	2.28274e-05	0.012292	0.013354
CU929079.1	ENSDARG00000091078	19	2	1177	2e-06	2.28274e-05	0.012292	0.013354
prdm1b	ENSDARG00000078168	19	2	1632	2e-06	2.28274e-05	0.012292	0.013354
C1orf216	ENSDARG00000090951	19	2	930	2e-06	2.28274e-05	0.012292	0.013354
si:dkey-57a22.13	ENSDARG00000092345	9	2	1159	2e-06	2.28274e-05	0.012292	0.013354
crygm7	ENSDARG00000040736	9	2	966	2e-06	2.28274e-05	0.012292	0.013354
si:dkey-57a22.14	ENSDARG00000092764	9	2	689	2e-06	2.28274e-05	0.012292	0.013354
crygm2b	ENSDARG00000069831	9	2	957	2e-06	2.28274e-05	0.012292	0.013354
crygm2b	ENSDARG00000078876	9	2	1430	2e-06	2.28274e-05	0.012292	0.013354
zgc:165347	ENSDARG00000088687	9	2	1287	2e-06	2.28274e-05	0.012292	0.013354
crygm2d8	ENSDARG00000069817	9	2	846	2e-06	2.28274e-05	0.012292	0.013354
crygm2d14	ENSDARG00000087301	9	2	1027	2e-06	2.28274e-05	0.012292	0.013354
crygm2d7	ENSDARG00000076572	9	2	1126	2e-06	2.28274e-05	0.012292	0.013354
si:ch211-212n6.16	ENSDARG00000086658	9	2	1167	2e-06	2.28274e-05	0.012292	0.013354
crygm2d1	ENSDARG00000087324	9	2	1005	2e-06	2.28274e-05	0.012292	0.013354
sostdc1b	ENSDARG00000056021	19	2	1496	2e-06	2.28274e-05	0.012292	0.013354
P2RY6	ENSDARG00000042595	18	2	984	3e-06	3.22042e-05	0.018276	0.020031
C1QTNF4 (2 of 2)	ENSDARG00000087659	18	2	1091	3e-06	3.22042e-05	0.018276	0.020031
ch25hl1.1	ENSDARG00000039381	18	2	1068	3e-06	3.22042e-05	0.018276	0.020031
ora6	ENSDARG00000076078	20	2	606	3e-06	3.22042e-05	0.018276	0.020031
SIM2	ENSDARG00000088115	10	2	1841	3e-06	3.22042e-05	0.018276	0.020031
BX682552.3	ENSDARG00000086228	3	2	1134	3e-06	3.22042e-05	0.018276	0.020031
thap3	ENSDARG00000041080	23	2	1881	3e-06	3.22042e-05	0.018276	0.020031
fam136a	ENSDARG00000040148	10	2	1500	3e-06	3.22042e-05	0.018276	0.020031
crygm2a	ENSDARG00000057536	9	2	841	3e-06	3.22042e-05	0.018276	0.020031
crygm2e	ENSDARG00000044875	9	2	868	3e-06	3.22042e-05	0.018276	0.020031
zgc:86723	ENSDARG00000086912	9	2	838	3e-06	3.22042e-05	0.018276	0.020031
si:ch211-212n6.17	ENSDARG00000087765	9	2	1465	3e-06	3.22042e-05	0.018276	0.020031
fam84b	ENSDARG00000032859	19	2	1096	3e-06	3.22042e-05	0.018276	0.020031
si:ch211-9d9.7	ENSDARG00000095520	2	2	1444	3e-06	3.22042e-05	0.018276	0.020031
KCNJ1 (2 of 7)	ENSDARG00000086248	18	2	1462	3e-06	3.22042e-05	0.018276	0.020031
BX511027.1	ENSDARG00000088691	7	2	1414	4e-06	4.07134e-05	0.02422	0.026708
fabp10b	ENSDARG00000091101	17	2	1180	4e-06	4.07134e-05	0.02422	0.026708
G0S2	ENSDARG00000078859	23	2	1572	4e-06	4.07134e-05	0.02422	0.026708
zgc:92658	ENSDARG00000092792	23	2	897	4e-06	4.07134e-05	0.02422	0.026708
GREM1 (2 of 3)	ENSDARG00000090720	19	2	1787	4e-06	4.07134e-05	0.02422	0.026708
C9H2orf15	ENSDARG00000069850	9	2	1151	4e-06	4.07134e-05	0.02422	0.026708
kctd12.1	ENSDARG00000069843	9	2	1855	4e-06	4.07134e-05	0.02422	0.026708
crygm2d5	ENSDARG00000069792	9	2	1025	4e-06	4.07134e-05	0.02422	0.026708
crygm2d3	ENSDARG00000088823	9	2	1384	4e-06	4.07134e-05	0.02422	0.026708
trib1	ENSDARG00000076142	19	2	1291	4e-06	4.07134e-05	0.02422	0.026708
ccr12.3	ENSDARG00000038541	2	2	1193	4e-06	4.07134e-05	0.02422	0.026708
KCNJ1 (7 of 7)	ENSDARG00000089060	18	2	1517	4e-06	4.07134e-05	0.02422	0.026708
mt2	ENSDARG00000041623	18	2	1353	5e-06	4.90235e-05	0.030105	0.033385
KRT23 (6 of 15)	ENSDARG00000036834	19	2	2071	5e-06	4.90235e-05	0.030105	0.033385
CABZ01118775.1	ENSDARG00000088869	20	2	1023	5e-06	4.90235e-05	0.030105	0.033385
CABZ01074659.1	ENSDARG00000090143	7	2	1735	5e-06	4.90235e-05	0.030105	0.033385
KCNJ15	ENSDARG00000058988	10	2	1927	5e-06	4.90235e-05	0.030105	0.033385
gsx2	ENSDARG00000043322	20	2	1574	5e-06	4.90235e-05	0.030105	0.033385
si:ch211-199m3.1	ENSDARG00000092029	20	2	947	5e-06	4.90235e-05	0.030105	0.033385
CABZ01054023.1	ENSDARG00000070236	23	2	1788	5e-06	4.90235e-05	0.030105	0.033385
PRSS35 (2 of 2)	ENSDARG00000059081	23	2	1257	5e-06	4.90235e-05	0.030105	0.033385
KCNA3 (1 of 2)	ENSDARG00000063282	23	2	1449	5e-06	4.90235e-05	0.030105	0.033385
CR847904.1	ENSDARG00000043167	10	2	1749	5e-06	4.90235e-05	0.030105	0.033385
CR354426.1	ENSDARG00000087610	9	2	1848	5e-06	4.90235e-05	0.030105	0.033385
si:ch211-212n6.8	ENSDARG00000076693	9	2	1087	5e-06	4.90235e-05	0.030105	0.033385
CU928213.1	ENSDARG00000086031	10	2	1736	5e-06	4.90235e-05	0.030105	0.033385
CABZ01071911.1	ENSDARG00000089931	4	2	1934	5e-06	4.90235e-05	0.030105	0.033385
zgc:175247	ENSDARG00000070053	13	2	2757	5e-06	4.90235e-05	0.030105	0.033385
B3GNT9	ENSDARG00000041616	18	2	1560	6e-06	5.69062e-05	0.035976	0.040062
zgc:153924	ENSDARG00000028415	5	2	2278	6e-06	5.69062e-05	0.035976	0.040062
zgc:110216	ENSDARG00000077456	25	2	871	6e-06	5.69062e-05	0.035976	0.040062
si:dkey-5n18.1	ENSDARG00000043436	20	2	2041	6e-06	5.69062e-05	0.035976	0.040062
tuba1l2	ENSDARG00000001889	23	2	2669	6e-06	5.69062e-05	0.035976	0.040062
hoxc12a	ENSDARG00000070352	23	2	1584	6e-06	5.69062e-05	0.035976	0.040062
si:dkey-286h21.1	ENSDARG00000095502	10	2	2135	6e-06	5.69062e-05	0.035976	0.040062
crygm2d13	ENSDARG00000057460	9	2	1165	6e-06	5.69062e-05	0.035976	0.040062
agr2	ENSDARG00000070480	19	2	2553	6e-06	5.69062e-05	0.035976	0.040062
zgc:173770	ENSDARG00000076476	4	2	1614	6e-06	5.69062e-05	0.035976	0.040062
bhlhe23	ENSDARG00000037588	23	2	1558	6e-06	5.69062e-05	0.035976	0.040062
KCNJ1 (6 of 7)	ENSDARG00000088484	18	2	1945	6e-06	5.69062e-05	0.035976	0.040062
KCNJ1 (5 of 7)	ENSDARG00000090635	18	2	1511	6e-06	5.69062e-05	0.035976	0.040062
il17c	ENSDARG00000057180	18	2	1612	7e-06	6.52779e-05	0.041811	0.046739
SRRM3	ENSDARG00000090027	3	2	2036	7e-06	6.52779e-05	0.041811	0.046739
si:ch211-215e19.4	ENSDARG00000095320	2	2	2079	7e-06	6.52779e-05	0.041811	0.046739
si:ch211-215e19.6	ENSDARG00000091949	2	2	2202	7e-06	6.52779e-05	0.041811	0.046739
BX296549.3	ENSDARG00000092690	8	2	2120	8e-06	7.29727e-05	0.047688	0.053416
BX957329.1	ENSDARG00000070650	23	2	2401	8e-06	7.29727e-05	0.047688	0.053416
si:dkeyp-79f12.7	ENSDARG00000094050	23	2	1850	8e-06	7.29727e-05	0.047688	0.053416
twist1a	ENSDARG00000030402	19	2	2027	8e-06	7.29727e-05	0.047688	0.053416
si:dkey-206d17.1	ENSDARG00000094130	19	2	2538	8e-06	7.29727e-05	0.047688	0.053416
dlx5a	ENSDARG00000042296	19	2	2013	8e-06	7.29727e-05	0.047688	0.053416
si:dkey-34k9.3	ENSDARG00000095621	19	2	1911	8e-06	7.29727e-05	0.047688	0.053416
si:ch211-229b6.1	ENSDARG00000093422	19	2	1749	8e-06	7.29727e-05	0.047688	0.053416
si:ch211-14a17.7	ENSDARG00000038720	2	2	2105	8e-06	7.29727e-05	0.047688	0.053416
si:ch211-215e19.2	ENSDARG00000094930	2	2	1337	8e-06	7.29727e-05	0.047688	0.053416
si:ch73-338a16.3	ENSDARG00000096246	18	2	2560	9e-06	8.00173e-05	0.053505	0.060093
foxl1	ENSDARG00000008133	18	2	1860	9e-06	8.00173e-05	0.053505	0.060093
xcr1a	ENSDARG00000054847	23	2	1730	9e-06	8.00173e-05	0.053505	0.060093
hoxc8a	ENSDARG00000070346	23	2	2451	9e-06	8.00173e-05	0.053505	0.060093
hoxc6a	ENSDARG00000070343	23	2	2307	9e-06	8.00173e-05	0.053505	0.060093
chrac1	ENSDARG00000042337	19	2	3146	9e-06	8.00173e-05	0.053505	0.060093
zgc:85717	ENSDARG00000035715	19	2	2704	9e-06	8.00173e-05	0.053505	0.060093
hpcal4	ENSDARG00000070491	19	2	2672	9e-06	8.00173e-05	0.053505	0.060093
zgc:174310	ENSDARG00000076442	4	2	1865	9e-06	8.00173e-05	0.053505	0.060093
TEX30	ENSDARG00000030636	9	2	2960	9e-06	8.00173e-05	0.053505	0.060093
CHTF8	ENSDARG00000069045	18	2	3488	1e-05	8.70535e-05	0.05926	0.06677
si:dkey-102f14.7	ENSDARG00000092255	18	2	1953	1e-05	8.70535e-05	0.05926	0.06677
ubc	ENSDARG00000067755	11	2	2461	1e-05	8.70535e-05	0.05926	0.06677
C18H15orf48	ENSDARG00000092903	18	2	3231	1e-05	8.70535e-05	0.05926	0.06677
C1QTNF7	ENSDARG00000074949	23	2	2886	1e-05	8.70535e-05	0.05926	0.06677
si:ch211-120e1.1	ENSDARG00000070215	19	2	2464	1e-05	8.70535e-05	0.05926	0.06677
fabp1a	ENSDARG00000019357	5	2	3149	1e-05	8.70535e-05	0.05926	0.06677
MTFP1	ENSDARG00000032111	5	2	1451	1e-05	8.70535e-05	0.05926	0.06677
CT027607.3	ENSDARG00000017299	19	2	2459	1e-05	8.70535e-05	0.05926	0.06677
ripply3	ENSDARG00000036974	10	2	3345	1.1e-05	9.3802e-05	0.06501	0.073447
AL954146.4	ENSDARG00000090741	23	2	2824	1.1e-05	9.3802e-05	0.06501	0.073447
dtwd1	ENSDARG00000059386	18	2	2869	1.1e-05	9.3802e-05	0.06501	0.073447
rbp7a	ENSDARG00000091906	23	2	2251	1.1e-05	9.3802e-05	0.06501	0.073447
snrnp35	ENSDARG00000044426	10	2	2383	1.1e-05	9.3802e-05	0.06501	0.073447
lsm10	ENSDARG00000094513	19	2	2700	1.1e-05	9.3802e-05	0.06501	0.073447
sox1a	ENSDARG00000069866	9	2	1928	1.1e-05	9.3802e-05	0.06501	0.073447
acot13	ENSDARG00000061728	19	2	2535	1.1e-05	9.3802e-05	0.06501	0.073447
CR384061.1	ENSDARG00000070661	2	2	2320	1.1e-05	9.3802e-05	0.06501	0.073447
zgc:175136	ENSDARG00000079916	19	2	3620	1.2e-05	0.00010028	0.070728	0.080124
zgc:153067	ENSDARG00000056330	18	2	2779	1.2e-05	0.00010028	0.070728	0.080124
si:ch211-220f16.1	ENSDARG00000093977	18	2	2815	1.2e-05	0.00010028	0.070728	0.080124
cox4i1	ENSDARG00000032970	18	2	2403	1.2e-05	0.00010028	0.070728	0.080124
GP9	ENSDARG00000090638	23	2	2925	1.2e-05	0.00010028	0.070728	0.080124
has3	ENSDARG00000057210	18	2	2997	1.3e-05	0.000107694	0.076414	0.086801
olfcg1	ENSDARG00000011604	14	2	3306	1.3e-05	0.000107694	0.076414	0.086801
si:ch211-215e19.8	ENSDARG00000093757	2	2	3321	1.3e-05	0.000107694	0.076414	0.086801
si:dkey-47k20.7	ENSDARG00000056014	18	2	3450	1.4e-05	0.000114697	0.082194	0.093478
KCNJ1 (4 of 7)	ENSDARG00000090866	18	2	2437	1.4e-05	0.000114697	0.082194	0.093478
v2rh1	ENSDARG00000055994	18	2	3350	1.5e-05	0.0001214	0.08793	0.100155
fbn1	ENSDARG00000088379	18	2	2864	1.5e-05	0.0001214	0.08793	0.100155
hoxc13a	ENSDARG00000070353	23	2	2943	1.5e-05	0.0001214	0.08793	0.100155
hoxc5a	ENSDARG00000070340	23	2	2555	1.5e-05	0.0001214	0.08793	0.100155
GCSH (1 of 3)	ENSDARG00000091655	18	2	3120	1.6e-05	0.000127637	0.093632	0.106832
si:dkey-47k20.1	ENSDARG00000092523	18	2	3231	1.6e-05	0.000127637	0.093632	0.106832
TGM1 (6 of 6)	ENSDARG00000019024	23	2	3832	1.6e-05	0.000127637	0.093632	0.106832
fam150ba	ENSDARG00000091073	23	2	2486	1.6e-05	0.000127637	0.093632	0.106832
hoxc9a	ENSDARG00000092809	23	2	2509	1.6e-05	0.000127637	0.093632	0.106832
MN1 (2 of 2)	ENSDARG00000076529	10	2	3132	1.6e-05	0.000127637	0.093632	0.106832
arl4ab	ENSDARG00000033182	19	2	2546	1.6e-05	0.000127637	0.093632	0.106832
fabp11a	ENSDARG00000090113	19	2	2478	1.6e-05	0.000127637	0.093632	0.106832
tpbgl	ENSDARG00000040216	19	2	2639	1.7e-05	0.00013433	0.09928	0.113509
tmem179	ENSDARG00000013292	20	2	2918	1.7e-05	0.00013433	0.09928	0.113509
mfsd5	ENSDARG00000015997	23	2	3319	1.7e-05	0.00013433	0.09928	0.113509
CCDC115	ENSDARG00000033533	23	2	3085	1.7e-05	0.00013433	0.09928	0.113509
C3H22orf32	ENSDARG00000095826	3	2	3593	1.8e-05	0.000140898	0.104976	0.120186
tuba1	ENSDARG00000045367	23	2	2963	1.8e-05	0.000140898	0.104976	0.120186
hnrnpa1	ENSDARG00000036675	23	2	3880	1.8e-05	0.000140898	0.104976	0.120186
lyve1	ENSDARG00000062483	18	2	3370	1.9e-05	0.000146493	0.110656	0.126863
pigp	ENSDARG00000038805	10	2	4499	1.9e-05	0.000146493	0.110656	0.126863
si:ch73-103b9.2	ENSDARG00000092489	18	2	3582	1.9e-05	0.000146493	0.110656	0.126863
opa3	ENSDARG00000061761	18	2	3803	1.9e-05	0.000146493	0.110656	0.126863
pldn	ENSDARG00000042933	18	2	3592	1.9e-05	0.000146493	0.110656	0.126863
tuba1l	ENSDARG00000055216	23	2	3515	1.9e-05	0.000146493	0.110656	0.126863
hoxc11a	ENSDARG00000070351	23	2	3335	1.9e-05	0.000146493	0.110656	0.126863
sp8a	ENSDARG00000011870	19	2	3179	1.9e-05	0.000146493	0.110656	0.126863
SCG5 (1 of 2)	ENSDARG00000077045	19	2	3130	1.9e-05	0.000146493	0.110656	0.126863
triap1	ENSDARG00000014963	10	2	3365	2e-05	0.000153494	0.11622	0.13354
si:busm1-57f23.1	ENSDARG00000074425	10	2	3268	2e-05	0.000153494	0.11622	0.13354
smad4	ENSDARG00000023527	10	2	4263	2.1e-05	0.000159519	0.121947	0.140217
olfcg2	ENSDARG00000043686	14	2	3624	2.1e-05	0.000159519	0.121947	0.140217
BMP10 (2 of 2)	ENSDARG00000045632	10	2	3278	2.1e-05	0.000159519	0.121947	0.140217
btr19	ENSDARG00000094233	19	2	3320	2.1e-05	0.000159519	0.121947	0.140217
CU596012.2	ENSDARG00000069841	19	2	3269	2.1e-05	0.000159519	0.121947	0.140217
si:dkeyp-104b3.2	ENSDARG00000094699	2	2	3766	2.1e-05	0.000159519	0.121947	0.140217
zgc:56419	ENSDARG00000025493	18	2	4121	2.2e-05	0.000164864	0.127556	0.146894
ompa	ENSDARG00000044475	18	2	3103	2.2e-05	0.000164864	0.127556	0.146894
bhlhe41	ENSDARG00000041691	18	2	4314	2.2e-05	0.000164864	0.127556	0.146894
AKIP1	ENSDARG00000069037	18	2	3255	2.2e-05	0.000164864	0.127556	0.146894
si:ch211-218c6.8	ENSDARG00000092364	18	2	3223	2.2e-05	0.000164864	0.127556	0.146894
ndufa6	ENSDARG00000038028	3	2	3786	2.2e-05	0.000164864	0.127556	0.146894
ube2t	ENSDARG00000063285	23	2	3366	2.2e-05	0.000164864	0.127556	0.146894
CLEC3B (1 of 2)	ENSDARG00000074394	19	2	3731	2.2e-05	0.000164864	0.127556	0.146894
tirap	ENSDARG00000074371	18	2	3293	2.2e-05	0.000164864	0.127556	0.146894
olfcg7	ENSDARG00000025351	14	2	3830	2.3e-05	0.000171014	0.133078	0.153571
TSHZ2	ENSDARG00000079201	23	2	3051	2.3e-05	0.000171014	0.133078	0.153571
PSMB11 (2 of 2)	ENSDARG00000068086	23	2	3448	2.3e-05	0.000171014	0.133078	0.153571
shfm1	ENSDARG00000027899	19	2	3725	2.3e-05	0.000171014	0.133078	0.153571
CLSPN (2 of 2)	ENSDARG00000087655	19	2	3437	2.3e-05	0.000171014	0.133078	0.153571
rab14l	ENSDARG00000035188	5	2	3803	2.4e-05	0.000176679	0.138696	0.160248
minal	ENSDARG00000036359	10	2	5111	2.4e-05	0.000176679	0.138696	0.160248
olfcg6	ENSDARG00000057293	14	2	3203	2.4e-05	0.000176679	0.138696	0.160248
si:dkey-47k20.4	ENSDARG00000068549	18	2	3800	2.4e-05	0.000176679	0.138696	0.160248
si:dkey-47k20.5	ENSDARG00000011034	18	2	3994	2.4e-05	0.000176679	0.138696	0.160248
CABZ01073795.1	ENSDARG00000010729	10	2	3653	2.4e-05	0.000176679	0.138696	0.160248
cox4nb	ENSDARG00000017093	18	2	3968	2.5e-05	0.000182233	0.14425	0.166925
CABZ01074081.1	ENSDARG00000059355	23	2	5483	2.5e-05	0.000182233	0.14425	0.166925
C19H1orf109	ENSDARG00000012113	19	2	4212	2.5e-05	0.000182233	0.14425	0.166925
klhl38	ENSDARG00000031383	19	2	3181	2.5e-05	0.000182233	0.14425	0.166925
CABZ01071911.2	ENSDARG00000090998	4	2	3281	2.5e-05	0.000182233	0.14425	0.166925
zgc:194242	ENSDARG00000079532	23	2	4459	2.6e-05	0.000187678	0.149786	0.173602
TMEM107	ENSDARG00000088398	23	2	4374	2.6e-05	0.000187678	0.149786	0.173602
IRAK1BP1	ENSDARG00000036903	23	2	3558	2.6e-05	0.000187678	0.149786	0.173602
slc48a1a	ENSDARG00000026907	23	2	4263	2.6e-05	0.000187678	0.149786	0.173602
PPAPDC3 (2 of 2)	ENSDARG00000052033	5	2	3005	2.6e-05	0.000187678	0.149786	0.173602
ntla	ENSDARG00000009905	19	2	4053	2.6e-05	0.000187678	0.149786	0.173602
olfcg8	ENSDARG00000045973	14	2	3833	2.7e-05	0.000194057	0.155304	0.180279
igfbp6b	ENSDARG00000090833	23	2	3856	2.7e-05	0.000194057	0.155304	0.180279
VTCN1	ENSDARG00000078643	9	2	3790	2.7e-05	0.000194057	0.155304	0.180279
ppil6	ENSDARG00000042157	20	2	4237	2.8e-05	0.000200382	0.160944	0.186956
rps12	ENSDARG00000036875	23	2	3967	2.8e-05	0.000200382	0.160944	0.186956
BX855614.2	ENSDARG00000092608	4	2	4267	2.8e-05	0.000200382	0.160944	0.186956
CABZ01039580.2	ENSDARG00000091766	18	2	4462	2.9e-05	0.000205993	0.166576	0.193633
rnf170	ENSDARG00000028476	5	2	4629	2.9e-05	0.000205993	0.166576	0.193633
DSCR3	ENSDARG00000075650	10	2	4842	2.9e-05	0.000205993	0.166576	0.193633
hlcs	ENSDARG00000039934	10	2	5401	2.9e-05	0.000205993	0.166576	0.193633
COQ10A (2 of 2)	ENSDARG00000095987	23	2	4734	2.9e-05	0.000205993	0.166576	0.193633
CABZ01071909.1	ENSDARG00000086197	4	2	3629	2.9e-05	0.000205993	0.166576	0.193633
txnipa	ENSDARG00000036107	19	2	3924	2.9e-05	0.000205993	0.166576	0.193633
trappc1	ENSDARG00000039005	23	2	4215	3e-05	0.000211968	0.17211	0.20031
erg	ENSDARG00000077304	10	2	5197	3e-05	0.000211968	0.17211	0.20031
aurkaip1	ENSDARG00000074985	23	2	4263	3e-05	0.000211968	0.17211	0.20031
EFEMP1 (2 of 2)	ENSDARG00000059121	13	2	5884	3e-05	0.000211968	0.17211	0.20031
BX530067.1	ENSDARG00000070588	19	2	4519	3.1e-05	0.000217652	0.177692	0.206987
CABZ01079873.2	ENSDARG00000089102	23	2	4584	3.1e-05	0.000217652	0.177692	0.206987
si:ch211-57m13.3	ENSDARG00000095853	10	2	4580	3.1e-05	0.000217652	0.177692	0.206987
CABZ01084703.1	ENSDARG00000078275	13	2	6183	3.1e-05	0.000217652	0.177692	0.206987
v2rh7	ENSDARG00000056000	18	2	4404	3.2e-05	0.000222799	0.183232	0.213664
CABZ01032454.1	ENSDARG00000080016	4	2	4550	3.2e-05	0.000222799	0.183232	0.213664
dad1	ENSDARG00000059791	2	2	3454	3.2e-05	0.000222799	0.183232	0.213664
tiprl	ENSDARG00000032353	10	2	6596	3.3e-05	0.000229283	0.188694	0.220341
si:ch211-203b20.4	ENSDARG00000091790	18	2	4189	3.3e-05	0.000229283	0.188694	0.220341
PDE9A (2 of 2)	ENSDARG00000088368	9	2	4946	3.4e-05	0.000235252	0.194344	0.227018
nudc	ENSDARG00000008052	19	2	4379	3.4e-05	0.000235252	0.194344	0.227018
FAM8A1 (2 of 3)	ENSDARG00000017111	19	2	4808	3.5e-05	0.00024167	0.19992	0.233695
zcchc9	ENSDARG00000007531	10	2	5013	3.6e-05	0.000248062	0.20556	0.240372
OVOL3	ENSDARG00000079995	10	2	6256	3.7e-05	0.000254166	0.211196	0.247049
si:dkey-47k20.2	ENSDARG00000056006	18	2	4948	3.7e-05	0.000254166	0.211196	0.247049
si:ch73-126i7.1	ENSDARG00000094332	23	2	4793	3.7e-05	0.000254166	0.211196	0.247049
si:dkey-93l1.4	ENSDARG00000094927	23	2	4998	3.8e-05	0.000260767	0.21679	0.253726
CU638737.1	ENSDARG00000042580	19	2	4681	3.9e-05	0.000267354	0.222456	0.260403
henmt1	ENSDARG00000018871	20	2	5010	4e-05	0.000272809	0.22812	0.26708
ATMIN	ENSDARG00000068601	18	2	5159	4e-05	0.000272809	0.22812	0.26708
CU467646.5	ENSDARG00000095717	4	2	4760	4e-05	0.000272809	0.22812	0.26708
CKAP4	ENSDARG00000032405	4	2	4212	4e-05	0.000272809	0.22812	0.26708
CU571162.1	ENSDARG00000062502	19	2	4657	4.1e-05	0.000278208	0.233618	0.273757
si:ch211-57m13.9	ENSDARG00000095884	10	2	5128	4.1e-05	0.000278208	0.233618	0.273757
atxn1a	ENSDARG00000061687	19	2	4623	4.1e-05	0.000278208	0.233618	0.273757
mllt11	ENSDARG00000071026	19	2	5011	4.1e-05	0.000278208	0.233618	0.273757
tardbpl	ENSDARG00000004452	23	2	5050	4.2e-05	0.000284128	0.239106	0.280434
hoxc1a	ENSDARG00000070337	23	2	5394	4.2e-05	0.000284128	0.239106	0.280434
CABZ01069020.1	ENSDARG00000088367	4	2	4456	4.2e-05	0.000284128	0.239106	0.280434
mycn	ENSDARG00000006837	20	2	4939	4.3e-05	0.000289426	0.24467	0.287111
trappc6b	ENSDARG00000016463	23	2	5396	4.3e-05	0.000289426	0.24467	0.287111
gmnn	ENSDARG00000035957	19	2	5438	4.3e-05	0.000289426	0.24467	0.287111
CABZ01117637.1	ENSDARG00000086155	2	2	5400	4.3e-05	0.000289426	0.24467	0.287111
si:ch1073-155h21.1	ENSDARG00000007582	20	2	6770	4.3e-05	0.000289426	0.24467	0.287111
txndc9	ENSDARG00000069853	9	2	5566	4.4e-05	0.000294968	0.25014	0.293788
irg1	ENSDARG00000069844	9	2	4418	4.4e-05	0.000294968	0.25014	0.293788
CABZ01048675.2	ENSDARG00000087513	23	2	5412	4.5e-05	0.000299566	0.255645	0.300465
tnnc1a	ENSDARG00000011400	23	2	5184	4.5e-05	0.000299566	0.255645	0.300465
WDR52	ENSDARG00000088763	19	2	4827	4.5e-05	0.000299566	0.255645	0.300465
zgc:77391	ENSDARG00000034077	5	2	5256	4.5e-05	0.000299566	0.255645	0.300465
fuca1	ENSDARG00000035890	19	2	4955	4.5e-05	0.000299566	0.255645	0.300465
FP236542.1	ENSDARG00000041008	10	2	4988	4.6e-05	0.000305007	0.261004	0.307142
uchl3	ENSDARG00000030177	9	2	5411	4.6e-05	0.000305007	0.261004	0.307142
CABZ01030119.1	ENSDARG00000075022	12	2	5962	4.6e-05	0.000305007	0.261004	0.307142
etv7	ENSDARG00000089434	23	2	5737	4.7e-05	0.000310098	0.26649	0.313819
LMAN2L (2 of 2)	ENSDARG00000018865	5	2	5702	4.7e-05	0.000310098	0.26649	0.313819
si:dkey-262g12.7	ENSDARG00000096030	4	2	5204	4.7e-05	0.000310098	0.26649	0.313819
C2H7orf25	ENSDARG00000057184	2	2	5317	4.7e-05	0.000310098	0.26649	0.313819
si:ch73-25i22.2	ENSDARG00000087357	18	2	4929	4.8e-05	0.00031452	0.27192	0.320496
lzic	ENSDARG00000055899	23	2	5300	4.8e-05	0.00031452	0.27192	0.320496
si:ch211-57m13.1	ENSDARG00000095927	10	2	5555	4.8e-05	0.00031452	0.27192	0.320496
si:dkey-281i8.3	ENSDARG00000078625	9	2	5570	4.8e-05	0.00031452	0.27192	0.320496
mycl1b	ENSDARG00000034956	19	2	5649	4.8e-05	0.00031452	0.27192	0.320496
C19H6orf62	ENSDARG00000093406	19	2	5054	4.8e-05	0.00031452	0.27192	0.320496
v2rh9	ENSDARG00000056009	18	2	5970	4.9e-05	0.000319505	0.277242	0.327173
tnfrsf9a	ENSDARG00000060498	23	2	5230	4.9e-05	0.000319505	0.277242	0.327173
si:ch211-57m13.5	ENSDARG00000075780	10	2	5171	4.9e-05	0.000319505	0.277242	0.327173
btr18	ENSDARG00000058963	19	2	5870	4.9e-05	0.000319505	0.277242	0.327173
zgc:162944	ENSDARG00000069846	9	2	4865	4.9e-05	0.000319505	0.277242	0.327173
ADORA3 (1 of 3)	ENSDARG00000078129	23	2	5067	5e-05	0.00032539	0.28265	0.33385
si:ch211-57m13.8	ENSDARG00000078271	10	2	5444	5e-05	0.00032539	0.28265	0.33385
exosc2	ENSDARG00000028688	5	2	5962	5.1e-05	0.00033093	0.288201	0.340527
pex12	ENSDARG00000035149	5	2	5344	5.1e-05	0.00033093	0.288201	0.340527
zgc:194342	ENSDARG00000055856	23	2	5410	5.2e-05	0.000335139	0.293696	0.347204
arl6ip5b	ENSDARG00000016238	23	2	5756	5.2e-05	0.000335139	0.293696	0.347204
si:ch211-57m13.10	ENSDARG00000095902	10	2	5396	5.2e-05	0.000335139	0.293696	0.347204
ATF6B	ENSDARG00000069883	19	2	5992	5.2e-05	0.000335139	0.293696	0.347204
C2H7orf44	ENSDARG00000076360	2	2	6067	5.2e-05	0.000335139	0.293696	0.347204
exosc5	ENSDARG00000040557	18	2	5843	5.3e-05	0.000339291	0.298973	0.353881
si:ch211-210c8.6	ENSDARG00000017811	23	2	5468	5.3e-05	0.000339291	0.298973	0.353881
si:ch211-281k19.2	ENSDARG00000094381	10	2	5190	5.3e-05	0.000339291	0.298973	0.353881
FUCA1 (1 of 2)	ENSDARG00000035879	19	2	5295	5.3e-05	0.000339291	0.298973	0.353881
ebp	ENSDARG00000046098	23	2	5482	5.3e-05	0.000339291	0.298973	0.353881
anapc10	ENSDARG00000090152	23	2	5810	5.3e-05	0.000339291	0.298973	0.353881
rpl4	ENSDARG00000041182	18	2	5200	5.4e-05	0.000343389	0.304236	0.360558
si:ch211-57m13.6	ENSDARG00000095953	10	2	5373	5.4e-05	0.000343389	0.304236	0.360558
mrps24	ENSDARG00000042517	10	2	5310	5.4e-05	0.000343389	0.304236	0.360558
rpl30	ENSDARG00000035871	19	2	5642	5.4e-05	0.000343389	0.304236	0.360558
cct2	ENSDARG00000041754	14	2	5762	5.4e-05	0.000343389	0.304236	0.360558
taf11	ENSDARG00000037855	23	2	6375	5.5e-05	0.00034842	0.309485	0.367235
sdf4	ENSDARG00000070682	23	2	5868	5.5e-05	0.00034842	0.309485	0.367235
si:dkey-188c14.4	ENSDARG00000077589	23	2	5516	5.5e-05	0.00034842	0.309485	0.367235
ABHD5 (2 of 2)	ENSDARG00000078831	19	2	6700	5.5e-05	0.00034842	0.309485	0.367235
si:ch211-57m13.7	ENSDARG00000092740	10	2	5453	5.6e-05	0.000354083	0.314888	0.373912
paqr5a	ENSDARG00000041145	18	2	6174	5.7e-05	0.000358708	0.320397	0.380589
mibp2	ENSDARG00000042931	18	2	5779	5.7e-05	0.000358708	0.320397	0.380589
FNDC7 (3 of 3)	ENSDARG00000087524	23	2	5954	5.7e-05	0.000358708	0.320397	0.380589
utp23	ENSDARG00000028249	19	2	5703	5.7e-05	0.000358708	0.320397	0.380589
ABRA	ENSDARG00000033854	19	2	5946	5.7e-05	0.000358708	0.320397	0.380589
cbln1	ENSDARG00000057296	18	2	5798	5.8e-05	0.000362948	0.325728	0.387266
zgc:153921	ENSDARG00000038405	3	2	6136	5.8e-05	0.000362948	0.325728	0.387266
RNH1 (22 of 22)	ENSDARG00000088759	23	2	5282	5.8e-05	0.000362948	0.325728	0.387266
raf1a	ENSDARG00000096415	23	2	5735	5.9e-05	0.000368515	0.33099	0.393943
hm:zewp0073	ENSDARG00000076126	19	2	6367	5.9e-05	0.000368515	0.33099	0.393943
snai1b	ENSDARG00000046019	23	2	6780	6e-05	0.000374411	0.33648	0.40062
mpdu1b	ENSDARG00000040265	7	2	6658	6.1e-05	0.000379234	0.342027	0.407297
FAM8A1 (3 of 3)	ENSDARG00000088455	19	2	6356	6.1e-05	0.000379234	0.342027	0.407297
CCDC88A (2 of 2)	ENSDARG00000063681	13	2	9461	6.1e-05	0.000379234	0.342027	0.407297
xkr8.1	ENSDARG00000004498	19	2	5969	6.1e-05	0.000379234	0.342027	0.407297
si:dkey-281i8.3	ENSDARG00000087715	9	2	5884	6.2e-05	0.000384734	0.347386	0.413974
RNF126 (1 of 2)	ENSDARG00000088454	2	2	6435	6.2e-05	0.000384734	0.347386	0.413974
si:ch73-206d17.1	ENSDARG00000086159	23	2	6448	6.3e-05	0.000388772	0.352863	0.420651
tmem18	ENSDARG00000036704	23	2	6940	6.3e-05	0.000388772	0.352863	0.420651
fam46c	ENSDARG00000010437	9	2	5793	6.3e-05	0.000388772	0.352863	0.420651
cyp2x7	ENSDARG00000044002	25	2	6496	6.3e-05	0.000388772	0.352863	0.420651
mrps18b	ENSDARG00000007065	19	2	5785	6.3e-05	0.000388772	0.352863	0.420651
rergla	ENSDARG00000019396	4	2	6801	6.3e-05	0.000388772	0.352863	0.420651
SHARPIN (2 of 2)	ENSDARG00000076995	2	2	7249	6.4e-05	0.000393488	0.35808	0.427328
si:ch73-285p12.4	ENSDARG00000054548	23	2	6927	6.4e-05	0.000393488	0.35808	0.427328
zgc:174906	ENSDARG00000075314	23	2	6190	6.5e-05	0.000398902	0.363415	0.434005
SMEK2	ENSDARG00000039619	13	2	9385	6.5e-05	0.000398902	0.363415	0.434005
prph2l	ENSDARG00000021345	20	2	6120	6.6e-05	0.000403555	0.368874	0.440682
CR381544.1	ENSDARG00000091818	23	2	5957	6.6e-05	0.000403555	0.368874	0.440682
armc1l	ENSDARG00000020887	23	2	6274	6.6e-05	0.000403555	0.368874	0.440682
kin	ENSDARG00000045515	4	2	6589	6.6e-05	0.000403555	0.368874	0.440682
wee1	ENSDARG00000093864	18	2	5796	6.7e-05	0.00040892	0.374195	0.447359
heyl	ENSDARG00000055798	19	2	6718	6.7e-05	0.00040892	0.374195	0.447359
ccpg1	ENSDARG00000044962	13	2	7048	6.8e-05	0.000413889	0.379644	0.454036
pak7	ENSDARG00000030154	20	2	6468	6.8e-05	0.000413889	0.379644	0.454036
zgc:162948	ENSDARG00000053695	4	2	6878	6.8e-05	0.000413889	0.379644	0.454036
ETV6	ENSDARG00000069193	23	2	6901	6.9e-05	0.00041883	0.38502	0.460713
MRPL53 (1 of 2)	ENSDARG00000008920	19	2	6522	6.9e-05	0.00041883	0.38502	0.460713
crygm5	ENSDARG00000041179	9	2	7234	7e-05	0.000423744	0.39039	0.46739
C4H7orf23 (1 of 2)	ENSDARG00000033179	4	2	6984	7e-05	0.000423744	0.39039	0.46739
ZFP37 (47 of 55)	ENSDARG00000094612	4	2	6864	7e-05	0.000423744	0.39039	0.46739
KRT23 (13 of 15)	ENSDARG00000090268	19	2	6569	7.1e-05	0.000426703	0.395754	0.474067
dut	ENSDARG00000086768	18	2	6601	7.1e-05	0.000426703	0.395754	0.474067
l3mbtl1	ENSDARG00000094801	23	2	6780	7.1e-05	0.000426703	0.395754	0.474067
GTSF1	ENSDARG00000000887	23	2	6407	7.1e-05	0.000426703	0.395754	0.474067
rpl14	ENSDARG00000036174	19	2	6733	7.1e-05	0.000426703	0.395754	0.474067
SGOL1 (2 of 2)	ENSDARG00000092651	9	2	6277	7.1e-05	0.000426703	0.395754	0.474067
tnni1a	ENSDARG00000000474	23	2	6395	7.1e-05	0.000426703	0.395754	0.474067
si:ch211-203b20.7	ENSDARG00000053036	18	2	6592	7.2e-05	0.000431935	0.400752	0.480744
TRAK1 (2 of 3)	ENSDARG00000077730	19	2	5772	7.2e-05	0.000431935	0.400752	0.480744
oep	ENSDARG00000035095	10	2	6452	7.3e-05	0.000436757	0.406172	0.487421
MRPL53 (2 of 2)	ENSDARG00000087851	19	2	6711	7.3e-05	0.000436757	0.406172	0.487421
LRFN2 (1 of 2)	ENSDARG00000077489	20	2	9087	7.4e-05	0.000442344	0.411514	0.494098
ftr28l	ENSDARG00000088280	2	2	6908	7.5e-05	0.00044752	0.417	0.500775
tmem167a	ENSDARG00000035914	10	2	6857	7.5e-05	0.00044752	0.417	0.500775
THAP6 (1 of 2)	ENSDARG00000056213	19	2	6935	7.6e-05	0.000452678	0.422408	0.507452
si:dkeyp-104b3.1	ENSDARG00000095419	2	2	7377	7.6e-05	0.000452678	0.422408	0.507452
SRSF12	ENSDARG00000086411	17	2	6330	7.7e-05	0.000457004	0.427812	0.514129
sync	ENSDARG00000035944	19	2	6964	7.7e-05	0.000457004	0.427812	0.514129
CU929143.2	ENSDARG00000087448	23	2	7375	7.8e-05	0.000461298	0.433056	0.520806
fam203a	ENSDARG00000035696	19	2	7176	7.8e-05	0.000461298	0.433056	0.520806
CABZ01071909.2	ENSDARG00000089036	4	2	6591	7.8e-05	0.000461298	0.433056	0.520806
il1b	ENSDARG00000005419	10	2	7111	7.9e-05	0.000466799	0.438292	0.527483
cenpn	ENSDARG00000043640	18	2	7056	8e-05	0.000470211	0.44376	0.53416
si:dkey-47k20.3	ENSDARG00000029635	18	2	7055	8e-05	0.000470211	0.44376	0.53416
si:ch211-10d23.5	ENSDARG00000095510	23	2	6741	8e-05	0.000470211	0.44376	0.53416
uts2a	ENSDARG00000053854	23	2	6871	8e-05	0.000470211	0.44376	0.53416
hnrpdl	ENSDARG00000003429	10	2	7305	8e-05	0.000470211	0.44376	0.53416
spra	ENSDARG00000004406	5	2	6841	8e-05	0.000470211	0.44376	0.53416
GPRIN3 (2 of 2)	ENSDARG00000088882	23	2	7720	8.1e-05	0.000474003	0.448821	0.540837
htr6	ENSDARG00000016095	23	2	7091	8.1e-05	0.000474003	0.448821	0.540837
si:dkey-126g1.9	ENSDARG00000093702	23	2	7330	8.1e-05	0.000474003	0.448821	0.540837
tbx3	ENSDARG00000002216	5	2	7569	8.1e-05	0.000474003	0.448821	0.540837
ces2	ENSDARG00000041569	18	2	7140	8.3e-05	0.00048401	0.459405	0.554191
zff9	ENSDARG00000045776	23	2	6110	8.3e-05	0.00048401	0.459405	0.554191
zgc:153921	ENSDARG00000020738	3	2	7353	8.4e-05	0.000487288	0.464688	0.560868
hspb7	ENSDARG00000011538	23	2	7039	8.4e-05	0.000487288	0.464688	0.560868
ribc1	ENSDARG00000055739	23	2	7316	8.4e-05	0.000487288	0.464688	0.560868
si:ch211-210c8.7	ENSDARG00000092856	23	2	7754	8.4e-05	0.000487288	0.464688	0.560868
CR361548.3	ENSDARG00000096048	9	2	7250	8.4e-05	0.000487288	0.464688	0.560868
si:ch1073-272j17.3	ENSDARG00000093367	23	2	7320	8.5e-05	0.000491807	0.46971	0.567545
crygm3	ENSDARG00000078189	9	2	7401	8.5e-05	0.000491807	0.46971	0.567545
KCTD14	ENSDARG00000063600	18	2	7581	8.6e-05	0.000496303	0.474978	0.574222
C19H6orf228 (1 of 2)	ENSDARG00000076744	19	2	7277	8.6e-05	0.000496303	0.474978	0.574222
capsla	ENSDARG00000039341	2	2	6457	8.6e-05	0.000496303	0.474978	0.574222
si:ch1073-464p5.4	ENSDARG00000086569	3	2	7617	8.7e-05	0.000499483	0.48024	0.580899
ddost	ENSDARG00000037318	23	2	7076	8.7e-05	0.000499483	0.48024	0.580899
utp18	ENSDARG00000079370	19	2	7204	8.7e-05	0.000499483	0.48024	0.580899
CU596012.1	ENSDARG00000042583	19	2	8444	8.7e-05	0.000499483	0.48024	0.580899
ftr78	ENSDARG00000055436	20	2	7087	8.7e-05	0.000499483	0.48024	0.580899
si:dkey-262g12.6	ENSDARG00000096141	4	2	7429	8.7e-05	0.000499483	0.48024	0.580899
C18H11orf58	ENSDARG00000022564	18	2	7196	8.8e-05	0.000503925	0.485232	0.587576
SSR3 (2 of 2)	ENSDARG00000087263	18	2	6973	8.8e-05	0.000503925	0.485232	0.587576
IKBIP	ENSDARG00000092735	4	2	7298	8.8e-05	0.000503925	0.485232	0.587576
CU570793.2	ENSDARG00000075226	10	2	8372	9e-05	0.000514936	0.49599	0.60093
ssr3	ENSDARG00000014165	18	2	7234	9.2e-05	0.000524581	0.50692	0.614284
si:dkey-10o6.2	ENSDARG00000074628	18	2	7530	9.2e-05	0.000524581	0.50692	0.614284
CDCP1 (1 of 3)	ENSDARG00000091644	19	2	7813	9.2e-05	0.000524581	0.50692	0.614284
ugt2a5	ENSDARG00000011537	5	2	7404	9.2e-05	0.000524581	0.50692	0.614284
si:ch211-220f16.3	ENSDARG00000094875	18	2	7603	9.3e-05	0.00052983	0.512058	0.620961
fam46a	ENSDARG00000054641	23	2	7674	9.4e-05	0.00053416	0.51747	0.627638
CU693481.1	ENSDARG00000091008	23	2	7738	9.4e-05	0.00053416	0.51747	0.627638
CLSPN (1 of 2)	ENSDARG00000089321	19	2	7475	9.4e-05	0.00053416	0.51747	0.627638
hmga1a	ENSDARG00000028335	23	2	8235	9.5e-05	0.000538925	0.52269	0.634315
tdp2b	ENSDARG00000035954	19	2	7330	9.5e-05	0.000538925	0.52269	0.634315
si:ch211-249h16.8	ENSDARG00000093630	10	2	7441	9.7e-05	0.000548407	0.5335	0.647669
lmo2	ENSDARG00000095019	18	2	7789	9.8e-05	0.000553124	0.538608	0.654346
rpp40l	ENSDARG00000017605	2	2	7184	9.8e-05	0.000553124	0.538608	0.654346
ormdl2	ENSDARG00000058022	23	2	7404	9.9e-05	0.000558296	0.543906	0.661023
herpud1	ENSDARG00000024314	18	2	7933	0.0001	0.000562985	0.5493	0.6677
akd1	ENSDARG00000017975	20	2	8492	0.0001	0.000562985	0.5493	0.6677
ces3	ENSDARG00000041595	18	2	8133	0.000101	0.000567657	0.554591	0.674377
CABZ01079870.1	ENSDARG00000089049	23	2	8863	0.000101	0.000567657	0.554591	0.674377
ETS1	ENSDARG00000024431	18	2	7849	0.000102	0.000572314	0.559878	0.681054
cttn	ENSDARG00000011777	18	2	7758	0.000103	0.000576472	0.565161	0.687731
lgi1a	ENSDARG00000020493	13	2	8896	0.000103	0.000576472	0.565161	0.687731
ubl7	ENSDARG00000040286	18	2	8684	0.000103	0.000576472	0.565161	0.687731
GTF3C1	ENSDARG00000090506	1	2	7449	0.000104	0.000581581	0.570336	0.694408
atp5c1	ENSDARG00000045514	4	2	8254	0.000106	0.000590294	0.580986	0.707762
APOBEC2 (2 of 2)	ENSDARG00000034604	23	2	7556	0.000106	0.000590294	0.580986	0.707762
plagx	ENSDARG00000036855	23	2	8431	0.000107	0.000595366	0.586146	0.714439
sall4	ENSDARG00000044485	23	2	8341	0.000108	0.000598934	0.591516	0.721116
CABZ01040055.1	ENSDARG00000086869	2	2	8628	0.000108	0.000598934	0.591516	0.721116
CABZ01002533.1	ENSDARG00000090234	23	2	8470	0.000109	0.000603477	0.596557	0.727793
eri1	ENSDARG00000044692	21	2	8263	0.000109	0.000603477	0.596557	0.727793
aqp11	ENSDARG00000042617	18	2	8314	0.000112	0.00061906	0.612752	0.747824
si:ch211-215e19.3	ENSDARG00000093593	2	2	8829	0.000112	0.00061906	0.612752	0.747824
pygo1	ENSDARG00000044963	13	2	8008	0.000113	0.0006215	0.617997	0.754501
fstb	ENSDARG00000057992	10	2	8621	0.000113	0.0006215	0.617997	0.754501
zgc:77727	ENSDARG00000026895	23	2	8936	0.000113	0.0006215	0.617997	0.754501
C25H12orf29	ENSDARG00000045785	25	2	9252	0.000113	0.0006215	0.617997	0.754501
actr6	ENSDARG00000021370	25	2	8775	0.000114	0.000625969	0.622782	0.761178
CU693369.1	ENSDARG00000089534	2	2	8315	0.000114	0.000625969	0.622782	0.761178
PFDN4	ENSDARG00000061228	23	2	8632	0.000115	0.000628874	0.628015	0.767855
olfml3a	ENSDARG00000061852	23	2	8382	0.000115	0.000628874	0.628015	0.767855
TPMT (1 of 2)	ENSDARG00000055974	19	2	8371	0.000115	0.000628874	0.628015	0.767855
atp5h	ENSDARG00000025635	3	2	9252	0.000117	0.000638243	0.638352	0.781209
zgc:92113	ENSDARG00000013749	23	2	9864	0.000118	0.000642124	0.643454	0.787886
srm	ENSDARG00000055760	23	2	8244	0.000118	0.000642124	0.643454	0.787886
CABZ01071909.3	ENSDARG00000091841	4	2	8239	0.000118	0.000642124	0.643454	0.787886
CMC2	ENSDARG00000043635	18	2	8954	0.000119	0.000646512	0.64855	0.794563
si:zfos-905g2.1	ENSDARG00000093496	23	2	8733	0.000119	0.000646512	0.64855	0.794563
kbtbd4	ENSDARG00000069271	18	2	8910	0.00012	0.00064983	0.65376	0.80124
klf15	ENSDARG00000091127	23	2	8226	0.00012	0.00064983	0.65376	0.80124
setd8a	ENSDARG00000068319	10	2	9223	0.00012	0.00064983	0.65376	0.80124
COQ10A (1 of 2)	ENSDARG00000070393	23	2	9721	0.000121	0.000654184	0.658724	0.807917
CABZ01069013.1	ENSDARG00000086752	4	2	9329	0.000121	0.000654184	0.658724	0.807917
rhoac	ENSDARG00000015429	23	2	10005	0.000122	0.000657992	0.663924	0.814594
tbpl1	ENSDARG00000036868	23	2	8867	0.000122	0.000657992	0.663924	0.814594
pcmtd2	ENSDARG00000053820	23	2	8516	0.000123	0.000662315	0.668997	0.821271
rbb4	ENSDARG00000029058	19	2	8867	0.000125	0.000672542	0.679625	0.834625
pa2g4b	ENSDARG00000070657	23	2	9585	0.000126	0.000677377	0.684936	0.841302
C23H20orf4	ENSDARG00000018658	23	2	9411	0.000127	0.000681655	0.690245	0.847979
chrna3	ENSDARG00000054497	18	2	8587	0.000128	0.000684821	0.695424	0.854656
IYD (1 of 2)	ENSDARG00000076056	23	2	9178	0.000128	0.000684821	0.695424	0.854656
cbx5	ENSDARG00000061187	23	2	9136	0.000128	0.000684821	0.695424	0.854656
si:dkeyp-104b3.21	ENSDARG00000094544	2	2	8870	0.000128	0.000684821	0.695424	0.854656
etf1	ENSDARG00000043976	10	2	9168	0.000129	0.000688516	0.700341	0.861333
stac3	ENSDARG00000079996	9	2	11651	0.000131	0.000698632	0.710806	0.874687
si:ch211-149b19.4	ENSDARG00000095911	23	2	9415	0.000132	0.000702282	0.7161	0.881364
tmed4	ENSDARG00000024954	23	2	9039	0.000132	0.000702282	0.7161	0.881364
srsf9	ENSDARG00000008097	10	2	10100	0.000132	0.000702282	0.7161	0.881364
NTS	ENSDARG00000057887	18	2	9547	0.000133	0.000707039	0.721126	0.888041
taz	ENSDARG00000041421	23	2	9676	0.000134	0.000711788	0.726414	0.894718
ANKLE1	ENSDARG00000087529	19	2	9304	0.000136	0.000721264	0.73712	0.908072
si:dkey-284p5.3	ENSDARG00000095638	19	2	8894	0.000136	0.000721264	0.73712	0.908072
KCNJ6	ENSDARG00000058985	10	2	11815	0.000137	0.000725416	0.742266	0.914749
exosc7	ENSDARG00000043336	19	2	9287	0.000137	0.000725416	0.742266	0.914749
psmb6	ENSDARG00000002240	23	2	9227	0.000138	0.000728976	0.747408	0.921426
slc30a4	ENSDARG00000007180	18	2	9826	0.000138	0.000728976	0.747408	0.921426
ndufv3	ENSDARG00000090389	9	2	9365	0.000139	0.000733099	0.752407	0.928103
ugt2a6	ENSDARG00000039501	5	2	9422	0.000139	0.000733099	0.752407	0.928103
PSMB10	ENSDARG00000043781	4	2	8898	0.00014	0.00073779	0.75754	0.93478
si:ch211-264e16.2	ENSDARG00000094415	18	2	10084	0.000141	0.000741305	0.76281	0.941457
fosb	ENSDARG00000055751	18	2	9828	0.000141	0.000741305	0.76281	0.941457
myb	ENSDARG00000095241	23	2	9504	0.000141	0.000741305	0.76281	0.941457
P2RY2 (1 of 3)	ENSDARG00000063545	18	2	10101	0.000142	0.000745388	0.767794	0.948134
hdac1	ENSDARG00000015427	19	2	9950	0.000142	0.000745388	0.767794	0.948134
nots	ENSDARG00000052792	14	2	10236	0.000143	0.000750048	0.772915	0.954811
serpina10a	ENSDARG00000005924	20	2	9231	0.000144	0.000752927	0.778176	0.961488
CABZ01066435.1	ENSDARG00000090937	19	2	9413	0.000144	0.000752927	0.778176	0.961488
crygm1	ENSDARG00000016421	9	2	9185	0.000144	0.000752927	0.778176	0.961488
ankmy2b	ENSDARG00000093668	19	2	9840	0.000145	0.00075697	0.783	0.968165
uba52	ENSDARG00000041435	2	2	9670	0.000145	0.00075697	0.783	0.968165
si:ch211-219a15.4	ENSDARG00000068951	18	2	9962	0.000146	0.000761001	0.788108	0.974842
cetp	ENSDARG00000030872	18	2	10200	0.000146	0.000761001	0.788108	0.974842
tpx2	ENSDARG00000078654	23	2	9648	0.000147	0.000764423	0.793212	0.981519
ZFP37 (3 of 55)	ENSDARG00000073708	4	2	9699	0.000147	0.000764423	0.793212	0.981519
cyp3a65	ENSDARG00000045627	1	2	9944	0.000148	0.000767829	0.798164	0.988196
zgc:153284	ENSDARG00000036876	23	2	10032	0.000148	0.000767829	0.798164	0.988196
CABZ01075273.1	ENSDARG00000090030	14	2	9554	0.000148	0.000767829	0.798164	0.988196
gcsha	ENSDARG00000016717	18	2	9766	0.000149	0.000771818	0.80311	0.994873
elf2b	ENSDARG00000079626	1	2	18874	0.000521	0.00216742	1	1
setd1bb	ENSDARG00000077244	8	2	16889	0.00042	0.00181864	1	1
CNNM3	ENSDARG00000074853	11	2	14461	0.000316	0.00143338	1	1
tfeb	ENSDARG00000010794	11	2	24045	0.000833	0.00318189	1	1
ECE1	ENSDARG00000061737	11	2	130224	0.017208	0.0282096	1	1
PRTG (1 of 2)	ENSDARG00000059269	13	2	41068	0.002179	0.0067016	1	1
dyx1c1	ENSDARG00000007792	13	2	11980	0.000227	0.00108885	1	1
unc13c	ENSDARG00000069731	18	2	55936	0.003561	0.00965359	1	1
CABZ01112548.1	ENSDARG00000090925	18	2	52449	0.003195	0.00891103	1	1
UNC13C (2 of 4)	ENSDARG00000087669	18	2	77294	0.006355	0.0145765	1	1
CABZ01070631.1	ENSDARG00000089928	18	2	108762	0.011724	0.0221967	1	1
relt	ENSDARG00000007921	18	2	65345	0.00472	0.0117821	1	1
ARHGEF17	ENSDARG00000063558	18	2	66940	0.005022	0.0122782	1	1
LRCH3	ENSDARG00000075769	18	2	66057	0.005107	0.0124179	1	1
EIF2A	ENSDARG00000044479	18	2	35731	0.001586	0.00536732	1	1
dcun1d5	ENSDARG00000096391	18	2	16702	0.000382	0.00168469	1	1
capn5a	ENSDARG00000069717	18	2	53307	0.003392	0.00932416	1	1
fam168a	ENSDARG00000063564	18	2	98113	0.009926	0.019855	1	1
CU611050.1	ENSDARG00000088549	18	2	14735	0.00032	0.00144563	1	1
si:ch73-386h18.1	ENSDARG00000073944	18	2	27592	0.001053	0.00388018	1	1
ptprq	ENSDARG00000008849	18	2	87163	0.008428	0.0177856	1	1
IQSEC3 (2 of 2)	ENSDARG00000093091	18	2	37575	0.00176	0.00584944	1	1
wash	ENSDARG00000063457	18	2	23143	0.000767	0.00296885	1	1
DDX11	ENSDARG00000011072	18	2	32076	0.001353	0.00472983	1	1
fkbp4	ENSDARG00000008447	18	2	14086	0.000287	0.00131977	1	1
sema3d	ENSDARG00000017369	18	2	66898	0.005391	0.0129714	1	1
sema3ab	ENSDARG00000042210	18	2	57076	0.003994	0.0104741	1	1
si:ch211-1e14.1	ENSDARG00000063361	18	2	87040	0.008628	0.018065	1	1
hipk2	ENSDARG00000042518	18	2	192130	0.033443	0.0440137	1	1
plcg2	ENSDARG00000068763	18	2	46372	0.002858	0.00817125	1	1
si:dkey-103i16.6	ENSDARG00000062893	18	2	10738	0.000167	0.000846666	0.895621	1
rfx4	ENSDARG00000026395	18	2	39504	0.002047	0.0063958	1	1
ARNTL2	ENSDARG00000041381	18	2	39328	0.002012	0.0063279	1	1
slc17a8	ENSDARG00000057728	18	2	19241	0.000525	0.00218135	1	1
nr1h4	ENSDARG00000057741	18	2	22384	0.000695	0.00275401	1	1
si:ch211-264e16.1	ENSDARG00000068947	18	2	13096	0.000237	0.00112951	1	1
ube2na	ENSDARG00000008748	18	2	15054	0.000341	0.00152707	1	1
nudt4a	ENSDARG00000057767	18	2	41595	0.002238	0.00682321	1	1
eea1	ENSDARG00000062868	18	2	44551	0.002519	0.00747527	1	1
plekhg7	ENSDARG00000062855	18	2	44875	0.00257	0.0075996	1	1
sspn	ENSDARG00000041747	18	2	12038	0.000235	0.00112239	1	1
ctsd	ENSDARG00000057698	18	2	12487	0.000225	0.00108315	1	1
SLC6A15	ENSDARG00000062821	18	2	30179	0.001297	0.00458447	1	1
ALX1	ENSDARG00000062824	18	2	9873	0.000151	0.000779758	0.813437	1
RASSF9	ENSDARG00000074721	18	2	16405	0.00038	0.00167808	1	1
MGAT4C	ENSDARG00000041791	18	2	202312	0.036073	0.0466253	1	1
EPS8L2 (2 of 2)	ENSDARG00000069011	18	2	16549	0.000419	0.00181549	1	1
eif4g2b	ENSDARG00000057167	18	2	10343	0.000163	0.000833347	0.875636	1
ampd3	ENSDARG00000032469	18	2	32457	0.001447	0.00498278	1	1
SWAP70 (1 of 2)	ENSDARG00000057286	18	2	40008	0.00216	0.00666466	1	1
znf143	ENSDARG00000041581	18	2	18681	0.000496	0.00207506	1	1
si:ch211-242e8.1	ENSDARG00000069038	18	2	12438	0.000225	0.00108315	1	1
tph2	ENSDARG00000057239	18	2	11293	0.000216	0.00104661	1	1
tbc1d15	ENSDARG00000057218	18	2	18070	0.000466	0.00198563	1	1
tmco7	ENSDARG00000034001	18	2	31483	0.001352	0.00472983	1	1
zc3h18	ENSDARG00000062506	18	2	68414	0.005656	0.01343	1	1
trhr2	ENSDARG00000093901	18	2	18025	0.000493	0.0020638	1	1
zfpm1	ENSDARG00000041572	18	2	128117	0.016734	0.0275884	1	1
zgc:91860	ENSDARG00000041599	18	2	33163	0.00142	0.00491261	1	1
C18H16orf70	ENSDARG00000041560	18	2	13152	0.000267	0.00124843	1	1
bbs2	ENSDARG00000041621	18	2	14915	0.000333	0.00149425	1	1
nup93	ENSDARG00000003487	18	2	40660	0.002191	0.00671684	1	1
slc12a3	ENSDARG00000013855	18	2	15277	0.000349	0.00155663	1	1
NLRC5	ENSDARG00000024631	18	2	32371	0.001392	0.00484335	1	1
cpne2	ENSDARG00000007753	18	2	43061	0.002372	0.00713375	1	1
fam192a	ENSDARG00000041631	18	2	16608	0.00043	0.00185832	1	1
rspry1	ENSDARG00000062558	18	2	26434	0.00099	0.00367643	1	1
si:ch211-216l23.2	ENSDARG00000069122	18	2	21075	0.000621	0.0025145	1	1
ZNF423	ENSDARG00000059707	18	2	208515	0.038338	0.048703	1	1
znf423	ENSDARG00000095732	18	2	35396	0.00163	0.00549118	1	1
si:ch211-212o1.2	ENSDARG00000011498	18	2	59850	0.004384	0.0112179	1	1
n4bp1	ENSDARG00000057491	18	2	16510	0.000469	0.00199206	1	1
siah1	ENSDARG00000030871	18	2	32925	0.001493	0.00510695	1	1
lonp2	ENSDARG00000004896	18	2	172121	0.02798	0.0388095	1	1
IL34 (2 of 2)	ENSDARG00000091003	18	2	16188	0.000389	0.00170766	1	1
SF3B3 (1 of 2)	ENSDARG00000003969	18	2	156086	0.023832	0.0349114	1	1
st3gal2	ENSDARG00000041260	18	2	143829	0.020503	0.0317556	1	1
IL34 (1 of 2)	ENSDARG00000069128	18	2	16221	0.000399	0.00174468	1	1
sf3b3	ENSDARG00000089880	18	2	32910	0.001466	0.00503264	1	1
aars	ENSDARG00000069142	18	2	31144	0.001282	0.00454589	1	1
gro2	ENSDARG00000002787	18	2	31551	0.001301	0.00459375	1	1
kif23	ENSDARG00000014943	18	2	22121	0.000694	0.00275169	1	1
ddb2	ENSDARG00000041140	18	2	11178	0.000196	0.000967252	1	1
SLC28A2	ENSDARG00000060879	18	2	22429	0.000757	0.00294208	1	1
si:dkey-24l11.2	ENSDARG00000093800	18	2	13421	0.000275	0.00127778	1	1
si:dkey-24l11.3	ENSDARG00000068140	18	2	31591	0.001369	0.00477826	1	1
pstpip1a	ENSDARG00000060860	18	2	32518	0.001396	0.00484968	1	1
rcn2	ENSDARG00000039378	18	2	10607	0.000152	0.000784315	0.818368	1
PIK3C2A	ENSDARG00000060841	18	2	72023	0.006009	0.0140484	1	1
PPP1R15B	ENSDARG00000068128	18	2	10158	0.000176	0.000886238	0.942128	1
plekha7	ENSDARG00000060813	18	2	204568	0.036958	0.0474333	1	1
CD81 (2 of 2)	ENSDARG00000022437	18	2	17569	0.000456	0.00195174	1	1
si:dkey-29p10.4	ENSDARG00000017173	18	2	21202	0.000647	0.00260085	1	1
cd82b	ENSDARG00000026070	18	2	54944	0.003777	0.0100755	1	1
tspan18b	ENSDARG00000015015	18	2	80880	0.007563	0.0165135	1	1
IQCG	ENSDARG00000068678	18	2	53302	0.003426	0.00938175	1	1
HIPK3 (1 of 2)	ENSDARG00000062082	18	2	96287	0.010376	0.0204827	1	1
C18H11orf41 (1 of 3)	ENSDARG00000062086	18	2	145752	0.020847	0.0321245	1	1
icln	ENSDARG00000042615	18	2	12602	0.000245	0.00116101	1	1
RSF1 (3 of 3)	ENSDARG00000074737	18	2	21254	0.000655	0.00262669	1	1
C18H11orf67	ENSDARG00000028435	18	2	16558	0.000366	0.0016227	1	1
rps3	ENSDARG00000046119	18	2	11645	0.000187	0.000933183	0.99858	1
CU570791.1	ENSDARG00000077255	18	2	12365	0.000248	0.0011719	1	1
FCHSD2 (1 of 2)	ENSDARG00000089638	18	2	17867	0.000479	0.00202167	1	1
nhsl1b	ENSDARG00000042627	20	2	91480	0.009238	0.0189383	1	1
PKD1	ENSDARG00000030417	1	2	111552	0.013125	0.02379	1	1
col5a3b	ENSDARG00000028524	1	2	32730	0.001428	0.00493262	1	1
srebf2	ENSDARG00000063438	3	2	23791	0.000732	0.00287166	1	1
ddx54	ENSDARG00000016015	5	2	32311	0.001441	0.00496725	1	1
zgc:171424	ENSDARG00000058829	7	2	25176	0.000905	0.00341781	1	1
si:ch73-343m12.1	ENSDARG00000089847	7	2	43863	0.002464	0.0073447	1	1
tpst2	ENSDARG00000001972	11	2	14313	0.000317	0.00143499	1	1
TANC2 (2 of 2)	ENSDARG00000079004	12	2	64180	0.004671	0.0117073	1	1
CABZ01087946.1	ENSDARG00000086287	20	2	13535	0.000284	0.00130958	1	1
PAK7 (2 of 2)	ENSDARG00000079437	20	2	13077	0.000241	0.00114612	1	1
PLCB1 (2 of 2)	ENSDARG00000068594	20	2	15333	0.000326	0.00146876	1	1
si:dkey-15f23.1	ENSDARG00000096258	20	2	50473	0.003243	0.00900728	1	1
CU929143.1	ENSDARG00000087392	23	2	10304	0.000159	0.000815394	0.855102	1
CR854881.3	ENSDARG00000078994	25	2	11012	0.000198	0.00097496	1	1
ANO9 (1 of 2)	ENSDARG00000076320	25	2	28824	0.00115	0.00415281	1	1
atp1a1	ENSDARG00000002791	1	2	81232	0.00679	0.015301	1	1
TRIOBP (1 of 2)	ENSDARG00000006385	3	2	13445	0.000227	0.00108885	1	1
CABZ01048549.1	ENSDARG00000087365	3	2	20133	0.000557	0.00229573	1	1
MYH9 (1 of 2)	ENSDARG00000001014	3	2	100353	0.010735	0.0209623	1	1
DCC (1 of 3)	ENSDARG00000089672	5	2	30876	0.000812	0.00311236	1	1
CABZ01104031.1	ENSDARG00000063606	7	2	20928	0.000492	0.00206091	1	1
MUC22	ENSDARG00000088432	7	2	18218	0.000405	0.00176398	1	1
APOLD1 (3 of 4)	ENSDARG00000068030	7	2	23768	0.000751	0.00292899	1	1
kif5aa	ENSDARG00000005470	9	2	30182	0.000778	0.00300272	1	1
si:dkeyp-118h9.7	ENSDARG00000075668	9	2	17844	0.000389	0.00170766	1	1
ets2	ENSDARG00000018308	10	2	118863	0.009056	0.0187204	1	1
TTC3	ENSDARG00000086075	10	2	27056	0.000601	0.00245136	1	1
dyrk1aa	ENSDARG00000063570	10	2	13653	0.000199	0.000977721	1	1
psmg2	ENSDARG00000035987	19	2	10053	0.000177	0.000890602	0.947127	1
ptpn2b	ENSDARG00000035986	19	2	30033	0.001214	0.00434632	1	1
C19H6orf52	ENSDARG00000036015	19	2	9605	0.000151	0.000779758	0.813437	1
SH3BGRL3	ENSDARG00000036016	19	2	10482	0.00017	0.000859917	0.91086	1
tmem222	ENSDARG00000074503	19	2	41751	0.00224	0.00682321	1	1
lmnb2	ENSDARG00000009933	22	2	31272	0.001178	0.00424245	1	1
rnf150b	ENSDARG00000009524	23	2	16999	0.000402	0.00175435	1	1
PPM1K (2 of 2)	ENSDARG00000076011	23	2	21273	0.000646	0.0025984	1	1
NFXL1	ENSDARG00000070127	23	2	59314	0.004385	0.0112179	1	1
CORIN (2 of 2)	ENSDARG00000063640	23	2	43527	0.002357	0.00710185	1	1
G3BP2 (3 of 3)	ENSDARG00000074572	23	2	20989	0.000638	0.00257397	1	1
MAGI3 (2 of 2)	ENSDARG00000025974	6	2	267109	0.056392	0.0658038	1	1
PADI2	ENSDARG00000044167	6	2	22102	0.000657	0.00263155	1	1
CU694362.1	ENSDARG00000053272	6	2	26925	0.001025	0.00379165	1	1
SUN2	ENSDARG00000086490	6	2	16987	0.000386	0.00169672	1	1
slc2a1b	ENSDARG00000007412	6	2	25648	0.000903	0.00341596	1	1
phc2b	ENSDARG00000013224	6	2	44317	0.002508	0.00745257	1	1
rbl1	ENSDARG00000008141	6	2	24773	0.000917	0.00345531	1	1
CHD6	ENSDARG00000017244	6	2	43038	0.002367	0.00712555	1	1
rsad1	ENSDARG00000077698	3	2	17635	0.000474	0.0020031	1	1
CR392045.1	ENSDARG00000074551	3	2	114306	0.013791	0.0245031	1	1
scg3	ENSDARG00000086288	18	2	38467	0.001999	0.00630536	1	1
cdh2	ENSDARG00000018693	20	2	79136	0.007176	0.0159395	1	1
pdgfra	ENSDARG00000070494	20	2	11355	0.000193	0.000954564	1	1
lnx1	ENSDARG00000043323	20	2	74091	0.006468	0.0147295	1	1
FIP1L1 (2 of 2)	ENSDARG00000043328	20	2	55875	0.003827	0.0101601	1	1
scfd2	ENSDARG00000040005	20	2	222640	0.042365	0.0525685	1	1
ppp4r4	ENSDARG00000010407	20	2	41049	0.002185	0.00671386	1	1
kif26aa	ENSDARG00000042368	20	2	123806	0.015901	0.0267501	1	1
scml4	ENSDARG00000017266	20	2	58492	0.004216	0.0108604	1	1
ddx1	ENSDARG00000032117	20	2	14640	0.00034	0.00152361	1	1
si:ch211-199m3.4	ENSDARG00000021913	20	2	23502	0.000816	0.00312589	1	1
fam102bb	ENSDARG00000002333	20	2	36967	0.001829	0.00600996	1	1
olfml2ba	ENSDARG00000005716	20	2	14353	0.000317	0.00143499	1	1
atf6	ENSDARG00000012656	20	2	55371	0.003799	0.010114	1	1
megf11	ENSDARG00000062686	18	2	208382	0.038177	0.0485446	1	1
map2k1	ENSDARG00000007825	18	2	32046	0.001316	0.0046418	1	1
ppfibp2a	ENSDARG00000061977	18	2	46692	0.002834	0.00814226	1	1
maf	ENSDARG00000015890	18	2	11099	0.000167	0.000846666	0.895621	1
si:ch211-220f16.2	ENSDARG00000007976	18	2	44019	0.002488	0.007406	1	1
si:dkey-265o13.4	ENSDARG00000062020	18	2	36909	0.00169	0.00566188	1	1
gins2	ENSDARG00000002304	18	2	18460	0.000467	0.00198735	1	1
plch1	ENSDARG00000079253	18	2	124044	0.015863	0.0267198	1	1
C18H3orf33	ENSDARG00000040582	18	2	10786	0.000164	0.000837818	0.880844	1
slc33a1	ENSDARG00000020085	18	2	14014	0.000313	0.0014217	1	1
gmps	ENSDARG00000079848	18	2	33583	0.001548	0.00527347	1	1
v2rl1	ENSDARG00000005942	18	2	17039	0.000416	0.00180483	1	1
KCNAB1 (2 of 3)	ENSDARG00000090580	18	2	45043	0.002681	0.00782388	1	1
tiparp	ENSDARG00000061841	18	2	42765	0.002374	0.00713375	1	1
LEKR1	ENSDARG00000091468	18	2	175775	0.028912	0.0397636	1	1
ITPKC (1 of 2)	ENSDARG00000067741	18	2	31146	0.001323	0.00465911	1	1
ryr1b	ENSDARG00000023797	18	2	185257	0.031334	0.0420875	1	1
RASGRP4	ENSDARG00000061796	18	2	59646	0.004349	0.0111514	1	1
hnrnpul1	ENSDARG00000040564	18	2	30086	0.001255	0.00446914	1	1
TMEM91	ENSDARG00000068456	18	2	33549	0.001518	0.0051792	1	1
bckdha	ENSDARG00000040555	18	2	15520	0.000361	0.00160266	1	1
B3GAT1	ENSDARG00000040547	18	2	29870	0.001267	0.00450466	1	1
siae	ENSDARG00000040527	18	2	15879	0.000376	0.00166152	1	1
clasrp	ENSDARG00000061742	18	2	29739	0.001255	0.00446914	1	1
znf296	ENSDARG00000077897	18	2	16376	0.000412	0.0017898	1	1
si:ch211-160d20.1	ENSDARG00000010758	18	2	69178	0.005602	0.0133278	1	1
C18H19orf47	ENSDARG00000020611	18	2	17112	0.000435	0.00187145	1	1
ttc9b	ENSDARG00000068421	18	2	58842	0.004223	0.0108743	1	1
DNAJC16 (1 of 2)	ENSDARG00000059699	23	2	17252	0.000434	0.00187077	1	1
PLEKHG5 (1 of 2)	ENSDARG00000089038	23	2	134689	0.018253	0.0293605	1	1
cd40	ENSDARG00000054968	23	2	12235	0.000241	0.00114612	1	1
cbln4	ENSDARG00000061240	23	2	19283	0.00057	0.00234209	1	1
zgc:112994	ENSDARG00000026296	23	2	23043	0.000727	0.00286045	1	1
ZNF217	ENSDARG00000088123	23	2	9294	0.000159	0.000815394	0.855102	1
ZFP64	ENSDARG00000061147	23	2	10834	0.000197	0.000971469	1	1
NFATC2 (1 of 2)	ENSDARG00000076640	23	2	75293	0.006656	0.0150651	1	1
KCNG1	ENSDARG00000061493	23	2	55974	0.003885	0.0102693	1	1
src	ENSDARG00000008107	23	2	108138	0.012452	0.023084	1	1
mical1	ENSDARG00000011809	23	2	72530	0.006261	0.0144476	1	1
camk1gb	ENSDARG00000008788	23	2	39394	0.002034	0.00637606	1	1
otud3	ENSDARG00000022648	23	2	14994	0.000329	0.00148028	1	1
vwa1	ENSDARG00000075468	23	2	33860	0.001559	0.00530282	1	1
TMCO4	ENSDARG00000078924	23	2	33682	0.001484	0.00508137	1	1
minos1	ENSDARG00000070217	23	2	157484	0.023849	0.0349177	1	1
SIKE1	ENSDARG00000060981	23	2	11589	0.000205	0.00100204	1	1
iyd	ENSDARG00000094444	23	2	10060	0.000165	0.000840355	0.88605	1
PPP1R14C (2 of 2)	ENSDARG00000054817	23	2	37835	0.001911	0.0061793	1	1
MAP7 (1 of 2)	ENSDARG00000054844	23	2	245708	0.049666	0.0594727	1	1
PPP1R14C (1 of 2)	ENSDARG00000077341	23	2	37340	0.001905	0.00616563	1	1
ghrhrl	ENSDARG00000095788	23	2	17507	0.000474	0.0020031	1	1
gpsm2l	ENSDARG00000025027	23	2	16427	0.000406	0.00176603	1	1
TGM1 (5 of 6)	ENSDARG00000044084	23	2	11426	0.000203	0.000993718	1	1
TGM1 (3 of 6)	ENSDARG00000005913	23	2	18504	0.000528	0.00218972	1	1
elovl4b	ENSDARG00000027495	23	2	27938	0.00103	0.00380382	1	1
rnf146	ENSDARG00000089981	23	2	10105	0.000167	0.000846666	0.895621	1
CDH24 (2 of 2)	ENSDARG00000075960	23	2	143301	0.020484	0.0317456	1	1
MDP1	ENSDARG00000088040	23	2	10755	0.000171	0.000863666	0.916047	1
TMEM27	ENSDARG00000041644	23	2	22481	0.000681	0.00271141	1	1
REPS2	ENSDARG00000076768	23	2	96365	0.010379	0.0204827	1	1
C2H3orf58 (1 of 2)	ENSDARG00000012816	2	2	51091	0.003228	0.00897682	1	1
SLC16A5 (1 of 2)	ENSDARG00000013552	3	2	13889	0.000314	0.00142527	1	1
ndel1b	ENSDARG00000038190	3	2	27397	0.000989	0.00367643	1	1
psd3l	ENSDARG00000053210	10	2	204292	0.036146	0.0466642	1	1
atp9b	ENSDARG00000062521	19	2	107627	0.012741	0.0233521	1	1
uhrf1bp1	ENSDARG00000077011	23	2	31186	0.000966	0.00360536	1	1
TSPAN2 (2 of 2)	ENSDARG00000059202	23	2	28060	0.000783	0.00301853	1	1
HCN1	ENSDARG00000077190	17	2	176023	0.026291	0.0372786	1	1
KIAA0355	ENSDARG00000029805	13	2	27648	0.001059	0.00389155	1	1
lsm14ab	ENSDARG00000011408	13	2	22664	0.000736	0.00287889	1	1
slc12a1	ENSDARG00000059390	18	2	31801	0.001384	0.00482054	1	1
FBN1 (1 of 2)	ENSDARG00000040013	18	2	24140	0.000812	0.00311236	1	1
SECISBP2L	ENSDARG00000078687	18	2	17623	0.000436	0.00187455	1	1
fgf7	ENSDARG00000059387	18	2	16631	0.000403	0.00175756	1	1
si:ch1073-139a18.1	ENSDARG00000092522	18	2	13384	0.000276	0.00128065	1	1
SPATA5L1	ENSDARG00000061763	18	2	12269	0.000234	0.00112001	1	1
cyp1a	ENSDARG00000026039	18	2	10891	0.000199	0.000977721	1	1
si:dkey-3b8.4	ENSDARG00000068398	18	2	27362	0.001054	0.00388172	1	1
LUZP2	ENSDARG00000068247	18	2	251140	0.051254	0.0610734	1	1
nucb2b	ENSDARG00000036291	18	2	18747	0.000518	0.00215763	1	1
nat10	ENSDARG00000054259	18	2	28062	0.001119	0.00406948	1	1
caprin1b	ENSDARG00000054272	18	2	23502	0.000876	0.00332521	1	1
nfatc1	ENSDARG00000036168	19	2	87757	0.008538	0.0179482	1	1
eif3eb	ENSDARG00000002549	19	2	39861	0.002142	0.00661829	1	1
anks1aa	ENSDARG00000062396	23	2	44075	0.001826	0.00600305	1	1
mitfb	ENSDARG00000037833	23	2	51794	0.00282	0.00811601	1	1
FRMD4B (1 of 2)	ENSDARG00000076496	23	2	39271	0.001699	0.00568348	1	1
RBM10	ENSDARG00000077400	23	2	27136	0.000937	0.00352074	1	1
si:ch73-96b22.1	ENSDARG00000087641	23	2	34850	0.001383	0.00481957	1	1
CDH26	ENSDARG00000078404	23	2	40562	0.002023	0.0063565	1	1
BEND2	ENSDARG00000058978	23	2	14185	0.000282	0.00130305	1	1
utrn	ENSDARG00000071274	23	2	64824	0.004533	0.0114636	1	1
utrn	ENSDARG00000095916	23	2	60864	0.004088	0.0106291	1	1
UTRN	ENSDARG00000090078	23	2	92067	0.008672	0.0181287	1	1
epm2a	ENSDARG00000059044	23	2	31653	0.001297	0.00458447	1	1
fbxo30b	ENSDARG00000019311	23	2	12337	0.000236	0.00112636	1	1
si:ch1073-154c4.1	ENSDARG00000075676	23	2	57174	0.003751	0.0100182	1	1
stxbp3	ENSDARG00000008142	23	2	36689	0.001638	0.00550701	1	1
rabggta	ENSDARG00000061024	23	2	23937	0.000787	0.00302522	1	1
tgm1	ENSDARG00000017799	23	2	17479	0.000451	0.00193158	1	1
prdm5	ENSDARG00000006288	23	2	113709	0.012587	0.0232101	1	1
NDNF	ENSDARG00000062936	23	2	24897	0.000787	0.00302522	1	1
CPEB2	ENSDARG00000052604	23	2	31153	0.00123	0.00439182	1	1
cc2d2a	ENSDARG00000090971	23	2	63943	0.004634	0.0116452	1	1
PLEKHG1	ENSDARG00000063484	23	2	48534	0.002892	0.00823449	1	1
tcp1	ENSDARG00000017891	23	2	22359	0.000674	0.00268835	1	1
pacsin1a	ENSDARG00000032865	23	2	48444	0.002881	0.00821017	1	1
nudt3a	ENSDARG00000016256	23	2	12784	0.000247	0.001168	1	1
si:dkey-226k3.4	ENSDARG00000090634	23	2	23802	0.000775	0.00299287	1	1
CR847526.1	ENSDARG00000078369	23	2	24189	0.000799	0.00306958	1	1
slc9a8	ENSDARG00000020699	23	2	53278	0.003442	0.00940738	1	1
b4galt5	ENSDARG00000037815	23	2	48604	0.002941	0.00834838	1	1
EMILIN3 (1 of 2)	ENSDARG00000076299	23	2	28515	0.001089	0.00397553	1	1
zgc:113278	ENSDARG00000037813	23	2	17213	0.000432	0.00186455	1	1
srsf6a	ENSDARG00000013729	23	2	11527	0.000185	0.000925277	0.988825	1
l3mbtl1a	ENSDARG00000014828	23	2	30032	0.001141	0.00412701	1	1
zgc:112175	ENSDARG00000037810	23	2	18995	0.00051	0.00212696	1	1
PTPDC1 (2 of 2)	ENSDARG00000058873	23	2	16983	0.000402	0.00175435	1	1
FBXW12	ENSDARG00000058871	23	2	17565	0.00045	0.00193101	1	1
WNT7A (1 of 2)	ENSDARG00000002483	23	2	18878	0.000483	0.00203341	1	1
NUP210	ENSDARG00000063333	23	2	73022	0.006211	0.0143746	1	1
CABZ01046283.1	ENSDARG00000073822	23	2	30575	0.001275	0.00452828	1	1
raf1a	ENSDARG00000009875	23	2	38710	0.002008	0.00631829	1	1
syn2a	ENSDARG00000045945	23	2	23488	0.000756	0.00294162	1	1
SLC6A1 (2 of 2)	ENSDARG00000045944	23	2	24075	0.000784	0.0030189	1	1
ATP6AP1 (1 of 2)	ENSDARG00000041417	23	2	15881	0.000374	0.00165377	1	1
ntf7	ENSDARG00000058961	23	2	46176	0.002721	0.0079095	1	1
KCNA2 (1 of 2)	ENSDARG00000091458	23	2	24986	0.000874	0.00331951	1	1
PNPLA1	ENSDARG00000086554	23	2	10798	0.000191	0.000948184	1	1
TULP1 (1 of 2)	ENSDARG00000075295	23	2	29554	0.001134	0.0041106	1	1
zgc:66097	ENSDARG00000058799	23	2	48501	0.002859	0.00817125	1	1
AGRN	ENSDARG00000079388	23	2	170855	0.027268	0.0381977	1	1
ttll10	ENSDARG00000090472	23	2	27873	0.001092	0.00398213	1	1
arhgef19	ENSDARG00000078853	23	2	10782	0.000168	0.00085109	0.90048	1
si:dkey-21o19.6	ENSDARG00000077327	23	2	25053	0.00095	0.00355359	1	1
plekhm2	ENSDARG00000078850	23	2	23975	0.000807	0.00309853	1	1
zbtb17	ENSDARG00000074548	23	2	14957	0.000361	0.00160266	1	1
clcnk	ENSDARG00000022560	23	2	19407	0.000539	0.0022298	1	1
fam131c	ENSDARG00000037320	23	2	18235	0.000506	0.0021116	1	1
EPHA2 (1 of 2)	ENSDARG00000022727	23	2	47077	0.00286	0.00817125	1	1
spen	ENSDARG00000074245	23	2	43401	0.002423	0.00724188	1	1
kansl2	ENSDARG00000056318	23	2	10585	0.000181	0.000908674	0.968169	1
nckap5l	ENSDARG00000079148	23	2	50204	0.003197	0.00891289	1	1
ctdsp2	ENSDARG00000036102	23	2	13210	0.000283	0.00130587	1	1
fam132a	ENSDARG00000070681	23	2	45512	0.002699	0.00786266	1	1
syt6a	ENSDARG00000076730	23	2	52925	0.003457	0.00942908	1	1
klhl21	ENSDARG00000039255	23	2	12742	0.000276	0.00128065	1	1
zbtb48	ENSDARG00000039263	23	2	14718	0.000331	0.00148727	1	1
nol9	ENSDARG00000077751	23	2	15846	0.00037	0.00163826	1	1
casp9	ENSDARG00000004325	23	2	11500	0.000223	0.00107585	1	1
arhgap4a	ENSDARG00000039265	23	2	26007	0.001041	0.0038402	1	1
avpr2	ENSDARG00000007436	23	2	11527	0.000202	0.000991002	1	1
idh3g	ENSDARG00000023648	23	2	13108	0.000252	0.00118744	1	1
fam3a	ENSDARG00000070675	23	2	14431	0.000354	0.00157577	1	1
WNK3	ENSDARG00000021611	23	2	49992	0.003161	0.00883836	1	1
erbb3b	ENSDARG00000036993	23	2	55256	0.003843	0.0101865	1	1
esyt1a	ENSDARG00000034714	23	2	40999	0.002165	0.00666776	1	1
FMNL3	ENSDARG00000004372	23	2	93921	0.009876	0.0197847	1	1
RBMS2 (1 of 2)	ENSDARG00000056150	23	2	59979	0.004536	0.0114636	1	1
si:dkey-205h13.1	ENSDARG00000079307	23	2	19151	0.000563	0.00231903	1	1
si:dkey-205h13.2	ENSDARG00000089429	23	2	10160	0.00016	0.000819893	0.86	1
zgc:158263	ENSDARG00000037267	23	2	18047	0.000491	0.00205801	1	1
GALNT6	ENSDARG00000014386	23	2	21434	0.000683	0.00271614	1	1
adcy6b	ENSDARG00000027797	23	2	91183	0.009119	0.0187983	1	1
zgc:153867	ENSDARG00000033738	23	2	14056	0.000309	0.00141121	1	1
C1QL4 (1 of 2)	ENSDARG00000011549	23	2	23736	0.000757	0.00294208	1	1
nadl1.2	ENSDARG00000007149	23	2	98911	0.010903	0.0211522	1	1
smc1a	ENSDARG00000055754	23	2	20705	0.00064	0.00257737	1	1
pex14	ENSDARG00000028322	23	2	116756	0.014292	0.0250213	1	1
pgd	ENSDARG00000015343	23	2	13065	0.000273	0.00126937	1	1
kif1b	ENSDARG00000037020	23	2	109460	0.012893	0.0235292	1	1
ube4b	ENSDARG00000037017	23	2	46377	0.002848	0.00816779	1	1
nmnat1	ENSDARG00000055893	23	2	15241	0.000367	0.00162605	1	1
clstn1	ENSDARG00000031720	23	2	87139	0.0086	0.0180388	1	1
ctnnbip1	ENSDARG00000038954	23	2	40131	0.002165	0.00666776	1	1
TMEM201	ENSDARG00000077307	23	2	30846	0.001261	0.00448811	1	1
slc25a33	ENSDARG00000039931	23	2	17401	0.000438	0.00188072	1	1
mxra8b	ENSDARG00000062129	23	2	17075	0.000435	0.00187145	1	1
dvl1a	ENSDARG00000010515	23	2	84312	0.008094	0.0173272	1	1
DVL1 (2 of 3)	ENSDARG00000095919	23	2	29854	0.001254	0.00446914	1	1
zgc:162431	ENSDARG00000053857	23	2	32494	0.00135	0.00472925	1	1
dnajc11	ENSDARG00000011196	23	2	17073	0.000424	0.00183477	1	1
ASXL1	ENSDARG00000036956	23	2	22433	0.000738	0.00288334	1	1
myt1	ENSDARG00000074030	23	2	21444	0.000679	0.00270506	1	1
NPBWR2 (2 of 2)	ENSDARG00000079423	23	2	17901	0.000462	0.0019711	1	1
XKR7 (2 of 2)	ENSDARG00000036952	23	2	31765	0.001445	0.00497846	1	1
CABLES2 (1 of 2)	ENSDARG00000076964	23	2	21295	0.000675	0.00269073	1	1
OSBPL2 (2 of 2)	ENSDARG00000053804	23	2	26602	0.000976	0.00363658	1	1
SOGA1 (2 of 2)	ENSDARG00000078244	23	2	29071	0.001179	0.00424376	1	1
EPT1	ENSDARG00000060484	23	2	22176	0.000745	0.00290729	1	1
si:ch211-197l9.5	ENSDARG00000086679	23	2	24792	0.000915	0.00344972	1	1
tbx18	ENSDARG00000036930	23	2	10687	0.000181	0.000908674	0.968169	1
si:dkey-261l7.2	ENSDARG00000094345	23	2	11609	0.000209	0.00101712	1	1
PHIP	ENSDARG00000015970	23	2	74414	0.006345	0.0145586	1	1
hmgn3	ENSDARG00000036754	23	2	14720	0.000305	0.00139677	1	1
LCA5	ENSDARG00000076153	23	2	24640	0.000854	0.00325466	1	1
SH3BGRL2	ENSDARG00000036878	23	2	18233	0.000463	0.00197411	1	1
eya4	ENSDARG00000012397	23	2	72788	0.006278	0.0144569	1	1
slc2a12	ENSDARG00000036865	23	2	25052	0.000904	0.00341596	1	1
sgk1	ENSDARG00000025522	23	2	53071	0.00348	0.00948794	1	1
aldh8a1	ENSDARG00000036776	23	2	11150	0.000205	0.00100204	1	1
hbs1l	ENSDARG00000036778	23	2	41812	0.002341	0.00706001	1	1
cmyb	ENSDARG00000053666	23	2	14621	0.000322	0.00145368	1	1
FAM54A	ENSDARG00000060394	23	2	11940	0.000207	0.00100812	1	1
tmem194a	ENSDARG00000073899	23	2	11604	0.00019	0.000945328	1	1
pan2	ENSDARG00000074675	23	2	28217	0.001126	0.00409271	1	1
mylk2	ENSDARG00000031698	23	2	21498	0.000673	0.00268597	1	1
cd63	ENSDARG00000025147	23	2	19772	0.000602	0.00245244	1	1
LETMD1	ENSDARG00000030641	23	2	21061	0.000672	0.00268358	1	1
DGKA (1 of 2)	ENSDARG00000060626	23	2	65355	0.005068	0.0123545	1	1
rnf41	ENSDARG00000036831	23	2	25395	0.000874	0.00331951	1	1
slc39a5	ENSDARG00000079525	23	2	16410	0.000411	0.00178662	1	1
ankrd52	ENSDARG00000036826	23	2	28658	0.001173	0.00423129	1	1
taf8	ENSDARG00000026806	23	2	26364	0.000935	0.00351718	1	1
si:dkey-261h17.1	ENSDARG00000095268	23	2	32697	0.001396	0.00484968	1	1
PLXNA2	ENSDARG00000060372	23	2	312947	0.072376	0.0809201	1	1
si:ch211-226m16.3	ENSDARG00000026864	23	2	14990	0.000312	0.00142103	1	1
si:ch211-226m16.2	ENSDARG00000036785	23	2	13260	0.000259	0.00121699	1	1
itga5	ENSDARG00000006353	23	2	110544	0.012842	0.0234728	1	1
tfcp2	ENSDARG00000060306	23	2	23261	0.000752	0.00292947	1	1
pou6f1	ENSDARG00000011570	23	2	28353	0.001184	0.00425717	1	1
dazap2	ENSDARG00000007867	23	2	10951	0.000198	0.00097496	1	1
bin2a	ENSDARG00000003219	23	2	14147	0.00033	0.00148378	1	1
racgap1	ENSDARG00000015460	23	2	14839	0.00031	0.00141481	1	1
cs	ENSDARG00000070395	23	2	119943	0.015077	0.0258391	1	1
si:ch211-148l7.4	ENSDARG00000094469	23	2	18879	0.000506	0.0021116	1	1
SNRPG	ENSDARG00000078085	23	2	102491	0.011472	0.0219229	1	1
CS (1 of 2)	ENSDARG00000092377	23	2	20397	0.000566	0.00232995	1	1
prosc	ENSDARG00000060288	23	2	12518	0.000223	0.00107585	1	1
fam50a	ENSDARG00000024895	23	2	17923	0.000484	0.00203506	1	1
CHST13	ENSDARG00000004018	23	2	34425	0.001622	0.00547251	1	1
SLC41A3	ENSDARG00000061272	23	2	37455	0.001863	0.00607979	1	1
ftsjd2	ENSDARG00000030830	23	2	34097	0.001566	0.00531851	1	1
fbxo25	ENSDARG00000075172	23	2	14367	0.000308	0.00140857	1	1
acp1	ENSDARG00000076486	23	2	32904	0.00148	0.00507027	1	1
CCNT1	ENSDARG00000017525	23	2	13735	0.000302	0.00138398	1	1
pmelb	ENSDARG00000033760	23	2	17795	0.000451	0.00193158	1	1
jph2	ENSDARG00000028625	23	2	34509	0.001605	0.00542612	1	1
gdap1l1	ENSDARG00000028628	23	2	22523	0.000716	0.00282382	1	1
rarga	ENSDARG00000034117	23	2	116536	0.014438	0.0251441	1	1
hoxc10a	ENSDARG00000070348	23	2	14152	0.000313	0.0014217	1	1
hoxc3a	ENSDARG00000070339	23	2	42582	0.002464	0.0073447	1	1
copz1	ENSDARG00000017844	23	2	13587	0.000266	0.00124637	1	1
ZNF740	ENSDARG00000061174	23	2	20328	0.000601	0.00245136	1	1
csad	ENSDARG00000026348	23	2	16926	0.000467	0.00198735	1	1
lima1	ENSDARG00000074020	23	2	29105	0.001145	0.00413923	1	1
npffr1l3	ENSDARG00000010712	10	2	14083	0.000251	0.00118356	1	1
rfx3	ENSDARG00000014550	10	2	41383	0.001764	0.00585108	1	1
glis3	ENSDARG00000069726	10	2	45648	0.0022	0.006729	1	1
bmpr1bb	ENSDARG00000031219	10	2	14036	0.000226	0.00108561	1	1
unc5c	ENSDARG00000087341	10	2	25176	0.000705	0.00278702	1	1
bmpr1bb	ENSDARG00000075729	10	2	19514	0.000461	0.00196935	1	1
CU694253.1	ENSDARG00000079129	10	2	14756	0.000324	0.00146073	1	1
CU914531.1	ENSDARG00000075396	10	2	27682	0.000948	0.00355008	1	1
gdnfa	ENSDARG00000039959	10	2	17222	0.000357	0.00158807	1	1
WDR70	ENSDARG00000089629	10	2	13027	0.000215	0.00104404	1	1
CABZ01066321.1	ENSDARG00000013400	10	2	14170	0.000289	0.00132805	1	1
C10H5orf42	ENSDARG00000092776	10	2	29398	0.001066	0.00391081	1	1
CU929520.1	ENSDARG00000090451	10	2	13288	0.00025	0.00118052	1	1
nup155	ENSDARG00000001777	10	2	39183	0.001912	0.0061793	1	1
SGSM1 (1 of 2)	ENSDARG00000075376	10	2	40898	0.002039	0.00638275	1	1
GAL3ST1 (2 of 2)	ENSDARG00000078245	10	2	11813	0.000203	0.000993718	1	1
si:ch211-122m3.1	ENSDARG00000067824	10	2	218685	0.03854	0.0489367	1	1
PLA2G3 (1 of 2)	ENSDARG00000008948	10	2	12742	0.000272	0.00126561	1	1
CU571170.2	ENSDARG00000086084	10	2	15447	0.000352	0.00156896	1	1
TTC28 (1 of 2)	ENSDARG00000089527	10	2	155420	0.022526	0.0336404	1	1
TTC28 (2 of 2)	ENSDARG00000087109	10	2	23712	0.000871	0.00331377	1	1
pitpnb	ENSDARG00000036005	10	2	40329	0.002067	0.00644321	1	1
GRIN3A	ENSDARG00000075802	10	2	36150	0.001709	0.00570265	1	1
CABZ01115322.1	ENSDARG00000010793	10	2	23277	0.000739	0.00288556	1	1
PALM2	ENSDARG00000069608	10	2	211253	0.037996	0.0483596	1	1
PPIP5K2	ENSDARG00000078441	10	2	107246	0.012213	0.0227756	1	1
C10H5orf30	ENSDARG00000093498	10	2	10163	0.00019	0.000945328	1	1
CWC27	ENSDARG00000043727	10	2	103314	0.0114	0.0218261	1	1
ADAMTS6	ENSDARG00000041982	10	2	167930	0.026541	0.0375295	1	1
ppwd1	ENSDARG00000063161	10	2	20775	0.000603	0.00245352	1	1
trim23	ENSDARG00000069420	10	2	50049	0.003362	0.00926458	1	1
lpar1	ENSDARG00000044213	10	2	67212	0.005456	0.0130925	1	1
EPHA5	ENSDARG00000058284	10	2	217577	0.04059	0.0509244	1	1
musk	ENSDARG00000000102	10	2	94664	0.010024	0.020015	1	1
rassf6	ENSDARG00000000804	10	2	26433	0.000993	0.00368553	1	1
C10H5orf28	ENSDARG00000000142	10	2	12215	0.000242	0.00114924	1	1
il11ra	ENSDARG00000026736	10	2	38222	0.001939	0.00620967	1	1
cntfr	ENSDARG00000028661	10	2	312718	0.072528	0.0810627	1	1
GALT	ENSDARG00000069543	10	2	224835	0.043127	0.053258	1	1
ASTL	ENSDARG00000068593	10	2	13418	0.000264	0.00123874	1	1
ACOT12	ENSDARG00000054534	10	2	17689	0.000462	0.0019711	1	1
ZMIZ2	ENSDARG00000079812	10	2	91706	0.009348	0.0190935	1	1
pargb	ENSDARG00000068420	10	2	24471	0.000883	0.00334798	1	1
si:ch211-229p19.3	ENSDARG00000073805	10	2	57727	0.004168	0.0107742	1	1
nudcd3	ENSDARG00000006005	10	2	10481	0.000161	0.000824384	0.865214	1
gnsb	ENSDARG00000027464	10	2	15845	0.000383	0.00168798	1	1
polm	ENSDARG00000042507	10	2	31822	0.001365	0.00476929	1	1
h2afvl	ENSDARG00000042502	10	2	10048	0.000155	0.000797331	0.83421	1
PITPNM2	ENSDARG00000041100	10	2	40270	0.002127	0.00658719	1	1
sbno1	ENSDARG00000078969	10	2	14729	0.000348	0.00155321	1	1
zswim6	ENSDARG00000041129	10	2	17219	0.000419	0.00181549	1	1
itgb8	ENSDARG00000028222	19	2	32704	0.001409	0.00488214	1	1
TMEM170B (2 of 2)	ENSDARG00000087025	19	2	23130	0.000734	0.00287613	1	1
nedd9	ENSDARG00000058891	19	2	56197	0.003712	0.00994584	1	1
btr22	ENSDARG00000093049	19	2	13465	0.000269	0.00125602	1	1
btr21	ENSDARG00000013481	19	2	12083	0.000185	0.000925277	0.988825	1
btr20	ENSDARG00000075603	19	2	11021	0.000199	0.000977721	1	1
ZC3H12A (2 of 2)	ENSDARG00000016062	19	2	21415	0.000639	0.00257645	1	1
oscp1a	ENSDARG00000074655	19	2	34289	0.001556	0.00529532	1	1
sp4	ENSDARG00000005186	19	2	16550	0.000406	0.00176603	1	1
CDCA7L	ENSDARG00000076659	19	2	13530	0.000272	0.00126561	1	1
fam126a	ENSDARG00000026762	19	2	62008	0.004467	0.0113667	1	1
CU928191.1	ENSDARG00000078912	19	2	11378	0.000185	0.000925277	0.988825	1
tomm7	ENSDARG00000067717	19	2	9795	0.000165	0.000840355	0.88605	1
CABZ01081821.1	ENSDARG00000078588	19	2	21677	0.00064	0.00257737	1	1
RAPGEF5 (1 of 2)	ENSDARG00000075271	19	2	27982	0.001061	0.00389461	1	1
CABZ01066439.2	ENSDARG00000090399	19	2	22508	0.000653	0.00262339	1	1
thsd7a	ENSDARG00000061479	19	2	221661	0.042365	0.0525685	1	1
nxph1	ENSDARG00000033447	19	2	69556	0.005787	0.0136248	1	1
phf14	ENSDARG00000061458	19	2	159736	0.024496	0.0354376	1	1
col9a2	ENSDARG00000024492	19	2	45496	0.002657	0.00778446	1	1
COL16A1	ENSDARG00000009194	19	2	151419	0.022388	0.0335348	1	1
col16a1	ENSDARG00000093421	19	2	65913	0.00515	0.0125042	1	1
bai2	ENSDARG00000025667	19	2	106100	0.012208	0.0227753	1	1
BAI2 (1 of 2)	ENSDARG00000088161	19	2	181377	0.030295	0.0410804	1	1
casd1	ENSDARG00000023900	19	2	27250	0.001073	0.00393433	1	1
ppp1r9a	ENSDARG00000061304	19	2	85456	0.008314	0.0176174	1	1
asb4	ENSDARG00000034988	19	2	12256	0.000226	0.00108561	1	1
PDK4	ENSDARG00000054848	19	2	23295	0.000768	0.00296927	1	1
slc25a13	ENSDARG00000070172	19	2	90222	0.00928	0.0189953	1	1
dlx6a	ENSDARG00000042291	19	2	47523	0.002951	0.00837036	1	1
EIF2C2	ENSDARG00000061268	19	2	26112	0.000951	0.00355533	1	1
CRTC2 (2 of 2)	ENSDARG00000074910	19	2	17831	0.000473	0.00200268	1	1
CU896645.1	ENSDARG00000078557	19	2	39890	0.002073	0.0064589	1	1
PTDSS1 (2 of 2)	ENSDARG00000036114	19	2	29203	0.001181	0.00424867	1	1
NUP153	ENSDARG00000020323	19	2	39651	0.002142	0.00661829	1	1
krit1	ENSDARG00000036115	19	2	27099	0.001056	0.00388694	1	1
EIF3H (3 of 3)	ENSDARG00000036116	19	2	40738	0.002197	0.00672598	1	1
EXT1 (1 of 2)	ENSDARG00000089168	19	2	35952	0.001784	0.00589225	1	1
thrap6	ENSDARG00000029459	19	2	39244	0.002038	0.00638275	1	1
slc30a8	ENSDARG00000057629	19	2	18848	0.000542	0.00224083	1	1
RPRD1A	ENSDARG00000060755	19	2	28053	0.001053	0.00388018	1	1
GRINA (1 of 2)	ENSDARG00000092332	19	2	44004	0.002544	0.00753606	1	1
mapk15	ENSDARG00000023262	19	2	40761	0.002229	0.00680834	1	1
vps28	ENSDARG00000045949	19	2	14878	0.00032	0.00144563	1	1
angpt1	ENSDARG00000030364	19	2	145697	0.021019	0.0322694	1	1
sdc2	ENSDARG00000002731	19	2	86671	0.008481	0.017858	1	1
TPMT (2 of 2)	ENSDARG00000028012	19	2	10218	0.000165	0.000840355	0.88605	1
ext1c	ENSDARG00000035649	19	2	25393	0.000909	0.00342904	1	1
cdca8	ENSDARG00000043137	19	2	10306	0.000159	0.000815394	0.855102	1
eif2c4	ENSDARG00000086514	19	2	31806	0.001321	0.00465452	1	1
CABZ01071964.1	ENSDARG00000075321	19	2	61031	0.004525	0.0114575	1	1
CABZ01092303.1	ENSDARG00000023472	19	2	12880	0.000244	0.00115709	1	1
psmd3	ENSDARG00000018124	19	2	10087	0.000166	0.000843518	0.890756	1
kpnb1	ENSDARG00000008680	19	2	13266	0.000272	0.00126561	1	1
SGOL1 (1 of 2)	ENSDARG00000069916	19	2	11774	0.000207	0.00100812	1	1
ANXA9	ENSDARG00000053593	19	2	17615	0.000471	0.00199801	1	1
AIM1L	ENSDARG00000005901	19	2	19364	0.000546	0.00225597	1	1
prdm1b	ENSDARG00000053592	19	2	14011	0.000313	0.0014217	1	1
si:dkey-281i8.1	ENSDARG00000069936	9	2	22754	0.000758	0.00294425	1	1
si:dkey-281i8.2	ENSDARG00000032640	9	2	27455	0.001083	0.00395796	1	1
tmprss3a	ENSDARG00000053315	9	2	35482	0.001709	0.00570265	1	1
pknox1.1	ENSDARG00000018765	9	2	20108	0.00057	0.00234209	1	1
FSCB (2 of 2)	ENSDARG00000077967	9	2	21120	0.000622	0.00251703	1	1
WDR4 (2 of 2)	ENSDARG00000090581	9	2	11432	0.000194	0.000958799	1	1
PDE9A (1 of 2)	ENSDARG00000060280	9	2	53837	0.003635	0.00979455	1	1
wdr4	ENSDARG00000074007	9	2	11738	0.000192	0.000951733	1	1
FSCB (1 of 2)	ENSDARG00000091397	9	2	19902	0.000611	0.00248305	1	1
ndufv3	ENSDARG00000069942	9	2	11468	0.000213	0.00103508	1	1
pknox1.1	ENSDARG00000078080	9	2	17984	0.000469	0.00199206	1	1
tmprss3a	ENSDARG00000090562	9	2	36033	0.001709	0.00570265	1	1
pdxka	ENSDARG00000088959	9	2	34035	0.001529	0.0052114	1	1
si:ch211-141e20.2	ENSDARG00000093349	9	2	81233	0.007493	0.0164143	1	1
IGSF3	ENSDARG00000077002	9	2	296422	0.067171	0.0760322	1	1
PARP4	ENSDARG00000069934	9	2	17856	0.000458	0.00195779	1	1
trim45	ENSDARG00000076781	9	2	12395	0.000235	0.00112239	1	1
gdap2	ENSDARG00000021569	9	2	47134	0.002853	0.00817031	1	1
wdr3	ENSDARG00000011079	9	2	18672	0.000469	0.00199206	1	1
tbx15	ENSDARG00000002582	9	2	33084	0.001507	0.00514693	1	1
wars2	ENSDARG00000011801	9	2	26055	0.000975	0.00363488	1	1
zmym2	ENSDARG00000027353	9	2	29862	0.001202	0.0043126	1	1
mphosph8	ENSDARG00000005576	9	2	26510	0.000996	0.00369461	1	1
AFF3	ENSDARG00000079575	9	2	16266	0.000427	0.00184655	1	1
arhgef7a	ENSDARG00000006299	9	2	30789	0.001283	0.00454702	1	1
REV1	ENSDARG00000018296	9	2	24070	0.000825	0.00315494	1	1
lmo7a	ENSDARG00000004930	9	2	76311	0.006681	0.0151035	1	1
crygs3	ENSDARG00000025943	9	2	14782	0.00034	0.00152361	1	1
DGKG	ENSDARG00000062696	9	2	170975	0.027725	0.0386419	1	1
hnrnpd	ENSDARG00000059246	10	2	16375	0.000382	0.00168469	1	1
vcanb	ENSDARG00000009401	10	2	73657	0.0064	0.0146496	1	1
epha6	ENSDARG00000022971	1	2	232159	0.045447	0.0553437	1	1
golgb1	ENSDARG00000061951	4	2	26051	0.000949	0.00355183	1	1
taf3	ENSDARG00000045513	4	2	84231	0.008012	0.0171835	1	1
itih5	ENSDARG00000045517	4	2	25400	0.000927	0.00349102	1	1
tmem110l	ENSDARG00000045518	4	2	22214	0.000684	0.00271849	1	1
prkcq	ENSDARG00000034173	4	2	30652	0.001321	0.00465452	1	1
pfkfb3	ENSDARG00000001953	4	2	12439	0.000226	0.00108561	1	1
rbm17	ENSDARG00000031346	4	2	18488	0.000482	0.00203176	1	1
zgc:195175	ENSDARG00000069311	4	2	17865	0.000476	0.00201028	1	1
si:dkeyp-89c11.2	ENSDARG00000089159	4	2	13634	0.000283	0.00130587	1	1
si:dkey-35m8.1	ENSDARG00000094587	5	2	78362	0.007055	0.0157441	1	1
pho	ENSDARG00000035133	5	2	10188	0.000186	0.000928887	0.993612	1
GANAB (3 of 3)	ENSDARG00000076888	5	2	42710	0.002378	0.00714256	1	1
mat2ab	ENSDARG00000037121	5	2	12061	0.000201	0.000986821	1	1
fsd1l	ENSDARG00000059432	5	2	42650	0.002312	0.0069915	1	1
fam78a	ENSDARG00000088222	5	2	12104	0.00022	0.00106368	1	1
smyd1a	ENSDARG00000009280	5	2	14464	0.000317	0.00143499	1	1
tbx5a	ENSDARG00000024894	5	2	25457	0.000946	0.00354458	1	1
PRRC2C	ENSDARG00000057583	20	2	55515	0.003782	0.0100808	1	1
rhoj	ENSDARG00000020250	20	2	33599	0.00157	0.00532667	1	1
PLB1	ENSDARG00000091633	20	2	10918	0.000192	0.000951733	1	1
SLC22A16	ENSDARG00000015869	20	2	15438	0.000332	0.00149076	1	1
lmx1a	ENSDARG00000020354	20	2	17922	0.000485	0.00203798	1	1
prg4b	ENSDARG00000028163	20	2	10760	0.000189	0.000942459	1	1
CD109	ENSDARG00000060609	20	2	62485	0.004665	0.0117036	1	1
dclre1c	ENSDARG00000045704	4	2	34093	0.001579	0.00534905	1	1
CAPN1 (1 of 2)	ENSDARG00000045199	7	2	70097	0.0057	0.0135054	1	1
SF3B2	ENSDARG00000018049	7	2	44428	0.002626	0.00772074	1	1
PRKD2 (3 of 3)	ENSDARG00000090684	7	2	35443	0.001637	0.00550642	1	1
KLC2	ENSDARG00000075485	7	2	35249	0.001689	0.00566137	1	1
PACS1 (1 of 3)	ENSDARG00000019800	7	2	20067	0.000588	0.00240568	1	1
zgc:175248	ENSDARG00000013544	7	2	20431	0.000602	0.00245244	1	1
CCS	ENSDARG00000092003	7	2	16389	0.000385	0.00169456	1	1
RBM14 (1 of 2)	ENSDARG00000001285	7	2	18286	0.000483	0.00203341	1	1
actn3b	ENSDARG00000001431	7	2	97820	0.010329	0.0204467	1	1
ZFAND6	ENSDARG00000033811	7	2	21017	0.000682	0.00271377	1	1
SPG7	ENSDARG00000068187	7	2	28414	0.001081	0.00395498	1	1
ANKRD11	ENSDARG00000051886	7	2	39018	0.002087	0.0064904	1	1
CR407583.2	ENSDARG00000078882	7	2	41764	0.002324	0.00701508	1	1
parvaa	ENSDARG00000043710	25	2	35548	0.001723	0.00574075	1	1
slc25a18	ENSDARG00000070717	25	2	23277	0.00078	0.0030087	1	1
cecr1a	ENSDARG00000051746	25	2	11292	0.000203	0.000993718	1	1
dyrk4	ENSDARG00000070734	25	2	34187	0.001576	0.0053416	1	1
cyp2x8	ENSDARG00000043997	25	2	115491	0.014081	0.0247993	1	1
MMP15 (2 of 2)	ENSDARG00000051962	25	2	23193	0.000763	0.00296023	1	1
vac14	ENSDARG00000014303	25	2	21210	0.000658	0.00263397	1	1
arntl1a	ENSDARG00000006791	25	2	25027	0.000901	0.00341042	1	1
CR391963.1	ENSDARG00000015732	25	2	17096	0.000474	0.0020031	1	1
cacna2d4b	ENSDARG00000023886	25	2	66743	0.005357	0.0128989	1	1
MAGI2 (2 of 2)	ENSDARG00000073769	25	2	58886	0.004208	0.0108482	1	1
stra6	ENSDARG00000051874	25	2	47380	0.002896	0.00824103	1	1
PHLDB2 (2 of 2)	ENSDARG00000079889	10	2	63557	0.004866	0.0120379	1	1
fam100ab	ENSDARG00000020976	3	2	10885	0.00018	0.000905015	0.963	1
AP3B1 (2 of 2)	ENSDARG00000086124	7	2	107181	0.01255	0.0231866	1	1
MAP3K1	ENSDARG00000088180	10	2	98075	0.010458	0.0205861	1	1
cadm4	ENSDARG00000040291	16	2	304963	0.069652	0.07836	1	1
arid1ab	ENSDARG00000060073	19	2	84734	0.008221	0.017487	1	1
ZDHHC18 (1 of 2)	ENSDARG00000023210	19	2	12350	0.000243	0.00115317	1	1
eif3s2	ENSDARG00000017445	19	2	10377	0.000193	0.000954564	1	1
txlna	ENSDARG00000077037	19	2	16945	0.000435	0.00187145	1	1
KPNA6	ENSDARG00000044980	19	2	25247	0.000867	0.00330043	1	1
[truncated: 4,679 more rows]

## Sheet: Table S7
Table S7. P-values for genes ocurring in homozygous deletions
Gene	GeneID	GeneChr	GeneLocation	GeneStrand	count	gene.length	p.val	p.val.Bonferroni
xirp1	ENSDARG00000030722	2	24106798-24114653	1	3	7856	0	0
nitr6a	ENSDARG00000057956	7	18339814-18341988	1	3	2175	0	0
nitr4a	ENSDARG00000075288	7	18348391-18351515	1	3	3125	0	0
nitr5	ENSDARG00000077557	7	18359623-18362630	1	3	3008	0	0
nitr1n	ENSDARG00000069773	7	18368255-18370748	-1	3	2494	0	0
CU672228.6	ENSDARG00000087631	7	18377905-18378369	-1	3	465	0	0
CU672228.7	ENSDARG00000088412	7	18386267-18386737	-1	3	471	0	0
nitr1k	ENSDARG00000068014	7	18394512-18396192	-1	3	1681	0	0
CU179759.2	ENSDARG00000074330	7	18514585-18515289	1	3	705	0	0
CU179759.3	ENSDARG00000077998	7	18526193-18530023	1	3	3831	0	0
CU179759.1	ENSDARG00000067977	7	18532744-18536883	-1	3	4140	0	0
CU179702.2	ENSDARG00000036743	7	18554400-18556108	-1	3	1709	0	0
si:busm1-169i8.11	ENSDARG00000051791	7	18573411-18577650	-1	3	4240	0	0
CU179702.3	ENSDARG00000036748	7	18593444-18598554	1	3	5111	0	0
CU928854.1	ENSDARG00000068493	15	54297-58832	-1	3	4536	0	0
cyp2y3	ENSDARG00000007173	15	65144-71354	-1	3	6211	0	0
nphp1	ENSDARG00000009046	17	21902352-21921156	1	3	18805	0	0
mal	ENSDARG00000030094	17	21932806-21936556	1	3	3751	0	0
edaradd	ENSDARG00000062289	17	22360835-22372225	1	3	11391	0	0
BX511245.1	ENSDARG00000056836	17	22374665-22382707	-1	3	8043	0	0
vps72	ENSDARG00000063718	19	375896-383020	1	3	7125	0	0
tnfaip8l2a	ENSDARG00000075592	19	383673-389612	-1	3	5940	0	0
sema6d	ENSDARG00000002748	19	400160-427243	1	3	27084	0	0
DUS3L	ENSDARG00000067947	19	430212-441956	-1	3	11745	0	0
nitr3b	ENSDARG00000057620	7	18505142-18517685	1	3	12544	1e-06	0.002018
mrps5	ENSDARG00000062209	17	21937717-21967214	-1	3	29498	2e-06	0.004036
plcd3a	ENSDARG00000052957	3	39254865-39300073	-1	3	45209	6e-06	0.012108
ARHGAP23 (1 of 2)	ENSDARG00000052950	3	39311211-39366916	-1	3	55706	1.1e-05	0.022198
DSCAML1	ENSDARG00000057052	15	13232723-13397663	1	3	164941	0.000132	0.266376
slc8a1b	ENSDARG00000043406	17	22141428-22331985	1	3	190558	0.000206	0.415708
si:dkey-7n10.13	ENSDARG00000036745	7	18116917-18118356	1	2	1440	0	0
CR847950.2	ENSDARG00000076114	7	18213550-18214017	-1	2	468	0	0
nitr1l	ENSDARG00000069824	7	18232392-18234201	-1	2	1810	0	0
nitr1j	ENSDARG00000068024	7	18250307-18251441	-1	2	1135	0	0
CR847950.3	ENSDARG00000076377	7	18265532-18265993	-1	2	462	0	0
CR847950.4	ENSDARG00000079673	7	18271387-18271804	-1	2	418	0	0
CR847950.1	ENSDARG00000069859	7	18292751-18293212	-1	2	462	0	0
CU672228.5	ENSDARG00000086168	7	18403478-18403951	-1	2	474	0	0
CU672228.2	ENSDARG00000068018	7	18423796-18424232	-1	2	437	0	0
CU672228.4	ENSDARG00000079517	7	18435618-18436062	-1	2	445	0	0
CU179759.5	ENSDARG00000090278	7	18440016-18440475	-1	2	460	0	0
CU179759.4	ENSDARG00000089157	7	18444056-18444517	-1	2	462	0	0
nitr1a	ENSDARG00000078713	7	18472046-18473949	-1	2	1904	0	0
CR847844.2	ENSDARG00000057090	10	23808556-23810367	1	2	1812	0	0
foxl1	ENSDARG00000008133	18	17142728-17144587	-1	2	1860	0	0
nosip	ENSDARG00000037958	3	32669572-32673354	1	2	3783	1e-06	0.002018
nitr11a	ENSDARG00000036749	7	18072636-18074726	-1	2	2091	1e-06	0.002018
nitr5	ENSDARG00000057900	7	18199083-18202298	1	2	3216	1e-06	0.002018
nitr1o	ENSDARG00000069776	7	18208828-18210441	-1	2	1614	1e-06	0.002018
nitr1k	ENSDARG00000077939	7	18241577-18243262	-1	2	1686	1e-06	0.002018
CR847950.5	ENSDARG00000086423	7	18260759-18263826	1	2	3068	1e-06	0.002018
nitr1c	ENSDARG00000068001	7	18456622-18458448	-1	2	1827	1e-06	0.002018
nitr1b	ENSDARG00000069848	7	18461206-18463126	-1	2	1921	1e-06	0.002018
CU179757.2	ENSDARG00000060364	7	18671863-18673335	1	2	1473	1e-06	0.002018
CU855694.1	ENSDARG00000091376	19	11943825-11945657	-1	2	1833	1e-06	0.002018
nitr10b	ENSDARG00000036751	7	18063308-18066034	-1	2	2727	2e-06	0.004036
nitr7a	ENSDARG00000069925	7	18134001-18136271	1	2	2271	2e-06	0.004036
nitr4a	ENSDARG00000076951	7	18187417-18190592	1	2	3176	2e-06	0.004036
nitr1m	ENSDARG00000022761	7	18224189-18225800	-1	2	1612	2e-06	0.004036
nitr1c	ENSDARG00000069876	7	18305374-18307200	-1	2	1827	2e-06	0.004036
MAP3K11	ENSDARG00000091521	7	747449-751076	1	2	3628	2e-06	0.004036
zgc:174888	ENSDARG00000077176	16	15606460-15610585	1	2	4126	2e-06	0.004036
BX255904.1	ENSDARG00000042698	20	23829817-23833840	-1	2	4024	2e-06	0.004036
tnnc1b	ENSDARG00000037539	23	20398636-20401146	1	2	2511	2e-06	0.004036
polr3k	ENSDARG00000037835	3	46418224-46422259	1	2	4036	3e-06	0.006054
CABZ01084570.1	ENSDARG00000006544	6	164068-167270	-1	2	3203	3e-06	0.006054
nitr11b	ENSDARG00000036752	7	18036974-18040912	-1	2	3939	3e-06	0.006054
nitr8	ENSDARG00000057780	7	18104783-18108313	-1	2	3531	3e-06	0.006054
nitr3d	ENSDARG00000057744	7	18176348-18179677	-1	2	3330	3e-06	0.006054
CU672228.1	ENSDARG00000033963	7	18408584-18410349	-1	2	1766	3e-06	0.006054
nitr2b	ENSDARG00000000460	7	18483911-18487161	-1	2	3251	3e-06	0.006054
si:dkey-15j16.3	ENSDARG00000042683	20	23823020-23824731	-1	2	1712	3e-06	0.006054
nitr10a	ENSDARG00000042968	7	18041561-18045196	-1	2	3636	4e-06	0.008072
nitr7b	ENSDARG00000093916	7	18153540-18156094	1	2	2555	4e-06	0.008072
nitr1i	ENSDARG00000077908	7	18255760-18257409	-1	2	1650	4e-06	0.008072
irx4a	ENSDARG00000035648	16	277410-282308	1	2	4899	4e-06	0.008072
nitr3a	ENSDARG00000089774	7	18160343-18164602	-1	2	4260	5e-06	0.01009
irx2a	ENSDARG00000001785	16	565648-570195	-1	2	4548	5e-06	0.01009
nebl	ENSDARG00000021200	2	20873367-20878695	-1	2	5329	6e-06	0.012108
si:ch73-248e21.5	ENSDARG00000088283	3	32744756-32748809	-1	2	4054	6e-06	0.012108
CU179702.1	ENSDARG00000028333	7	18621511-18626733	-1	2	5223	6e-06	0.012108
atg12	ENSDARG00000069545	16	15635293-15640126	1	2	4834	6e-06	0.012108
si:dkey-85k15.6	ENSDARG00000094385	16	15752723-15757634	-1	2	4912	6e-06	0.012108
CU459066.1	ENSDARG00000088689	16	186025-191453	1	2	5429	6e-06	0.012108
SNRNP25	ENSDARG00000020363	3	46415421-46418013	-1	2	2593	7e-06	0.014126
SYNPO2 (1 of 2)	ENSDARG00000079675	7	72582655-72587983	-1	2	5329	7e-06	0.014126
irx1a	ENSDARG00000009510	16	820641-824806	1	2	4166	7e-06	0.014126
si:ch73-367p23.2	ENSDARG00000096257	3	32663239-32667980	1	2	4742	8e-06	0.016144
nitr12	ENSDARG00000033542	7	18028387-18034004	-1	2	5618	8e-06	0.016144
nitr2a	ENSDARG00000043398	7	18492258-18496841	-1	2	4584	8e-06	0.016144
cdc42ep1	ENSDARG00000062390	16	15627288-15632577	-1	2	5290	8e-06	0.016144
rcn3	ENSDARG00000037961	3	32672962-32678048	-1	2	5087	9e-06	0.018162
nitr3c	ENSDARG00000057760	7	18169626-18175980	-1	2	6355	1e-05	0.02018
CU179757.3	ENSDARG00000087920	7	18662585-18669009	1	2	6425	1e-05	0.02018
CU463855.1	ENSDARG00000088125	3	46406532-46413215	-1	2	6684	1.1e-05	0.022198
sox9b	ENSDARG00000043923	3	63179328-63184452	-1	2	5125	1.1e-05	0.022198
nitr7b	ENSDARG00000069927	7	18153540-18157647	1	2	4108	1.1e-05	0.022198
habp2	ENSDARG00000057498	12	33400340-33406787	1	2	6448	1.1e-05	0.022198
C20H6orf72	ENSDARG00000021975	20	23837124-23842907	1	2	5784	1.2e-05	0.024216
CABZ01072077.1	ENSDARG00000034467	13	6918736-6925602	-1	2	6867	1.3e-05	0.026234
UBE2S	ENSDARG00000031775	16	15424189-15432113	-1	2	7925	1.3e-05	0.026234
ribc1	ENSDARG00000055739	23	28928158-28935473	-1	2	7316	1.3e-05	0.026234
NRSN1	ENSDARG00000044719	16	353018-361722	1	2	8705	1.4e-05	0.028252
CABZ01078889.1	ENSDARG00000077671	16	408939-416359	-1	2	7421	1.5e-05	0.03027
nr2f1a	ENSDARG00000052695	5	51527504-51534340	1	2	6837	1.6e-05	0.032288
C12H16orf53	ENSDARG00000076966	12	4314052-4322109	1	2	8058	1.6e-05	0.032288
LENG9	ENSDARG00000062374	16	15561439-15569492	-1	2	8054	1.8e-05	0.036324
PPP1R3A (1 of 2)	ENSDARG00000088813	25	22458032-22465925	-1	2	7894	1.8e-05	0.036324
ACVR1B (1 of 2)	ENSDARG00000052142	6	1958670-1966972	1	2	8303	1.9e-05	0.038342
si:dkey-222k23.4	ENSDARG00000077257	21	28485046-28494504	-1	2	9459	1.9e-05	0.038342
si:dkey-85k15.4	ENSDARG00000095047	16	15720574-15730506	-1	2	9933	2e-05	0.04036
zgc:163023	ENSDARG00000070391	3	32723986-32733370	-1	2	9385	2.1e-05	0.042378
MMP25 (2 of 2)	ENSDARG00000077290	3	32757551-32766465	1	2	8915	2.1e-05	0.042378
vps25	ENSDARG00000059079	12	4304207-4312087	-1	2	7881	2.2e-05	0.044396
pcyt1ab	ENSDARG00000004492	18	44426569-44436626	-1	2	10058	2.4e-05	0.048432
CU984580.3	ENSDARG00000087361	2	58192923-58201113	-1	2	8191	2.5e-05	0.05045
si:dkey-85k15.7	ENSDARG00000094759	16	15758273-15768463	1	2	10191	2.5e-05	0.05045
AL929495.2	ENSDARG00000090767	12	4662407-4672847	-1	2	10441	2.6e-05	0.052468
rcv1	ENSDARG00000019902	16	15663113-15673010	-1	2	9898	2.7e-05	0.054486
trim109	ENSDARG00000062429	16	15829385-15839582	-1	2	10198	2.8e-05	0.056504
mocs2	ENSDARG00000077202	10	9037713-9047965	-1	2	10253	2.9e-05	0.058522
si:ch73-248e21.1	ENSDARG00000090625	3	32708905-32720350	1	2	11446	3.1e-05	0.062558
zgc:162509	ENSDARG00000070604	16	15730911-15741923	1	2	11013	3.7e-05	0.074666
grwd1	ENSDARG00000004806	16	15611720-15622320	1	2	10601	3.8e-05	0.076684
C25H7orf60	ENSDARG00000062181	25	22441538-22453011	-1	2	11474	3.8e-05	0.076684
SCAF1	ENSDARG00000054010	3	32614758-32627597	1	2	12840	3.9e-05	0.078702
drap1	ENSDARG00000041203	7	729301-739949	1	2	10649	3.9e-05	0.078702
C18H16orf70	ENSDARG00000041560	18	17153027-17166178	1	2	13152	3.9e-05	0.078702
ecscr	ENSDARG00000087457	21	28471903-28483322	1	2	11420	3.9e-05	0.078702
chrnb3b	ENSDARG00000038508	14	43051750-43063633	1	2	11884	4.1e-05	0.082738
si:ch211-149k23.9	ENSDARG00000038052	16	15646509-15657054	1	2	10546	4.1e-05	0.082738
riok1	ENSDARG00000016399	2	20859660-20872570	1	2	12911	4.3e-05	0.086774
CR936975.1	ENSDARG00000017579	3	32595697-32608941	-1	2	13245	4.5e-05	0.09081
dbpb	ENSDARG00000057652	16	15351114-15364896	-1	2	13783	4.6e-05	0.092828
katna1	ENSDARG00000021827	20	23843640-23858390	-1	2	14751	4.8e-05	0.096864
adh8b	ENSDARG00000024278	13	12502380-12515909	-1	2	13530	5.2e-05	0.104936
mmp23bb	ENSDARG00000009825	18	44407516-44422013	1	2	14498	5.4e-05	0.108972
MAP1A (2 of 2)	ENSDARG00000022045	25	19850979-19864783	-1	2	13805	5.4e-05	0.108972
SLC6A3	ENSDARG00000004219	16	383307-398690	-1	2	15384	5.5e-05	0.11099
CAMKK1 (2 of 2)	ENSDARG00000015134	15	14335360-14350513	1	2	15154	6.4e-05	0.129152
FAM83H (2 of 2)	ENSDARG00000068849	13	43215636-43232418	-1	2	16783	6.7e-05	0.135206
ccdc78	ENSDARG00000030095	24	39405867-39422389	1	2	16523	7.9e-05	0.159422
SLC6A5 (1 of 2)	ENSDARG00000015880	7	18682417-18700833	-1	2	18417	8e-05	0.16144
srrm2	ENSDARG00000037965	3	32768346-32787254	1	2	18909	9.4e-05	0.189692
zgc:193504	ENSDARG00000053364	3	32683475-32702244	1	2	18770	9.6e-05	0.193728
C3H16orf5	ENSDARG00000076118	3	46422259-46441823	-1	2	19565	0.000101	0.203818
PIK3AP1	ENSDARG00000078285	13	23247800-23268475	1	2	20676	0.000102	0.205836
slc6a5	ENSDARG00000067964	7	18004520-18023057	1	2	18538	0.000106	0.213908
zgc:158220	ENSDARG00000077737	3	15638183-15659600	-1	2	21418	0.000109	0.219962
josd2	ENSDARG00000057626	16	15435228-15458191	1	2	22964	0.000124	0.250232
PRR12 (2 of 2)	ENSDARG00000075849	3	32570972-32594599	1	2	23628	0.000128	0.258304
cdc42se1	ENSDARG00000023724	16	40975045-40999144	-1	2	24100	0.000129	0.260322
ITGA2 (2 of 2)	ENSDARG00000086838	10	8951527-8974690	1	2	23164	0.000136	0.274448
tmem204	ENSDARG00000045273	24	39357016-39380992	-1	2	23977	0.000138	0.278484
wu:fk57d06	ENSDARG00000004459	3	32731333-32756610	1	2	25278	0.000147	0.296646
rbl1	ENSDARG00000008141	6	51500022-51524794	-1	2	24773	0.000148	0.298664
trpm4	ENSDARG00000059993	3	32629443-32655923	1	2	26481	0.00016	0.32288
flcn	ENSDARG00000062385	16	15569921-15597418	1	2	27498	0.000161	0.324898
TUSC5 (1 of 2)	ENSDARG00000090481	15	24196270-24222773	-1	2	26504	0.00018	0.36324
metap1	ENSDARG00000033440	13	12475978-12502317	1	2	26340	0.000184	0.371312
fdps	ENSDARG00000040890	16	15758339-15788119	1	2	29781	0.000185	0.37333
si:dkey-103j14.5	ENSDARG00000002219	13	23458791-23488614	-1	2	29824	0.000207	0.417726
ap2m1b	ENSDARG00000033899	18	44371430-44400225	1	2	28796	0.000215	0.43387
obscn	ENSDARG00000043309	8	18888577-18918187	-1	2	29611	0.000217	0.437906
RUSC1	ENSDARG00000078125	16	15791468-15824231	1	2	32764	0.000219	0.441942
fanci	ENSDARG00000026224	25	8655592-8687198	1	2	31607	0.000239	0.482302
si:dkey-32e6.6	ENSDARG00000070857	23	20357165-20388986	-1	2	31822	0.00024	0.48432
pcm1	ENSDARG00000062198	1	15363240-15396056	1	2	32817	0.000247	0.498446
PRX	ENSDARG00000017246	18	44618621-44650229	-1	2	31609	0.00025	0.5045
tmprss13a	ENSDARG00000057040	15	13101931-13136084	1	2	34154	0.000255	0.51459
adck4	ENSDARG00000011955	15	13607991-13644490	1	2	36500	0.000284	0.573112
SHISA7 (2 of 2)	ENSDARG00000062462	16	15379263-15413935	-1	2	34673	0.000286	0.577148
TTBK1 (2 of 2)	ENSDARG00000056659	17	21859252-21893353	-1	2	34102	0.000286	0.577148
PVRL4 (3 of 3)	ENSDARG00000075406	2	58153475-58191051	1	2	37577	0.000314	0.633652
SPTBN4 (1 of 2)	ENSDARG00000087594	18	44442197-44480261	-1	2	38065	0.000321	0.647778
fxyd6	ENSDARG00000095094	15	13143100-13188287	1	2	45188	0.000414	0.835452
zgc:100829	ENSDARG00000015557	21	28141463-28188472	1	2	47010	0.000449	0.906082
sec24d	ENSDARG00000045946	7	72612432-72657960	1	2	45529	0.000468	0.944424
ITGA2 (1 of 2)	ENSDARG00000062974	10	8976254-9031381	1	2	55128	0.000576	1
nitr9	ENSDARG00000057845	7	18030943-18087153	1	2	56211	0.000652	1
myo9b	ENSDARG00000077410	2	37405755-37465784	-1	2	60030	0.000663	1
atp1a3a	ENSDARG00000018259	19	6950528-7007888	-1	2	57361	0.000671	1
cxxc5	ENSDARG00000078865	21	28257515-28314639	-1	2	57125	0.000683	1
KIAA0825	ENSDARG00000077072	5	51917288-51980434	-1	2	63147	0.000735	1
mdn1	ENSDARG00000008976	20	23860053-23928197	-1	2	68145	0.000872	1
cep290	ENSDARG00000062727	25	18421716-18490227	-1	2	68512	0.000895	1
myo7ab	ENSDARG00000044632	21	21189835-21261337	1	2	71503	0.000943	1
ADAMTS16	ENSDARG00000074646	16	1124610-1199727	1	2	75118	0.001002	1
ift140	ENSDARG00000031886	24	39328648-39404094	1	2	75447	0.001071	1
TTYH1	ENSDARG00000076804	16	15463406-15541329	-1	2	77924	0.001148	1
HECW1 (2 of 3)	ENSDARG00000004291	2	50454934-50548465	-1	2	93532	0.001558	1
SH3RF1	ENSDARG00000070470	20	23724673-23819066	1	2	94394	0.001635	1
SORBS1	ENSDARG00000079230	13	23347222-23446878	1	2	99657	0.001726	1
kcnc3a	ENSDARG00000055855	3	32090121-32197478	1	2	107358	0.002021	1
ppp3ca	ENSDARG00000004988	21	28352865-28470208	1	2	117344	0.002198	1
AZI2	ENSDARG00000042997	16	58607354-58758637	1	2	151284	0.003526	1
birc6	ENSDARG00000074166	17	22417559-22570865	1	2	153307	0.003596	1
ccdc147	ENSDARG00000069435	1	48328726-48509475	1	2	180750	0.004821	1
psd3l	ENSDARG00000053210	10	5627797-5832088	1	2	204292	0.005792	1
erc1b	ENSDARG00000031930	4	7636826-7895707	-1	2	258882	0.008926	1
rbms3	ENSDARG00000044574	16	42304456-42567183	-1	2	262728	0.009187	1
fam172a	ENSDARG00000052697	5	51551014-51821548	-1	2	270535	0.00971	1
SEZ6 (1 of 2)	ENSDARG00000079414	15	23566726-23902584	1	2	335859	0.013822	1
ODZ2 (1 of 2)	ENSDARG00000037122	14	30254793-30628142	1	2	373350	0.016553	1
ighd2-4	ENSDARG00000096396	3	34063255-34063265	-1	1	11	6e-06	0.012108
ighd2-5	ENSDARG00000096284	3	34061222-34061235	-1	1	14	8e-06	0.016144
ighd2-3	ENSDARG00000096390	3	34064631-34064641	-1	1	11	1e-05	0.02018
ighd2-1	ENSDARG00000096285	3	34065537-34065547	-1	1	11	1.1e-05	0.022198
ighd2-2	ENSDARG00000096385	3	34064864-34064875	-1	1	12	1.2e-05	0.024216
ighj2-4	ENSDARG00000096294	3	34055677-34055727	-1	1	51	3.6e-05	0.072648
ighj2-2	ENSDARG00000096254	3	34056244-34056294	-1	1	51	4e-05	0.08072
ighj2-1	ENSDARG00000096321	3	34056543-34056593	-1	1	51	4.2e-05	0.084756
ighj2-5	ENSDARG00000096330	3	34055434-34055486	-1	1	53	4.4e-05	0.088792
ighj2-3	ENSDARG00000096366	3	34055977-34056030	-1	1	54	5.6e-05	0.113008
CABZ01073032.1	ENSDARG00000087696	15	42594954-42595118	-1	1	165	0.000142	0.286556
si:dkey-181m19.11	ENSDARG00000094797	10	41837734-41838000	-1	1	267	0.000188	0.379384
CTXN1	ENSDARG00000090332	2	56644028-56644297	-1	1	270	0.000231	0.466158
zgc:165555	ENSDARG00000088420	7	76853314-76853625	-1	1	312	0.000231	0.466158
zgc:165555	ENSDARG00000086555	7	76858635-76858946	1	1	312	0.000236	0.476248
zgc:165555	ENSDARG00000075366	7	76827543-76827854	1	1	312	0.000253	0.510554
zgc:112234	ENSDARG00000089405	7	76820147-76820521	1	1	375	0.000284	0.573112
zgc:112234	ENSDARG00000091066	7	76859940-76860314	1	1	375	0.000287	0.579166
FP236812.4	ENSDARG00000091205	7	76856718-76857104	-1	1	387	0.000296	0.597328
zgc:163061	ENSDARG00000076766	7	76823085-76823497	1	1	413	0.000309	0.623562
zgc:173552	ENSDARG00000078294	7	76825974-76826384	1	1	411	0.000313	0.631634
zgc:173552	ENSDARG00000091525	7	76855097-76855507	-1	1	411	0.000318	0.641724
FP236812.1	ENSDARG00000074260	7	76847640-76848026	-1	1	387	0.000323	0.651814
zgc:112234	ENSDARG00000086751	7	76851937-76852311	-1	1	375	0.000325	0.65585
FP236812.2	ENSDARG00000075220	7	76824553-76824939	1	1	387	0.000326	0.657868
CU896602.1	ENSDARG00000038624	24	39717819-39718254	1	1	436	0.000328	0.661904
CU633479.3	ENSDARG00000089744	24	42467690-42468092	-1	1	403	0.000328	0.661904
zgc:173552	ENSDARG00000091770	7	76819046-76819456	1	1	411	0.000348	0.702264
BX908796.2	ENSDARG00000087757	15	24390117-24390538	-1	1	422	0.00035	0.7063
zgc:173552	ENSDARG00000086709	7	76846357-76846767	-1	1	411	0.000359	0.724462
igl3v2	ENSDARG00000093855	24	39704103-39704578	1	1	476	0.00038	0.76684
CT573356.1	ENSDARG00000027161	24	41273511-41273986	-1	1	476	0.000385	0.77693
BX537156.1	ENSDARG00000091441	4	20666570-20667007	1	1	438	0.000386	0.778948
CU896602.2	ENSDARG00000073763	24	39726532-39727004	1	1	473	0.000388	0.782984
CABZ01072511.1	ENSDARG00000090053	24	42980369-42980860	-1	1	492	0.000397	0.801146
CU896602.3	ENSDARG00000074999	24	39712860-39713332	1	1	473	0.000403	0.813254
igl3v4	ENSDARG00000093981	24	39700866-39701358	1	1	493	0.000407	0.821326
AP1S3 (2 of 2)	ENSDARG00000076073	15	41887031-41887571	1	1	541	0.000414	0.835452
igl3v1	ENSDARG00000093258	24	39708812-39709305	1	1	494	0.000422	0.851596
si:ch211-234p6.9	ENSDARG00000095730	24	39624417-39624934	-1	1	518	0.000427	0.861686
CABZ01061717.1	ENSDARG00000088577	7	75181962-75182453	-1	1	492	0.000433	0.873794
BX323876.3	ENSDARG00000052958	8	50768418-50769006	1	1	589	0.000434	0.875812
CT573356.5	ENSDARG00000093321	24	41259376-41259962	-1	1	587	0.000451	0.910118
CR942805.3	ENSDARG00000089513	15	24361694-24362271	-1	1	578	0.00046	0.92828
SOD3 (1 of 2)	ENSDARG00000079183	1	40353471-40354049	1	1	579	0.000468	0.944424
igl3v3	ENSDARG00000078763	24	39702843-39703427	1	1	585	0.000472	0.952496
si:ch211-240l19.8	ENSDARG00000074547	4	7210120-7210735	-1	1	616	0.000482	0.972676
zgc:153659	ENSDARG00000039801	24	39711597-39712178	1	1	582	0.000489	0.986802
CT573356.2	ENSDARG00000041693	24	41256233-41256849	-1	1	617	0.000499	1
KLF10	ENSDARG00000069685	16	56271964-56272543	1	1	580	0.000503	1
CELA1 (2 of 8)	ENSDARG00000092890	22	7776743-7777326	1	1	584	0.000509	1
si:ch211-272h9.4	ENSDARG00000092147	7	5170290-5170932	1	1	643	0.000513	1
CABZ01044980.1	ENSDARG00000089690	15	42568084-42568721	1	1	638	0.000513	1
WNK4 (1 of 3)	ENSDARG00000088996	12	4295287-4295892	-1	1	606	0.000515	1
BX649384.1	ENSDARG00000035657	19	45041084-45041672	1	1	589	0.000517	1
TMEM241 (1 of 2)	ENSDARG00000090685	24	37734355-37734965	-1	1	611	0.000518	1
CT573356.4	ENSDARG00000092366	24	41257798-41258448	-1	1	651	0.000531	1
si:ch211-240l19.6	ENSDARG00000074613	4	7219943-7220588	-1	1	646	0.000539	1
si:dkey-193n17.7	ENSDARG00000041164	9	28404798-28405437	1	1	640	0.000557	1
CABZ01071224.1	ENSDARG00000087200	16	58281198-58281858	1	1	661	0.000565	1
CABZ01086759.2	ENSDARG00000090305	7	72827097-72827786	1	1	690	0.000575	1
CR847844.5	ENSDARG00000088512	10	23802775-23803487	1	1	713	0.000575	1
si:ch73-49p17.1	ENSDARG00000094815	13	6893186-6893872	-1	1	687	0.000579	1
NIPAL2 (2 of 2)	ENSDARG00000087903	16	57957253-57958017	-1	1	765	0.000587	1
VPS13B (1 of 5)	ENSDARG00000086406	16	57883040-57883735	-1	1	696	0.000601	1
zgc:163061	ENSDARG00000075538	7	76848733-76849489	-1	1	757	0.000618	1
CR936975.5	ENSDARG00000094836	3	32543013-32543795	1	1	783	0.00063	1
BX927308.1	ENSDARG00000071140	22	27778599-27779374	-1	1	776	0.000639	1
FP015790.4	ENSDARG00000090001	23	19097926-19098733	-1	1	808	0.000645	1
CABZ01034698.2	ENSDARG00000087913	22	8067403-8068204	-1	1	802	0.000646	1
si:ch211-234p6.8	ENSDARG00000071457	24	39633618-39634395	-1	1	778	0.000647	1
ABCA4 (1 of 4)	ENSDARG00000088545	7	76185714-76186481	1	1	768	0.000648	1
CU929145.3	ENSDARG00000075787	24	40693413-40694225	-1	1	813	0.000651	1
CABZ01085591.1	ENSDARG00000008219	6	25787-26795	1	1	1009	0.000657	1
VPS13B (2 of 5)	ENSDARG00000086745	16	58045556-58046383	-1	1	828	0.000661	1
FOXL2 (1 of 2)	ENSDARG00000068417	2	59124201-59125061	-1	1	861	0.000672	1
CU929145.1	ENSDARG00000015527	24	40696996-40697856	-1	1	861	0.000726	1
CR936200.2	ENSDARG00000094632	16	39213046-39213963	-1	1	918	0.000739	1
BX511021.1	ENSDARG00000070406	3	32483079-32484017	1	1	939	0.000745	1
or102-2	ENSDARG00000004598	15	30764546-30765529	1	1	984	0.000748	1
CU655961.5	ENSDARG00000088954	15	42826408-42827388	-1	1	981	0.000751	1
si:dkeyp-92c9.2	ENSDARG00000036105	19	25081989-25082942	1	1	954	0.000779	1
GPBAR1	ENSDARG00000092148	6	59649987-59650976	1	1	990	0.00078	1
sox4b	ENSDARG00000043235	16	20986-22432	1	1	1447	0.00078	1
CU302316.2	ENSDARG00000029048	21	44355654-44356643	-1	1	990	0.000794	1
taar20d1	ENSDARG00000092399	10	41845033-41846016	-1	1	984	0.000798	1
CU633849.1	ENSDARG00000090232	15	46407511-46408473	1	1	963	0.0008	1
taar20x	ENSDARG00000093829	10	41855763-41856752	-1	1	990	0.000802	1
CABZ01080590.2	ENSDARG00000087802	24	37526786-37527793	-1	1	1008	0.00081	1
FP565458.1	ENSDARG00000077999	24	439509-440581	1	1	1073	0.000812	1
BX511080.1	ENSDARG00000087370	3	32209675-32210688	-1	1	1014	0.000813	1
taar20m	ENSDARG00000092891	10	41873634-41874662	-1	1	1029	0.000815	1
taar18a	ENSDARG00000054254	10	41889812-41890846	-1	1	1035	0.000816	1
taar18g	ENSDARG00000094375	10	41893348-41894364	-1	1	1017	0.000819	1
si:zfos-2070c2.3	ENSDARG00000076307	8	37510422-37511403	-1	1	982	0.00082	1
taar20a1	ENSDARG00000093526	10	41839708-41840733	-1	1	1026	0.00082	1
sst3	ENSDARG00000031649	23	28974157-28975205	1	1	1049	0.000821	1
si:ch73-379f7.4	ENSDARG00000096322	6	452366-453385	1	1	1020	0.000824	1
PURB (2 of 2)	ENSDARG00000068822	5	14850933-14851979	-1	1	1047	0.000831	1
TAAR1 (80 of 92)	ENSDARG00000092603	10	41868478-41869500	-1	1	1023	0.00084	1
FP236513.3	ENSDARG00000086465	3	7169856-7170923	1	1	1068	0.000841	1
jund	ENSDARG00000067850	2	56343402-56344399	-1	1	998	0.000845	1
SOWAHD	ENSDARG00000087152	14	34305436-34306468	1	1	1033	0.000847	1
cdkn2d	ENSDARG00000094176	6	55071-56343	1	1	1273	0.000855	1
CABZ01088508.1	ENSDARG00000091242	16	57989199-57990261	1	1	1063	0.000863	1
vapa	ENSDARG00000004312	24	43837322-43838337	1	1	1016	0.000871	1
or102-3	ENSDARG00000074966	15	30769798-30770875	1	1	1078	0.000883	1
taar19k	ENSDARG00000094490	10	41879717-41880748	-1	1	1032	0.000884	1
SPAG1 (2 of 2)	ENSDARG00000069499	16	58282117-58283183	1	1	1067	0.000887	1
sowahcb	ENSDARG00000059582	6	21967-23651	1	1	1685	0.000898	1
si:ch211-239m17.1	ENSDARG00000094228	22	4393565-4394729	-1	1	1165	0.000909	1
CABZ01081897.2	ENSDARG00000090122	16	54803347-54804462	-1	1	1116	0.000922	1
CU207311.1	ENSDARG00000095120	22	4504225-4505247	-1	1	1023	0.000923	1
sod3	ENSDARG00000094543	1	40383064-40384231	1	1	1168	0.000932	1
si:ch211-240l19.7	ENSDARG00000076313	4	7214533-7215672	-1	1	1140	0.000949	1
si:ch211-240l19.5	ENSDARG00000039393	4	7222957-7224116	-1	1	1160	0.000965	1
zgc:195170	ENSDARG00000076264	22	4438725-4439949	-1	1	1225	0.000972	1
CU550714.1	ENSDARG00000052899	1	41133787-41134998	1	1	1212	0.000988	1
CABZ01034702.1	ENSDARG00000088679	22	8144427-8145691	1	1	1265	0.000997	1
PLXNA1	ENSDARG00000078641	6	1532109-1533370	-1	1	1262	0.001018	1
si:dkey-241f21.4	ENSDARG00000092168	22	4353369-4354586	-1	1	1218	0.001024	1
taar20z	ENSDARG00000094065	10	41849617-41850923	-1	1	1307	0.001028	1
FP236513.2	ENSDARG00000071105	3	7182245-7183510	1	1	1266	0.001032	1
purg	ENSDARG00000053022	10	6161888-6163207	1	1	1320	0.001033	1
or102-4	ENSDARG00000041003	15	30774365-30775589	1	1	1225	0.001037	1
H1F0	ENSDARG00000038559	24	39080414-39081731	-1	1	1318	0.001039	1
si:dkey-28d5.1	ENSDARG00000095757	7	4921987-4923302	1	1	1316	0.001044	1
KCNJ12 (1 of 2)	ENSDARG00000059822	24	40977916-40979232	-1	1	1317	0.001047	1
CABZ01112401.1	ENSDARG00000089275	21	42448924-42450201	-1	1	1278	0.001058	1
nog2	ENSDARG00000043066	24	40328504-40329821	-1	1	1318	0.001061	1
CR450686.1	ENSDARG00000055334	22	8726009-8727373	1	1	1365	0.00107	1
AL929105.1	ENSDARG00000035718	7	76449721-76451042	1	1	1322	0.001076	1
CABZ01052573.1	ENSDARG00000086260	1	60193003-60194320	1	1	1318	0.001083	1
TMEM25	ENSDARG00000077203	15	46543800-46545096	1	1	1297	0.001083	1
AL929105.3	ENSDARG00000088625	7	76446357-76447744	1	1	1388	0.001085	1
FP015862.3	ENSDARG00000087706	16	23993665-23995005	-1	1	1341	0.001085	1
BX004785.2	ENSDARG00000052580	3	7165649-7166970	1	1	1322	0.001092	1
or102-1	ENSDARG00000041005	15	30760223-30761600	1	1	1378	0.001096	1
CABZ01079386.1	ENSDARG00000087503	7	76012354-76013766	-1	1	1413	0.001104	1
BX004857.4	ENSDARG00000078137	7	2213244-2214674	-1	1	1431	0.001126	1
zgc:114046	ENSDARG00000075482	7	76828836-76830255	1	1	1420	0.001136	1
fbxl14b	ENSDARG00000045801	4	7547971-7549435	1	1	1465	0.001146	1
CU570881.3	ENSDARG00000094155	22	4441221-4442610	-1	1	1390	0.001154	1
zgc:194101	ENSDARG00000076828	1	52924473-52925883	-1	1	1411	0.001158	1
INSC (1 of 2)	ENSDARG00000091425	24	419484-421024	1	1	1541	0.001161	1
AL929276.1	ENSDARG00000071630	22	7767380-7768796	-1	1	1417	0.001162	1
si:dkey-28d5.9	ENSDARG00000094294	7	5051904-5053352	1	1	1449	0.001166	1
si:ch211-155e24.2	ENSDARG00000095612	2	58431639-58433101	1	1	1463	0.001171	1
zgc:153642	ENSDARG00000052900	1	41130701-41132161	-1	1	1461	0.001177	1
FLNB (1 of 4)	ENSDARG00000095213	23	19917223-19918631	1	1	1409	0.00118	1
si:ch211-239m17.2	ENSDARG00000095589	22	4357502-4359007	-1	1	1506	0.001206	1
CR384075.1	ENSDARG00000022620	7	60394343-60395897	1	1	1555	0.001214	1
NDUFA1	ENSDARG00000036329	14	34388966-34390425	1	1	1460	0.001215	1
CABZ01044069.1	ENSDARG00000090262	15	46194008-46195438	1	1	1431	0.001223	1
IGKC (2 of 8)	ENSDARG00000071446	24	41261031-41262616	1	1	1586	0.00125	1
CU302316.1	ENSDARG00000026900	21	44368807-44370296	-1	1	1490	0.001251	1
CR626886.1	ENSDARG00000091274	16	37066051-37067655	-1	1	1605	0.001258	1
TMEM200C (1 of 2)	ENSDARG00000086698	24	43713286-43714815	-1	1	1530	0.001259	1
CU570881.4	ENSDARG00000095493	22	4424551-4426048	-1	1	1498	0.001266	1
or102-5	ENSDARG00000025600	15	30779485-30781012	1	1	1528	0.00127	1
CABZ01030469.1	ENSDARG00000044673	2	59926861-59928467	1	1	1607	0.001289	1
IGKC (4 of 8)	ENSDARG00000074920	24	41268647-41270286	1	1	1640	0.001304	1
FSTL4 (1 of 2)	ENSDARG00000086731	21	43578936-43580528	-1	1	1593	0.001311	1
FP015790.3	ENSDARG00000089541	23	19114043-19115717	1	1	1675	0.001319	1
scg2a	ENSDARG00000017470	15	41873434-41875056	1	1	1623	0.001324	1
CABZ01117055.1	ENSDARG00000036433	6	117518-119391	1	1	1874	0.001344	1
RECK	ENSDARG00000090039	24	423782-425533	1	1	1752	0.001346	1
KYNU (1 of 2)	ENSDARG00000096343	6	466291-468082	1	1	1792	0.001348	1
ZBED1	ENSDARG00000070207	7	1954477-1956200	-1	1	1724	0.00135	1
fzd1	ENSDARG00000041464	16	57441057-57442693	-1	1	1637	0.001351	1
sinup	ENSDARG00000017163	4	19111833-19113558	-1	1	1726	0.001353	1
taar20b1	ENSDARG00000087049	10	41827332-41828999	-1	1	1668	0.001388	1
si:dkey-242g16.2	ENSDARG00000069377	10	18017268-18018999	-1	1	1732	0.001396	1
GZMM (7 of 30)	ENSDARG00000076814	9	33703834-33705608	-1	1	1775	0.001402	1
BX664721.1	ENSDARG00000051804	7	76703399-76705152	-1	1	1754	0.001404	1
si:dkey-83f18.11	ENSDARG00000091495	7	4670946-4672686	1	1	1741	0.001406	1
fzd6	ENSDARG00000042731	16	58079432-58081164	-1	1	1733	0.001407	1
CABZ01077228.1	ENSDARG00000076363	22	8153525-8155245	-1	1	1721	0.001409	1
FUT9 (12 of 16)	ENSDARG00000039608	8	3631226-3632970	-1	1	1745	0.00142	1
si:dkey-57k2.7	ENSDARG00000095191	2	37181473-37183295	-1	1	1823	0.001428	1
fam101b	ENSDARG00000093931	15	24450968-24452781	-1	1	1814	0.001445	1
si:dkey-28d5.10	ENSDARG00000093876	7	5069334-5071259	1	1	1926	0.001447	1
elovl7b	ENSDARG00000005785	10	46572430-46574201	-1	1	1772	0.00145	1
si:dkey-83f18.8	ENSDARG00000088818	7	4724009-4725852	1	1	1844	0.001455	1
si:dkey-83f18.10	ENSDARG00000086460	7	4694723-4696685	1	1	1963	0.001462	1
CR847931.1	ENSDARG00000069270	15	22897979-22899736	-1	1	1758	0.001468	1
si:dkey-28d5.11	ENSDARG00000055332	7	5083065-5084923	1	1	1859	0.001474	1
si:dkey-28d5.12	ENSDARG00000077899	7	5093765-5095647	1	1	1883	0.001479	1
olig1	ENSDARG00000040948	9	33761961-33763795	-1	1	1835	0.001482	1
BX537288.1	ENSDARG00000086995	2	60234130-60235990	1	1	1861	0.001483	1
PIEZO2 (2 of 5)	ENSDARG00000087561	24	370853-372795	1	1	1943	0.001484	1
ensaa	ENSDARG00000036944	19	351956-354050	1	1	2095	0.001494	1
sst1.1	ENSDARG00000040799	15	35424826-35426691	1	1	1866	0.001502	1
CR450686.3	ENSDARG00000089692	22	8715000-8716876	-1	1	1877	0.001507	1
CU861891.2	ENSDARG00000091193	16	58468088-58470025	1	1	1938	0.001519	1
FP016152.3	ENSDARG00000055056	2	22929932-22931788	-1	1	1857	0.001523	1
si:dkey-28d5.8	ENSDARG00000095481	7	5037028-5038943	1	1	1916	0.001526	1
slc39a3	ENSDARG00000016145	16	54805838-54807761	-1	1	1924	0.001528	1
zgc:171779	ENSDARG00000016908	3	32014305-32016195	-1	1	1891	0.001529	1
fem1a	ENSDARG00000067966	2	59522037-59523994	-1	1	1958	0.001531	1
CABZ01085473.1	ENSDARG00000088726	16	58024065-58025983	1	1	1919	0.001535	1
si:dkey-28d5.7	ENSDARG00000094225	7	5026351-5028249	1	1	1899	0.001551	1
PEA15	ENSDARG00000079771	7	76781759-76783743	1	1	1985	0.001555	1
socs9	ENSDARG00000074493	15	46568718-46570669	-1	1	1952	0.001556	1
si:dkey-28d5.14	ENSDARG00000077136	7	5110124-5111992	1	1	1869	0.001557	1
TEX26	ENSDARG00000089689	15	30818034-30819948	1	1	1915	0.001564	1
MALSU1	ENSDARG00000091079	16	58305158-58307187	1	1	2030	0.001577	1
CR936484.2	ENSDARG00000073809	16	39360187-39362168	-1	1	1982	0.001584	1
si:dkey-83f18.3	ENSDARG00000075003	7	4820086-4822109	1	1	2024	0.001616	1
CLDND1 (1 of 2)	ENSDARG00000046085	7	77046569-77048733	1	1	2165	0.001618	1
si:dkey-81n2.2	ENSDARG00000077395	7	5143599-5145583	1	1	1985	0.00162	1
si:ch211-125e6.11	ENSDARG00000025783	9	34240882-34242967	1	1	2086	0.001636	1
si:ch211-285c6.1	ENSDARG00000076257	7	3601380-3603448	-1	1	2069	0.001674	1
BX004857.2	ENSDARG00000039896	7	2291764-2293916	1	1	2153	0.00169	1
rtn4rl1	ENSDARG00000055578	15	25734991-25737127	1	1	2137	0.00169	1
si:dkey-83f18.9	ENSDARG00000086358	7	4710019-4712100	1	1	2082	0.001693	1
AL929092.5	ENSDARG00000091226	15	30795768-30797799	-1	1	2032	0.001694	1
olig2	ENSDARG00000040946	9	33784736-33786843	-1	1	2108	0.001706	1
c1ql3a	ENSDARG00000010350	24	33145703-33147815	-1	1	2113	0.001717	1
mab21l1	ENSDARG00000055089	15	32801333-32803578	-1	1	2246	0.001728	1
si:dkey-83f18.2	ENSDARG00000055346	7	4829658-4831906	1	1	2249	0.001752	1
rnf26	ENSDARG00000074074	15	22710148-22712355	1	1	2208	0.001765	1
WBP4	ENSDARG00000068082	6	59665367-59667519	-1	1	2153	0.001766	1
id2a	ENSDARG00000055283	17	34973027-34975295	1	1	2269	0.00178	1
cited4b	ENSDARG00000028514	16	39508173-39510493	1	1	2321	0.001787	1
AL845428.2	ENSDARG00000041007	15	30752934-30755146	1	1	2213	0.001791	1
ift27	ENSDARG00000036612	6	312002-314397	-1	1	2396	0.001802	1
CABZ01088509.1	ENSDARG00000087719	16	57991338-57993572	1	1	2235	0.001809	1
si:dkeyp-2c8.3	ENSDARG00000093811	18	11419339-11421611	1	1	2273	0.001812	1
DMPK	ENSDARG00000074914	10	366481-368914	-1	1	2434	0.001819	1
CU861891.1	ENSDARG00000088541	16	58450215-58452544	-1	1	2330	0.001823	1
CABZ01085657.1	ENSDARG00000090544	2	59530550-59532984	1	1	2435	0.001829	1
CU570881.1	ENSDARG00000078024	22	4435160-4437466	1	1	2307	0.001835	1
cebpd	ENSDARG00000087303	24	37059295-37061674	1	1	2380	0.001855	1
CRTC2 (1 of 2)	ENSDARG00000089103	16	54798596-54800953	-1	1	2358	0.001856	1
rpl39	ENSDARG00000036316	14	34306764-34309051	-1	1	2288	0.001859	1
si:busm1-105l16.2	ENSDARG00000070858	1	46998550-47000856	-1	1	2307	0.00186	1
ptprmb	ENSDARG00000087796	24	43185672-43188091	-1	1	2420	0.00187	1
pcdh2ab10	ENSDARG00000088724	14	2736714-2739092	1	1	2379	0.001872	1
si:dkey-58f10.10	ENSDARG00000094284	5	40285108-40287505	1	1	2398	0.001877	1
FP015862.2	ENSDARG00000087509	16	24012179-24014588	-1	1	2410	0.001882	1
NIPAL2 (1 of 2)	ENSDARG00000076253	16	58140440-58142865	1	1	2426	0.001895	1
si:ch211-255a21.3	ENSDARG00000092541	5	14747221-14749555	1	1	2335	0.001896	1
si:ch211-8c17.3	ENSDARG00000094006	3	12429455-12431728	-1	1	2274	0.001905	1
CU694952.3	ENSDARG00000093858	16	58156445-58158896	-1	1	2452	0.001908	1
BX323854.4	ENSDARG00000089328	24	41556791-41559196	-1	1	2406	0.001915	1
CABZ01034692.1	ENSDARG00000086584	22	7976453-7978932	1	1	2480	0.001926	1
si:dkey-81n2.1	ENSDARG00000041389	7	5159191-5161661	1	1	2471	0.001931	1
LLPH	ENSDARG00000055360	4	21233529-21236016	1	1	2488	0.001933	1
BX323854.1	ENSDARG00000027919	24	41479654-41482098	-1	1	2445	0.001934	1
BX908796.1	ENSDARG00000055683	15	24434022-24436505	-1	1	2484	0.001942	1
si:dkey-28d5.13	ENSDARG00000077260	7	5103083-5105602	1	1	2520	0.00195	1
cbln8	ENSDARG00000019294	7	76455489-76457908	1	1	2420	0.00198	1
MGAT3 (1 of 2)	ENSDARG00000036619	6	150736-153630	1	1	2895	0.002015	1
ftr32	ENSDARG00000093203	2	60071223-60073794	-1	1	2572	0.002018	1
si:ch211-217k17.9	ENSDARG00000093494	1	52892868-52895323	1	1	2456	0.002024	1
ELFN2 (1 of 2)	ENSDARG00000077893	3	33704701-33707373	-1	1	2673	0.002026	1
si:ch211-198c19.1	ENSDARG00000089333	16	40541947-40544474	1	1	2528	0.002034	1
lrrc30	ENSDARG00000029710	24	43440480-43443061	-1	1	2582	0.002045	1
KYNU (2 of 2)	ENSDARG00000028345	6	473086-475825	1	1	2740	0.002048	1
RPS19BP1	ENSDARG00000091124	6	213585-216407	1	1	2823	0.002071	1
BX664721.3	ENSDARG00000073995	7	76710227-76712844	-1	1	2618	0.002077	1
CU570881.2	ENSDARG00000092732	22	4461006-4463734	-1	1	2729	0.002098	1
GORASP1 (2 of 3)	ENSDARG00000090773	24	42602358-42605009	1	1	2652	0.002106	1
si:dkey-83f18.6	ENSDARG00000094716	7	4796605-4799190	1	1	2586	0.002108	1
tmem199	ENSDARG00000069314	15	24027277-24029863	-1	1	2587	0.002108	1
CU571257.1	ENSDARG00000088609	22	7800752-7803510	-1	1	2759	0.00212	1
LIMD2	ENSDARG00000078092	3	31988134-31990928	-1	1	2795	0.002127	1
PDE2A (3 of 3)	ENSDARG00000089605	15	47096802-47099445	-1	1	2644	0.002134	1
rheb	ENSDARG00000090213	24	43036470-43039106	1	1	2637	0.002134	1
EPCAM	ENSDARG00000040534	13	8206229-8208820	1	1	2592	0.002146	1
ZNF580	ENSDARG00000078220	16	15308342-15311002	-1	1	2661	0.002146	1
si:dkey-58f10.11	ENSDARG00000094935	5	40280080-40282739	1	1	2660	0.002151	1
si:dkey-28d5.3	ENSDARG00000092384	7	4948467-4951191	1	1	2725	0.002172	1
si:dkey-83f18.7	ENSDARG00000088252	7	4744412-4747160	1	1	2749	0.002183	1
FP102888.2	ENSDARG00000075019	3	1594675-1597494	1	1	2820	0.002184	1
BX248410.2	ENSDARG00000090038	4	19502744-19505522	1	1	2779	0.002188	1
CABZ01050100.1	ENSDARG00000087356	21	43816654-43819306	-1	1	2653	0.002193	1
si:dkey-28d5.4	ENSDARG00000093673	7	4966715-4969544	1	1	2830	0.002195	1
si:ch73-334d15.4	ENSDARG00000056502	24	38133739-38136480	1	1	2742	0.002196	1
MPZL2 (1 of 2)	ENSDARG00000088742	15	46910532-46913484	-1	1	2953	0.002209	1
CABZ01076534.1	ENSDARG00000067495	4	3670436-3673287	-1	1	2852	0.00223	1
TXNDC15	ENSDARG00000043249	21	44161729-44164475	-1	1	2747	0.002233	1
CR925813.1	ENSDARG00000087565	15	14024896-14027779	-1	1	2884	0.002251	1
PTCHD3 (2 of 2)	ENSDARG00000068874	4	61359684-61362524	-1	1	2841	0.002262	1
CABZ01068244.1	ENSDARG00000087350	15	44212185-44215015	1	1	2831	0.002262	1
syngr1b	ENSDARG00000023209	6	315672-318628	1	1	2957	0.002277	1
igic1s1	ENSDARG00000093272	24	39697150-39700054	-1	1	2905	0.00228	1
igl3v5	ENSDARG00000079987	24	39705312-39708147	-1	1	2836	0.002293	1
si:dkey-23o4.5	ENSDARG00000093784	16	40784280-40787158	1	1	2879	0.002319	1
fdx1l	ENSDARG00000052190	6	84314-87838	1	1	3525	0.002326	1
MSANTD4	ENSDARG00000018040	15	43354121-43357049	1	1	2929	0.002326	1
si:dkey-83f18.4	ENSDARG00000093312	7	4754637-4757602	1	1	2966	0.002361	1
ndufa13	ENSDARG00000095242	2	59673089-59676041	-1	1	2953	0.002373	1
[truncated: 1,520 more rows]

## Sheet: Table S8
Table S8. Statistical Analysis of Mutation Burden Correlation
[truncated: 17 more rows]

## Sheet: Table S9
Table S9. Significance of genes with respect to frequency and modality of mutation
[truncated: 10,116 more rows]

[truncated: 1 more sheets: Table S10]
